# Supplementary material for: A redetermination of the structure and Hirshfeld surface analysis of poly[di­aquadi-μ-hydroxido-tetra­kis­(μ-nicotinato N-oxide)tricopper(II)]
Source: Acta Crystallogr E Crystallogr Commun. 2021 Feb 26;77(Pt 3):309–13. doi: 10.1107/S2056989021002000 (PMC8061101; doi:10.1107/S2056989021002000)
Supplement: Supplementary file 1 [file e-77-00309-sup1.cif]

##############################################################################
#                                                                            #
# This CIF contains the data in a paper accepted for publication in          #
# Acta Crystallographica Section E. It conforms to the requirements of       #
# Notes for Authors for Acta Crystallographica Section E, and has been       #
# peer reviewed under the auspices of the IUCr Commission on Journals.       #
#                                                                            #
# Full details of the Crystallographic Information File format               #
# are given in the paper "The Crystallographic Information File (CIF):       #
# a New Standard Archive File for Crystallography" by S. R. Hall, F. H.      #
# Allen and I. D. Brown [Acta Cryst. (1991), A47, 655-685].                  #
#                                                                            #
# The current version of the core CIF dictionary is obtainable from          #
# ftp://ftp.iucr.org/pub/cif_core.dic.                                       #
#                                                                            #
# Software is freely available for graphical display of the structure(s)     #
# in this CIF. For information consult the CIF software page                 #
# http://www.iucr.org/resources/cif/software.                                #
#                                                                            #
# This file may be used for bona fide research purposes within the           #
# scientific community so long as proper attribution is given to the journal # 
# article from which it was obtained.                                        #
#                                                                            #
##############################################################################
data_global
_audit_creation_method     'APEX3 v2019.1-0'
_journal_date_recd_electronic     2021-01-20
_journal_date_accepted     2021-02-19
_journal_name_full     'Acta Crystallographica, Section E'
_journal_year     2021
_journal_volume     77
_journal_issue      3
_journal_page_first     309
_journal_page_last     313
_journal_paper_category     GM
_journal_paper_doi     10.1107/S2056989021002000
_journal_coeditor_code     JQ2004
_publ_contact_author_name     'Mirzaei, Masoud'
_publ_contact_author_address
;
Department of Chemistry, Faculty of Science,
Ferdowsi University of Mashhad, 9177948974,
Mashhad, Iran
;
_publ_contact_author_email     'mirzaeesh@um.ac.ir'
_publ_contact_author_fax     ?
_publ_contact_author_phone     ?
_publ_section_title
;
A redetermination of the structure and Hirshfeld surface analysis of
poly[diaquadi-\m-hydroxido-tetrakis(\m-nicotinato
<i>N</i>-oxide)tricopper(II)]
;
_publ_section_title_footnote     .
loop_
    _publ_author_name
    _publ_author_footnote
    _publ_author_address
    'Mirzaei, Masoud' .
;
Department of Chemistry, Faculty of Science, Ferdowsi University of Mashhad,
9177948974, Mashhad, Iran
;
    'Bazargan, Maryam' .
;
Department of Chemistry, Faculty of Science, Ferdowsi University of Mashhad,
9177948974, Mashhad, Iran
;
    'Ebtehaj, Pouria' .
;
Department of Chemistry, Faculty of Science, Ferdowsi University of Mashhad,
9177948974, Mashhad, Iran
;
    'Mague, Joel T.' .
;
Department of Chemistry
Tulane University
New Orleans, LA 70118
USA
;
_publ_section_synopsis
;
The structure of the product obtained from the reaction of
pyridine-2,3-dicarboxylic acid and hydrated copper(II) chloride in hot aqueous
NaOH solution was shown to be
{[Cu~3~(\m-OH)~2~(H~2~O)~2~(\m-nicNO)~4~]}<i>~n~</i> (nicNO is
pyridine-3-carboxylate <i>N</i>-oxide), which evidently arose from
decarboxylation and oxidation of the reactant acid. The structure has been
reported previously using room-temperature data. Here, a more complete
description of the intermolecular interactions, including a Hirshfeld surface
analysis, is reported.
;
data_I
_audit_creation_method     'SHELXL-2018/3'
_chemical_name_systematic
;
Poly[diaquadi-\m-hydroxido-tetrakis(\m-pyridine-3-carboxylato
<i>N</i>-oxide)tricopper(II)]
;
_chemical_name_common     ?
_chemical_formula_moiety     'C24 H22 Cu3 N4 O16'
_chemical_formula_sum     'C24 H22 Cu3 N4 O16'
_chemical_formula_iupac     '[Cu3 (C6 H4 N1 O3)4 (O H)2 (H2 O1)2]'
_chemical_formula_weight     813.07
_chemical_melting_point     ?
_space_group_crystal_system     triclinic
_space_group_name_H-M_alt     'P -1'
_space_group_name_Hall     '-P 1'
loop_
    _space_group_symop_operation_xyz
    'x, y, z'
    '-x, -y, -z'
_cell_length_a     7.8669(17)
_cell_length_b     9.710(2)
_cell_length_c     10.424(2)
_cell_angle_alpha     97.016(3)
_cell_angle_beta     110.701(3)
_cell_angle_gamma     109.049(3)
_cell_volume     678.2(2)
_cell_formula_units_Z     1
_cell_measurement_reflns_used     9998
_cell_measurement_theta_min     2.3037
_cell_measurement_theta_max     29.1428
_cell_measurement_temperature     150.(2)
_exptl_crystal_description     block
_exptl_crystal_colour     blue
_exptl_crystal_size_max     0.307
_exptl_crystal_size_mid     0.248
_exptl_crystal_size_min     0.220
_exptl_crystal_density_diffrn     1.991
_exptl_crystal_density_meas     ?
_exptl_crystal_density_method     'not measured'
_exptl_crystal_F_000     409
_exptl_absorpt_coefficient_mu     2.422
_exptl_absorpt_correction_type     multi-scan
_exptl_absorpt_process_details
;
(<i>SADABS</i>; Krause <i>et al.</i>, 2015)
;
_exptl_absorpt_correction_T_min     0.50
_exptl_absorpt_correction_T_max     0.62
_exptl_special_details
;
The diffraction data were obtained from 3 sets of 400 frames,
each of width 0.5\% in \w, colllected at \f = 0.00,
90.00 and 180.00\% and 2 sets of 800 frames, each of
width 0.45\% in \f, collected at \w = --30.00 and 210.00\%.
The scan time was 5 sec/frame.
;
_diffrn_ambient_temperature     150(2)
_diffrn_source     'fine-focus sealed tube'
_diffrn_radiation_type     MoK\a
_diffrn_radiation_wavelength     0.71073
_diffrn_radiation_monochromator     graphite
_diffrn_measurement_device_type     'Bruker SMART APEX CCD'
_diffrn_measurement_method     '\f and \w scans'
_diffrn_detector_area_resol_mean     8.3333
_diffrn_reflns_number     12893
_diffrn_reflns_av_R_equivalents     0.0208
_diffrn_reflns_av_unetI/netI     0.0185
_diffrn_reflns_theta_min     2.168
_diffrn_reflns_theta_max     29.147
_diffrn_reflns_theta_full     28.000
_diffrn_measured_fraction_theta_max     0.978
_diffrn_measured_fraction_theta_full     0.993
_diffrn_reflns_limit_h_min     -10
_diffrn_reflns_limit_h_max     10
_diffrn_reflns_limit_k_min     -13
_diffrn_reflns_limit_k_max     13
_diffrn_reflns_limit_l_min     -14
_diffrn_reflns_limit_l_max     14
_refine_special_details
;
Refinement of F^2^ against ALL reflections.  The weighted R-factor wR and
goodness of fit S are based on F^2^, conventional R-factors R are based
on F, with F set to zero for negative F^2^. The threshold expression of
F^2^ > 2sigma(F^2^) is used only for calculating R-factors(gt) etc. and is
not relevant to the choice of reflections for refinement.  R-factors based
on F^2^ are statistically about twice as large as those based on F, and R-
factors based on ALL data will be even larger. H-atoms attached to carbon
were placed in calculated positions (C---H = 0.95 \%A) while those
attached to oxygen were placed in locations derived from a difference
map and their coordinates adjusted to give O---H = 0.84 %A. The former were
included as riding contributions with isotropic displacement parameters 1.2
times those of the attached atoms while the latter were refined subject to
the restraint DFIX 0.84(1).
;
_reflns_number_total     3592
_reflns_number_gt     3390
_reflns_threshold_expression     'I > 2\s(I)'
_refine_ls_structure_factor_coef     Fsqd
_refine_ls_matrix_type     full
_refine_ls_R_factor_all     0.0249
_refine_ls_R_factor_gt     0.0234
_refine_ls_wR_factor_gt     0.0646
_refine_ls_wR_factor_ref     0.0654
_refine_ls_goodness_of_fit_ref     1.055
_refine_ls_restrained_S_all     1.055
_refine_ls_number_reflns     3592
_refine_ls_number_parameters     226
_refine_ls_number_restraints     3
_refine_ls_hydrogen_treatment     mixed
_refine_ls_weighting_scheme     calc
_refine_ls_weighting_details
              'w=1/[\s^2^(Fo^2^)+(0.0347P)^2^+0.5335P] where P=(Fo^2^+2Fc^2^)/3'
_atom_sites_solution_hydrogens     mixed
_atom_sites_solution_primary     dual
_atom_sites_solution_secondary     difmap
_refine_ls_shift/su_max     0.001
_refine_ls_shift/su_mean     0.000
_refine_diff_density_max     0.516
_refine_diff_density_min     -0.312
_refine_ls_extinction_method     none
_refine_ls_extinction_coef     .
loop_
    _atom_type_symbol
    _atom_type_description
    _atom_type_scat_dispersion_real
    _atom_type_scat_dispersion_imag
    _atom_type_scat_source
    'C' 'C' 0.0033 0.0016
                         'International Tables Vol C Tables 4.2.6.8 and 6.1.1.4'
    'H' 'H' 0.0000 0.0000
                         'International Tables Vol C Tables 4.2.6.8 and 6.1.1.4'
    'Cu' 'Cu' 0.3201 1.2651
                         'International Tables Vol C Tables 4.2.6.8 and 6.1.1.4'
    'N' 'N' 0.0061 0.0033
                         'International Tables Vol C Tables 4.2.6.8 and 6.1.1.4'
    'O' 'O' 0.0106 0.0060
                         'International Tables Vol C Tables 4.2.6.8 and 6.1.1.4'
_computing_data_collection
;
<i>APEX3</i> (Bruker, 2016)
;
_computing_cell_refinement
;
<i>SAINT</i> (Bruker, 2016)
;
_computing_data_reduction
;
<i>SAINT</i> (Bruker, 2016)
;
_computing_structure_solution
;
<i>SHELXT</i> (Sheldrick, 2015<i>a</i>)
;
_computing_structure_refinement
;
<i>SHELXL2018/1</i> (Sheldrick, 2015<i>b</i>)
;
_computing_molecular_graphics
;
<i>DIAMOND</i> (Brandenburg & Putz, 2012)
;
_computing_publication_material
;
<i>SHELXTL</i> (Sheldrick, 2008)
;
loop_
    _atom_site_type_symbol
    _atom_site_label
    _atom_site_fract_x
    _atom_site_fract_y
    _atom_site_fract_z
    _atom_site_U_iso_or_equiv
    _atom_site_adp_type
    _atom_site_calc_flag
    _atom_site_occupancy
    _atom_site_disorder_assembly
    _atom_site_disorder_group
    Cu Cu1 0.55161(3) 0.76197(2) 0.22674(2) 0.01203(6) Uani d 1 . .
    Cu Cu2 0.500000 0.500000 0.000000 0.01188(7) Uani d 1 . .
    O O1 0.44050(18) 0.71790(14) 0.36494(13) 0.0175(2) Uani d 1 . .
    O O2 0.2406(2) 0.47108(14) 0.27160(14) 0.0245(3) Uani d 1 . .
    O O3 0.22121(19) 0.36322(14) 0.73304(14) 0.0189(2) Uani d 1 . .
    O O4 0.38030(18) 0.32089(13) 0.05837(12) 0.0146(2) Uani d 1 . .
    O O5 0.35598(18) 0.12662(13) -0.09985(12) 0.0154(2) Uani d 1 . .
    O O6 0.09294(18) 0.09404(14) 0.36357(12) 0.0166(2) Uani d 1 . .
    O O7 0.35789(17) 0.59314(13) 0.07123(12) 0.0126(2) Uani d 1 . .
    H H7A 0.308(3) 0.534(2) 0.110(2) 0.029(6) Uiso d 1 . .
    O O8 0.74783(18) 0.94425(13) 0.37813(12) 0.0152(2) Uani d 1 . .
    H H8A 0.788(4) 0.931(3) 0.4591(16) 0.041(8) Uiso d 1 . .
    H H8B 0.848(3) 0.981(3) 0.362(3) 0.035(7) Uiso d 1 . .
    N N1 0.2291(2) 0.47710(16) 0.67356(14) 0.0135(3) Uani d 1 . .
    N N2 0.13829(19) 0.03830(15) 0.26216(14) 0.0119(2) Uani d 1 . .
    C C1 0.3226(2) 0.59140(18) 0.36527(17) 0.0138(3) Uani d 1 . .
    C C2 0.2845(2) 0.59731(18) 0.49796(16) 0.0122(3) Uani d 1 . .
    C C3 0.2577(2) 0.47220(18) 0.55191(17) 0.0136(3) Uani d 1 . .
    H H3 0.259212 0.383122 0.504107 0.016 Uiso calc 1 . .
    C C4 0.2081(2) 0.59753(19) 0.73601(17) 0.0155(3) Uani d 1 . .
    H H4 0.178573 0.595901 0.816802 0.019 Uiso calc 1 . .
    C C5 0.2293(3) 0.7225(2) 0.68303(17) 0.0171(3) Uani d 1 . .
    H H5 0.212768 0.806108 0.726578 0.020 Uiso calc 1 . .
    C C6 0.2751(2) 0.72616(19) 0.56552(17) 0.0152(3) Uani d 1 . .
    H H6 0.299241 0.814314 0.532209 0.018 Uiso calc 1 . .
    C C7 0.3409(2) 0.18427(17) 0.00894(16) 0.0111(3) Uani d 1 . .
    C C8 0.2615(2) 0.07659(17) 0.08634(15) 0.0109(3) Uani d 1 . .
    C C9 0.2181(2) 0.13269(17) 0.19519(16) 0.0117(3) Uani d 1 . .
    H H9 0.244784 0.237223 0.221998 0.014 Uiso calc 1 . .
    C C10 0.0996(2) -0.11165(18) 0.22703(17) 0.0143(3) Uani d 1 . .
    H H10 0.043095 -0.176028 0.275773 0.017 Uiso calc 1 . .
    C C11 0.1424(2) -0.17042(18) 0.12053(18) 0.0160(3) Uani d 1 . .
    H H11 0.115782 -0.275146 0.096237 0.019 Uiso calc 1 . .
    C C12 0.2246(2) -0.07639(18) 0.04886(17) 0.0141(3) Uani d 1 . .
    H H12 0.254937 -0.115727 -0.024337 0.017 Uiso calc 1 . .
loop_
    _atom_site_aniso_label
    _atom_site_aniso_U_11
    _atom_site_aniso_U_22
    _atom_site_aniso_U_33
    _atom_site_aniso_U_12
    _atom_site_aniso_U_13
    _atom_site_aniso_U_23
    Cu1 0.01623(11) 0.01106(10) 0.01109(10) 0.00360(8) 0.00955(8) 0.00412(7)
    Cu2 0.01632(14) 0.01104(13) 0.01417(13) 0.00581(10) 0.01150(10) 0.00645(10)
    O1 0.0224(6) 0.0161(5) 0.0160(5) 0.0030(5) 0.0142(5) 0.0056(4)
    O2 0.0389(8) 0.0147(6) 0.0243(6) 0.0046(5) 0.0241(6) 0.0038(5)
    O3 0.0230(6) 0.0195(6) 0.0238(6) 0.0098(5) 0.0156(5) 0.0165(5)
    O4 0.0201(6) 0.0122(5) 0.0169(5) 0.0053(4) 0.0138(5) 0.0070(4)
    O5 0.0228(6) 0.0136(5) 0.0134(5) 0.0048(5) 0.0131(5) 0.0053(4)
    O6 0.0206(6) 0.0191(6) 0.0132(5) 0.0050(5) 0.0132(5) 0.0046(4)
    O7 0.0149(5) 0.0125(5) 0.0134(5) 0.0043(4) 0.0099(4) 0.0044(4)
    O8 0.0211(6) 0.0128(5) 0.0131(5) 0.0036(5) 0.0113(5) 0.0045(4)
    N1 0.0124(6) 0.0157(6) 0.0148(6) 0.0050(5) 0.0073(5) 0.0090(5)
    N2 0.0125(6) 0.0144(6) 0.0099(5) 0.0036(5) 0.0069(5) 0.0048(5)
    C1 0.0169(7) 0.0156(7) 0.0157(7) 0.0087(6) 0.0110(6) 0.0075(6)
    C2 0.0118(7) 0.0144(7) 0.0123(6) 0.0045(6) 0.0070(5) 0.0053(5)
    C3 0.0151(7) 0.0144(7) 0.0151(7) 0.0060(6) 0.0096(6) 0.0059(6)
    C4 0.0158(7) 0.0217(8) 0.0118(6) 0.0077(6) 0.0078(6) 0.0061(6)
    C5 0.0222(8) 0.0187(8) 0.0148(7) 0.0106(6) 0.0102(6) 0.0047(6)
    C6 0.0190(8) 0.0150(7) 0.0153(7) 0.0076(6) 0.0096(6) 0.0074(6)
    C7 0.0107(7) 0.0135(7) 0.0111(6) 0.0041(5) 0.0064(5) 0.0060(5)
    C8 0.0110(7) 0.0128(7) 0.0105(6) 0.0037(5) 0.0063(5) 0.0061(5)
    C9 0.0126(7) 0.0116(6) 0.0110(6) 0.0025(5) 0.0065(5) 0.0046(5)
    C10 0.0142(7) 0.0141(7) 0.0172(7) 0.0043(6) 0.0087(6) 0.0095(6)
    C11 0.0177(8) 0.0128(7) 0.0208(8) 0.0064(6) 0.0100(6) 0.0078(6)
    C12 0.0161(7) 0.0144(7) 0.0153(7) 0.0067(6) 0.0094(6) 0.0052(6)
_geom_special_details
;
 All esds (except the esd in the dihedral angle between two l.s. planes)
 are estimated using the full covariance matrix.  The cell esds are taken
 into account individually in the estimation of esds in distances, angles
 and torsion angles; correlations between esds in cell parameters are only
 used when they are defined by crystal symmetry.  An approximate (isotropic)
 treatment of cell esds is used for estimating esds involving l.s. planes.
;
loop_
    _geom_bond_atom_site_label_1
    _geom_bond_atom_site_label_2
    _geom_bond_site_symmetry_2
    _geom_bond_distance
    _geom_bond_publ_flag
    Cu1 O7 . 1.9003(12) ?
    Cu1 O8 . 1.9539(12) ?
    Cu1 O1 . 1.9542(12) ?
    Cu1 O5 2_665 1.9911(12) ?
    Cu1 O3 2_666 2.4208(13) ?
    Cu2 O7 2_665 1.9240(11) ?
    Cu2 O7 . 1.9240(11) ?
    Cu2 O4 . 1.9687(11) ?
    Cu2 O4 2_665 1.9688(11) ?
    O1 C1 . 1.276(2) ?
    O2 C1 . 1.232(2) ?
    O3 N1 . 1.3270(17) ?
    O4 C7 . 1.2541(19) ?
    O5 C7 . 1.2638(19) ?
    O6 N2 . 1.3381(17) ?
    O7 H7A . 0.819(10) ?
    O8 H8A . 0.833(10) ?
    O8 H8B . 0.836(10) ?
    N1 C4 . 1.354(2) ?
    N1 C3 . 1.362(2) ?
    N2 C9 . 1.3462(19) ?
    N2 C10 . 1.360(2) ?
    C1 C2 . 1.513(2) ?
    C2 C3 . 1.386(2) ?
    C2 C6 . 1.396(2) ?
    C3 H3 . 0.9500 ?
    C4 C5 . 1.379(2) ?
    C4 H4 . 0.9500 ?
    C5 C6 . 1.395(2) ?
    C5 H5 . 0.9500 ?
    C6 H6 . 0.9500 ?
    C7 C8 . 1.507(2) ?
    C8 C12 . 1.393(2) ?
    C8 C9 . 1.394(2) ?
    C9 H9 . 0.9500 ?
    C10 C11 . 1.381(2) ?
    C10 H10 . 0.9500 ?
    C11 C12 . 1.390(2) ?
    C11 H11 . 0.9500 ?
    C12 H12 . 0.9500 ?
loop_
    _geom_angle_atom_site_label_1
    _geom_angle_atom_site_label_2
    _geom_angle_atom_site_label_3
    _geom_angle_site_symmetry_1
    _geom_angle_site_symmetry_3
    _geom_angle
    _geom_angle_publ_flag
    O7 Cu1 O8 . . 176.16(5) ?
    O7 Cu1 O1 . . 97.79(5) ?
    O8 Cu1 O1 . . 84.60(5) ?
    O7 Cu1 O5 . 2_665 92.38(5) ?
    O8 Cu1 O5 . 2_665 84.42(5) ?
    O1 Cu1 O5 . 2_665 158.98(5) ?
    O7 Cu1 O3 . 2_666 89.57(5) ?
    O8 Cu1 O3 . 2_666 92.82(5) ?
    O1 Cu1 O3 . 2_666 103.19(5) ?
    O5 Cu1 O3 2_665 2_666 95.20(5) ?
    O7 Cu2 O7 2_665 . 180.0 ?
    O7 Cu2 O4 2_665 . 92.31(5) ?
    O7 Cu2 O4 . . 87.69(5) ?
    O7 Cu2 O4 2_665 2_665 87.69(5) ?
    O7 Cu2 O4 . 2_665 92.31(5) ?
    O4 Cu2 O4 . 2_665 180.00(8) ?
    C1 O1 Cu1 . . 128.46(11) ?
    N1 O3 Cu1 . 2_666 125.82(9) ?
    C7 O4 Cu2 . . 129.98(10) ?
    C7 O5 Cu1 . 2_665 125.97(10) ?
    Cu1 O7 Cu2 . . 106.58(6) ?
    Cu1 O7 H7A . . 102.7(18) ?
    Cu2 O7 H7A . . 104.7(18) ?
    Cu1 O8 H8A . . 115(2) ?
    Cu1 O8 H8B . . 110.4(19) ?
    H8A O8 H8B . . 106(3) ?
    O3 N1 C4 . . 118.78(13) ?
    O3 N1 C3 . . 120.31(14) ?
    C4 N1 C3 . . 120.91(14) ?
    O6 N2 C9 . . 118.69(13) ?
    O6 N2 C10 . . 119.75(13) ?
    C9 N2 C10 . . 121.54(14) ?
    O2 C1 O1 . . 127.26(15) ?
    O2 C1 C2 . . 119.22(14) ?
    O1 C1 C2 . . 113.52(14) ?
    C3 C2 C6 . . 119.94(14) ?
    C3 C2 C1 . . 119.12(14) ?
    C6 C2 C1 . . 120.94(14) ?
    N1 C3 C2 . . 119.92(15) ?
    N1 C3 H3 . . 120.0 ?
    C2 C3 H3 . . 120.0 ?
    N1 C4 C5 . . 120.41(15) ?
    N1 C4 H4 . . 119.8 ?
    C5 C4 H4 . . 119.8 ?
    C4 C5 C6 . . 119.99(15) ?
    C4 C5 H5 . . 120.0 ?
    C6 C5 H5 . . 120.0 ?
    C5 C6 C2 . . 118.49(15) ?
    C5 C6 H6 . . 120.8 ?
    C2 C6 H6 . . 120.8 ?
    O4 C7 O5 . . 127.42(14) ?
    O4 C7 C8 . . 116.01(13) ?
    O5 C7 C8 . . 116.56(14) ?
    C12 C8 C9 . . 119.83(14) ?
    C12 C8 C7 . . 121.94(14) ?
    C9 C8 C7 . . 118.19(14) ?
    N2 C9 C8 . . 119.81(14) ?
    N2 C9 H9 . . 120.1 ?
    C8 C9 H9 . . 120.1 ?
    N2 C10 C11 . . 120.03(14) ?
    N2 C10 H10 . . 120.0 ?
    C11 C10 H10 . . 120.0 ?
    C10 C11 C12 . . 120.01(15) ?
    C10 C11 H11 . . 120.0 ?
    C12 C11 H11 . . 120.0 ?
    C11 C12 C8 . . 118.77(15) ?
    C11 C12 H12 . . 120.6 ?
    C8 C12 H12 . . 120.6 ?
loop_
    _geom_torsion_atom_site_label_1
    _geom_torsion_atom_site_label_2
    _geom_torsion_atom_site_label_3
    _geom_torsion_atom_site_label_4
    _geom_torsion_site_symmetry_1
    _geom_torsion_site_symmetry_2
    _geom_torsion_site_symmetry_3
    _geom_torsion_site_symmetry_4
    _geom_torsion
    _geom_torsion_publ_flag
    Cu1 O3 N1 C4 2_666 . . . -133.95(13) ?
    Cu1 O3 N1 C3 2_666 . . . 46.08(19) ?
    Cu1 O1 C1 O2 . . . . -6.2(3) ?
    Cu1 O1 C1 C2 . . . . 174.06(10) ?
    O2 C1 C2 C3 . . . . 35.0(2) ?
    O1 C1 C2 C3 . . . . -145.22(15) ?
    O2 C1 C2 C6 . . . . -144.61(17) ?
    O1 C1 C2 C6 . . . . 35.1(2) ?
    O3 N1 C3 C2 . . . . -173.87(14) ?
    C4 N1 C3 C2 . . . . 6.2(2) ?
    C6 C2 C3 N1 . . . . -2.3(2) ?
    C1 C2 C3 N1 . . . . 178.07(14) ?
    O3 N1 C4 C5 . . . . 175.41(15) ?
    C3 N1 C4 C5 . . . . -4.6(2) ?
    N1 C4 C5 C6 . . . . -0.8(3) ?
    C4 C5 C6 C2 . . . . 4.5(3) ?
    C3 C2 C6 C5 . . . . -2.9(2) ?
    C1 C2 C6 C5 . . . . 176.69(15) ?
    Cu2 O4 C7 O5 . . . . -5.8(3) ?
    Cu2 O4 C7 C8 . . . . 175.93(10) ?
    Cu1 O5 C7 O4 2_665 . . . 0.0(2) ?
    Cu1 O5 C7 C8 2_665 . . . 178.24(10) ?
    O4 C7 C8 C12 . . . . -175.48(15) ?
    O5 C7 C8 C12 . . . . 6.0(2) ?
    O4 C7 C8 C9 . . . . 6.8(2) ?
    O5 C7 C8 C9 . . . . -171.71(14) ?
    O6 N2 C9 C8 . . . . -178.18(13) ?
    C10 N2 C9 C8 . . . . 0.5(2) ?
    C12 C8 C9 N2 . . . . -0.9(2) ?
    C7 C8 C9 N2 . . . . 176.91(13) ?
    O6 N2 C10 C11 . . . . 178.72(14) ?
    C9 N2 C10 C11 . . . . 0.1(2) ?
    N2 C10 C11 C12 . . . . -0.2(2) ?
    C10 C11 C12 C8 . . . . -0.2(2) ?
    C9 C8 C12 C11 . . . . 0.8(2) ?
    C7 C8 C12 C11 . . . . -176.96(14) ?
loop_
    _geom_hbond_atom_site_label_D
    _geom_hbond_atom_site_label_H
    _geom_hbond_atom_site_label_A
    _geom_hbond_site_symmetry_A
    _geom_hbond_distance_DH
    _geom_hbond_distance_HA
    _geom_hbond_distance_DA
    _geom_hbond_angle_DHA
    _geom_hbond_publ_flag
    O7 H7A O2 . 0.819(10) 2.037(14) 2.8057(17) 156(2) yes
    O8 H8A O6 2_666 0.833(10) 1.840(11) 2.6684(17) 173(3) yes
    O8 H8B O6 1_665 0.836(10) 1.875(11) 2.6976(18) 168(3) yes
    C9 H9 O2 . 0.95 2.28 3.216(2) 168 yes
    C10 H10 O3 2_556 0.95 2.23 3.079(2) 148 yes
_shelx_space_group_comment
;
The symmetry employed for this shelxl refinement is uniquely defined
by the following loop, which should always be used as a source of
symmetry information in preference to the above space-group names.
They are only intended as comments.
;
_shelx_estimated_absorpt_T_min     0.523
_shelx_estimated_absorpt_T_max     0.618
_shelx_hkl_file
;
  -1   0   0 1734.63   37.60
  -1   0   0 1684.23   36.80
  -1   0   0 1583.54   37.10
  -1   0   0 1737.63   37.50
   1   0   0 1697.23   36.70
   1   0   0 1650.53   36.90
   1   0   0 1658.43   37.10
  -2   0   0  866.61   18.10
  -2   0   0  819.02   18.20
  -2   0   0  798.72   18.20
   2   0   0  814.02   18.10
   2   0   0  816.62   17.90
   2   0   0  777.72   18.00
  -3   0   0  429.86   10.50
  -3   0   0  435.06   10.30
  -3   0   0  442.46   10.30
  -3   0   0  439.66   10.40
   3   0   0  430.76   10.10
   3   0   0  435.76   10.30
   3   0   0  427.06   10.20
  -4   0   0  370.36    9.50
  -4   0   0  376.96    9.40
  -4   0   0  388.56    9.70
  -4   0   0  364.26    9.40
   4   0   0  382.36    9.40
   4   0   0  374.66    9.10
   4   0   0  376.46    9.30
  -5   0   0   19.10    1.50
  -5   0   0   18.70    1.50
  -5   0   0   18.60    1.40
  -5   0   0   17.40    1.30
   5   0   0   18.80    1.30
   5   0   0   17.50    1.30
  -6   0   0   53.19    2.70
  -6   0   0   52.49    2.70
  -6   0   0   49.10    2.70
   6   0   0   53.79    2.50
   6   0   0   56.09    2.70
  -7   0   0   17.40    1.80
  -7   0   0   19.50    1.80
   7   0   0   19.50    1.80
   8   0   0   16.70    2.00
   9  -1   0   45.10    3.10
   8  -1   0   76.69    3.70
  -8   1   0   70.89    3.80
   7  -1   0  144.59    5.40
   7  -1   0  145.79    5.20
  -7   1   0  146.29    5.50
   6  -1   0  123.59    4.30
   6  -1   0  121.19    4.10
  -6   1   0  120.79    4.60
  -6   1   0  123.79    4.60
  -6   1   0  124.69    4.20
   5  -1   0  153.28    4.50
   5  -1   0  148.99    4.70
  -5   1   0  146.09    4.70
  -5   1   0  157.78    5.00
  -5   1   0  150.28    4.60
  -5   1   0  157.78    5.00
   4  -1   0 1090.99   24.80
   4  -1   0 1108.39   24.90
   4  -1   0 1170.88   25.10
  -4   1   0 1114.89   24.80
  -4   1   0 1054.89   25.20
  -4   1   0 1112.59   24.90
  -4   1   0 1116.39   25.30
   3  -1   0  338.07    8.10
   3  -1   0  333.17    8.20
  -3   1   0  357.96    8.10
  -3   1   0  345.67    8.40
  -3   1   0  340.17    8.50
  -3   1   0  351.36    8.30
   2  -1   0  275.07    6.50
   2  -1   0  279.77    6.50
  -2   1   0  270.67    6.50
  -2   1   0  275.07    6.80
  -2   1   0  295.07    6.40
  -2   1   0  279.77    6.60
   1  -1   0 1459.75   31.40
   1  -1   0 1436.86   31.60
  -1   1   0 1399.96   31.20
  -1   1   0 1450.25   31.70
   0  -1   0  199.88    4.60
   0  -1   0  208.88    4.50
   0  -1   0  198.68    4.60
   0   1   0  205.98    4.50
  -1  -1   0  414.86    9.60
  -1  -1   0  431.26    9.30
  -1  -1   0  432.26    9.40
  -1  -1   0  416.16    9.40
   1   1   0  424.86    9.40
   1   1   0  411.76    9.40
  -2  -1   0  354.36    8.30
  -2  -1   0  357.96    8.60
  -2  -1   0  355.86    8.40
  -2  -1   0  362.86    8.50
   2   1   0  355.16    8.30
   2   1   0  359.26    8.30
   2   1   0  353.06    8.20
  -3  -1   0  157.88    4.60
  -3  -1   0  161.38    4.40
  -3  -1   0  154.58    4.50
  -3  -1   0  170.18    4.70
   3   1   0  164.88    4.50
   3   1   0  163.18    4.40
   3   1   0  159.58    4.30
  -4  -1   0    5.20    0.90
  -4  -1   0    4.80    0.80
  -4  -1   0    5.00    0.70
  -4  -1   0    6.10    0.80
   4   1   0    5.10    0.70
   4   1   0    5.60    0.80
   4   1   0    6.70    0.80
  -5  -1   0   81.69    3.20
  -5  -1   0   84.09    3.40
  -5  -1   0   81.89    3.30
   5   1   0   90.29    3.20
   5   1   0   89.69    3.40
   5   1   0   81.79    3.20
  -6  -1   0    2.60    0.80
  -6  -1   0    5.50    1.20
  -6  -1   0    3.20    0.90
   6   1   0    4.40    1.00
   6   1   0    4.70    0.90
  -7  -1   0    3.10    1.10
   9  -2   0   68.59    3.70
  -9   2   0   66.89    3.90
   8  -2   0  135.89    5.20
  -8   2   0  137.49    5.60
   7  -2   0   81.29    3.50
   7  -2   0   79.29    3.20
  -7   2   0   73.79    3.70
  -7   2   0   79.19    3.70
   6  -2   0   14.10    1.20
   6  -2   0   12.70    1.30
  -6   2   0   16.00    1.50
  -6   2   0   12.40    1.40
   5  -2   0  138.89    4.20
   5  -2   0  133.09    4.30
  -5   2   0  145.89    4.60
  -5   2   0  137.79    4.40
  -5   2   0  137.29    4.70
  -5   2   0  139.89    4.00
   4  -2   0  411.26    9.80
   4  -2   0  382.46    9.60
   4  -2   0  378.06    9.50
  -4   2   0  397.36    9.70
  -4   2   0  401.46   10.10
  -4   2   0  411.56    9.30
  -4   2   0  395.16    9.90
   3  -2   0    1.00    0.30
   3  -2   0    0.80    0.30
  -3   2   0    0.40    0.30
  -3   2   0    0.40    0.30
  -3   2   0    0.40    0.20
   2  -2   0 2106.69   45.80
   2  -2   0 2024.50   45.10
  -2   2   0 2081.99   45.30
  -2   2   0 2132.19   46.40
   1  -2   0 2230.48   50.39
   1  -2   0 2174.88   50.19
  -1   2   0 2262.07   50.89
  -1   2   0 2298.57   50.49
  -1   2   0 2573.24   50.59
   0  -2   0   12.10    0.50
   0  -2   0   12.70    0.70
   0  -2   0   10.80    0.50
   0   2   0   11.30    0.50
  -1  -2   0    5.70    0.40
  -1  -2   0    5.40    0.30
  -1  -2   0    4.80    0.50
  -1  -2   0    4.60    0.40
   1   2   0    5.10    0.40
   1   2   0    6.40    0.50
  -2  -2   0   88.79    2.70
  -2  -2   0   83.09    2.30
  -2  -2   0   80.99    2.60
  -2  -2   0   78.49    2.80
   2   2   0   85.89    2.50
   2   2   0   83.39    2.50
   2   2   0   80.39    2.40
  -3  -2   0   11.10    0.90
  -3  -2   0   14.70    1.10
  -3  -2   0   11.90    0.80
  -3  -2   0   14.40    1.20
   3   2   0   11.90    0.90
   3   2   0   13.20    0.90
   3   2   0   13.50    1.00
  -4  -2   0   22.20    1.50
  -4  -2   0   24.40    1.70
  -4  -2   0   27.50    1.40
   4   2   0   24.80    1.40
   4   2   0   25.00    1.60
   4   2   0   24.40    1.50
  -5  -2   0   64.29    2.90
  -5  -2   0   61.39    3.10
  -5  -2   0   63.69    2.60
   5   2   0   56.59    2.50
   5   2   0   59.19    2.80
  -6  -2   0   55.69    2.90
  -6  -2   0   59.59    3.20
   6   2   0   54.99    2.70
  -7  -2   0  177.48    6.30
  -7  -2   0  169.68    6.50
   9  -3   0    3.80    1.10
  -9   3   0    1.70    0.90
   8  -3   0    3.70    1.00
  -8   3   0    4.10    1.30
   7  -3   0   45.60    2.40
   7  -3   0   50.29    2.60
  -7   3   0   51.79    3.00
  -7   3   0   49.50    2.80
   6  -3   0    4.50    0.90
   6  -3   0    4.20    0.80
  -6   3   0    3.40    0.80
  -6   3   0    3.00    0.90
   5  -3   0   75.59    2.70
   5  -3   0   68.19    2.70
  -5   3   0   73.99    2.30
  -5   3   0   77.19    3.00
  -5   3   0   74.89    3.20
   4  -3   0    0.50    0.30
   4  -3   0    0.70    0.30
  -4   3   0    0.80    0.40
  -4   3   0    0.50    0.30
  -4   3   0    0.80    0.20
  -4   3   0    0.40    0.40
   3  -3   0  184.98    4.80
   3  -3   0  180.68    4.50
   3  -3   0  190.68    4.50
  -3   3   0  181.38    4.80
  -3   3   0  183.78    5.20
  -3   3   0  181.88    4.40
   2  -3   0  179.68    4.10
   2  -3   0  185.58    4.20
   2  -3   0  185.38    4.20
   2  -3   0  181.08    4.60
  -2   3   0  181.38    4.80
  -2   3   0  175.78    4.40
   1  -3   0  367.26    8.30
   1  -3   0  365.96    8.40
   1  -3   0  361.86    7.90
   1  -3   0  352.46    7.90
  -1   3   0  365.96    8.40
  -1   3   0  367.46    8.10
  -1   3   0  370.76    8.10
   0  -3   0  394.66    8.70
   0  -3   0  387.16    9.00
   0  -3   0  390.06    8.70
   0  -3   0  398.56    9.20
   0   3   0  388.76    8.80
  -1  -3   0    6.20    0.60
  -1  -3   0    6.70    0.50
  -1  -3   0    7.50    0.70
   1   3   0    7.00    0.60
   1   3   0    5.70    0.50
  -2  -3   0  719.33   16.60
  -2  -3   0  694.83   16.00
  -2  -3   0  714.33   15.40
  -2  -3   0  689.33   16.00
   2   3   0  698.23   15.90
   2   3   0  694.33   15.90
   2   3   0  710.23   15.90
  -3  -3   0  707.13   16.80
  -3  -3   0  733.63   16.20
  -3  -3   0  699.13   17.40
   3   3   0  748.03   16.70
   3   3   0  733.63   16.70
   3   3   0  718.33   16.80
  -4  -3   0  277.37    7.60
  -4  -3   0  278.17    8.10
   4   3   0  270.77    7.30
   4   3   0  285.37    7.60
  -5  -3   0   92.79    4.10
  -5  -3   0   98.79    3.80
   5   3   0   96.79    3.90
   5   3   0   95.39    3.60
  -6  -3   0  107.89    4.80
  -6  -3   0  112.49    4.50
   6   3   0  116.99    4.30
  -7  -3   0  238.98    8.10
  -7  -3   0  207.38    7.30
  -8  -3   0   36.40    2.90
 -10   4   0   49.99    3.60
   9  -4   0    2.10    0.90
  -9   4   0    4.40    1.30
   8  -4   0   13.40    1.50
  -8   4   0   13.00    1.70
  -8   4   0    8.20    1.60
   7  -4   0   16.10    1.40
   7  -4   0   16.90    1.50
  -7   4   0   17.40    1.70
  -7   4   0   21.30    2.00
   6  -4   0    0.50    0.50
   6  -4   0    0.70    0.50
  -6   4   0    0.10    0.40
  -6   4   0    0.10    0.50
   5  -4   0  348.97    8.80
   5  -4   0  373.96    9.10
  -5   4   0  341.47    9.60
  -5   4   0  371.66    9.30
   4  -4   0 1206.08   25.50
   4  -4   0 1190.08   25.60
   4  -4   0 1117.99   26.00
  -4   4   0 1139.19   26.00
  -4   4   0 1149.19   26.60
   3  -4   0  650.63   14.20
   3  -4   0  655.53   14.90
   3  -4   0  666.73   14.30
  -3   4   0  622.34   14.70
  -3   4   0  637.64   15.20
   2  -4   0 1200.28   26.10
   2  -4   0 1210.88   26.50
  -2   4   0 1204.58   26.70
  -2   4   0 1191.68   26.20
   1  -4   0  532.05   12.10
   1  -4   0  544.05   12.20
  -1   4   0  522.75   11.70
  -1   4   0  529.95   11.80
  -1   4   0  524.35   11.90
   0  -4   0  274.27    6.90
   0  -4   0  288.07    6.40
   0  -4   0  289.67    7.20
   0  -4   0  275.87    6.50
   0   4   0  285.77    6.60
  -1  -4   0 1195.48   27.20
  -1  -4   0 1281.97   26.80
  -1  -4   0 1266.97   27.80
  -1  -4   0 1200.08   27.00
   1   4   0 1205.68   27.00
  -2  -4   0  339.57    9.10
  -2  -4   0  338.97    8.50
  -2  -4   0  349.07    8.50
   2   4   0  353.86    8.40
   2   4   0  332.37    8.50
  -3  -4   0  368.16   10.20
  -3  -4   0  368.86    9.50
   3   4   0  385.96    9.50
   3   4   0  381.66    9.40
  -4  -4   0   85.59    3.30
  -4  -4   0   84.99    3.90
   4   4   0   85.89    3.40
   4   4   0   80.79    3.20
  -5  -4   0   17.00    1.90
  -5  -4   0   14.40    1.50
   5   4   0   14.80    1.60
   5   4   0   15.60    1.40
  -6  -4   0    4.20    1.30
  -6  -4   0    3.60    1.00
   6   4   0    3.60    1.00
  -7  -4   0   63.29    3.40
  -7  -4   0   68.39    4.10
 -10   5   0   17.80    3.70
   9  -5   0   81.49    3.50
  -9   5   0   84.79    4.20
   8  -5   0  101.89    3.80
  -8   5   0   93.19    4.60
  -8   5   0  107.59    4.50
   7  -5   0  150.48    4.60
   7  -5   0  146.19    4.80
  -7   5   0  141.89    5.10
  -7   5   0  149.79    5.70
   6  -5   0  133.29    4.40
   6  -5   0  137.19    4.10
  -6   5   0  140.59    4.70
  -6   5   0  139.09    5.10
   5  -5   0  483.05   11.20
   5  -5   0  494.95   11.90
  -5   5   0  479.95   11.90
  -5   5   0  478.15   12.50
   4  -5   0  671.43   15.10
   4  -5   0  715.23   15.10
   4  -5   0  672.13   15.90
  -4   5   0  665.93   15.70
  -4   5   0  679.63   16.40
   3  -5   0  424.96    9.20
   3  -5   0  411.76   10.00
  -3   5   0  394.66   10.20
  -3   5   0  421.96    9.60
  -3   5   0  409.46    9.70
   2  -5   0    2.80    0.40
   2  -5   0    5.90    0.70
  -2   5   0    2.30    0.30
  -2   5   0    2.90    0.50
  -2   5   0    2.40    0.30
   1  -5   0   51.29    1.90
   1  -5   0   53.69    2.00
  -1   5   0   48.50    1.60
  -1   5   0   50.79    1.60
  -1   5   0   49.90    1.70
   0  -5   0  242.78    6.30
   0  -5   0  228.88    5.40
   0  -5   0  232.58    5.30
   0  -5   0  216.78    5.90
   0   5   0  225.08    6.00
   0   5   0  223.68    5.60
  -1  -5   0   10.40    1.10
  -1  -5   0   11.40    0.70
  -1  -5   0    9.60    0.80
  -1  -5   0    9.20    0.90
   1   5   0   10.40    0.80
  -2  -5   0   10.60    0.90
  -2  -5   0   11.10    1.00
  -2  -5   0   10.10    1.20
   2   5   0   10.90    1.00
  -3  -5   0    0.70    0.70
  -3  -5   0    1.30    0.60
   3   5   0    0.60    0.50
   3   5   0    1.20    0.60
  -4  -5   0    0.50    0.70
  -4  -5   0    2.10    0.70
   4   5   0    0.60    0.60
   4   5   0    0.70    0.60
  -5  -5   0   43.30    3.10
  -5  -5   0   46.80    2.60
   5   5   0   41.30    2.40
   5   5   0   44.20    2.70
  -6  -5   0  207.38    7.90
  -7  -5   0   13.50    1.90
  -7  -5   0   13.70    1.80
   9  -6   0   82.99    3.40
  -9   6   0   88.59    4.70
  -9   6   0   85.49    4.20
   8  -6   0  134.89    4.30
  -8   6   0  138.59    5.70
  -8   6   0  130.89    5.10
   7  -6   0   47.40    2.00
   7  -6   0   48.80    2.50
  -7   6   0   51.39    3.10
  -7   6   0   46.70    2.60
   6  -6   0    4.00    0.90
   6  -6   0    4.10    0.60
  -6   6   0    3.90    1.00
  -6   6   0    4.40    0.90
   5  -6   0   46.00    2.20
   5  -6   0   49.00    1.60
  -5   6   0   47.80    2.20
  -5   6   0   47.60    2.50
   4  -6   0   77.09    2.80
  -4   6   0   67.29    2.90
  -4   6   0   74.59    2.60
   3  -6   0   30.20    1.10
   3  -6   0   30.00    1.60
  -3   6   0   26.40    1.20
  -3   6   0   25.70    1.50
   2  -6   0    3.90    0.60
   2  -6   0    2.70    0.60
  -2   6   0    3.70    0.40
  -2   6   0    4.00    0.50
  -2   6   0    3.40    0.40
   1  -6   0   31.00    1.60
   1  -6   0   36.50    1.70
  -1   6   0   33.60    1.30
  -1   6   0   33.00    1.20
   0  -6   0  192.08    5.60
   0  -6   0  184.48    5.30
   0  -6   0  194.58    4.50
   0  -6   0  182.88    4.50
   0   6   0  182.98    4.90
  -1  -6   0   18.70    1.00
  -1  -6   0   15.40    1.20
  -1  -6   0   19.10    1.60
   1   6   0   16.30    1.10
   1   6   0   16.50    1.20
  -2  -6   0    0.50    0.50
  -2  -6   0   -0.20    0.50
  -2  -6   0    0.30    0.40
   2   6   0    0.50    0.40
  -3  -6   0   57.79    2.60
  -3  -6   0   60.69    3.40
   3   6   0   57.19    2.70
   3   6   0   57.89    2.70
  -4  -6   0   25.10    2.30
  -4  -6   0   20.60    1.70
   4   6   0   25.80    1.90
   4   6   0   21.90    1.90
  -5  -6   0   27.00    2.10
  -5  -6   0   33.50    2.80
   5   6   0   37.00    2.40
  -6  -6   0  191.48    6.50
  -6  -6   0  188.68    7.70
   9  -7   0    3.40    0.80
  -9   7   0    1.90    1.10
  -9   7   0    1.60    0.90
   8  -7   0    3.80    0.70
  -8   7   0    2.10    1.00
  -8   7   0    6.00    1.30
   7  -7   0   31.00    2.10
   7  -7   0   32.40    1.50
  -7   7   0   35.20    2.20
  -7   7   0   37.10    2.70
   6  -7   0  127.59    3.30
   6  -7   0  127.89    4.40
  -6   7   0  129.39    4.40
  -6   7   0  133.89    5.00
   5  -7   0    9.80    1.10
  -5   7   0   10.40    1.10
  -5   7   0   10.50    1.30
   4  -7   0   14.50    1.30
  -4   7   0   14.20    1.30
  -4   7   0   13.80    1.00
   3  -7   0    0.80    0.50
  -3   7   0    1.60    0.60
  -3   7   0    2.30    0.50
   2  -7   0   36.20    1.90
   2  -7   0   39.70    1.80
  -2   7   0   37.50    1.50
  -2   7   0   37.10    1.60
   1  -7   0  373.16    9.70
   1  -7   0  398.46    9.90
  -1   7   0  374.66    9.00
   0  -7   0  148.19    3.50
   0  -7   0  140.89    4.80
   0  -7   0  142.89    4.60
   0  -7   0  146.99    3.60
   0   7   0  145.49    4.10
  -1  -7   0    3.40    0.80
  -1  -7   0    4.40    0.60
  -1  -7   0    3.90    1.00
   1   7   0    2.00    0.70
   1   7   0    2.50    0.60
  -2  -7   0   91.59    4.10
  -2  -7   0   79.49    3.40
  -2  -7   0   85.19    3.00
   2   7   0   83.69    3.40
  -3  -7   0  423.56   10.90
  -3  -7   0  436.66   12.50
   3   7   0  445.96   11.40
   3   7   0  426.96   11.40
  -4  -7   0  277.87    9.60
   4   7   0  291.97    8.70
   4   7   0  298.47    8.70
  -5  -7   0   69.19    3.30
  -5  -7   0   65.09    4.10
   5   7   0   64.09    3.50
   9  -8   0    4.40    0.70
  -9   8   0    7.40    1.80
  -9   8   0    3.90    1.20
  -8   8   0   -0.20    0.70
  -8   8   0    1.40    0.80
   7  -8   0   19.60    1.70
  -7   8   0   17.30    1.70
  -7   8   0   19.70    2.10
   6  -8   0   27.30    2.00
  -6   8   0   31.60    2.30
  -6   8   0   31.50    2.00
   5  -8   0  284.57    8.00
  -5   8   0  284.47    8.30
  -5   8   0  274.17    7.50
   4  -8   0  299.17    8.20
  -4   8   0  296.77    7.60
  -4   8   0  291.77    8.20
   3  -8   0  221.28    6.40
  -3   8   0  214.68    5.60
   2  -8   0  540.85   12.80
   2  -8   0  503.15   12.90
  -2   8   0  518.35   12.10
   1  -8   0  955.10   22.70
   1  -8   0  975.00   22.90
  -1   8   0  998.60   22.00
   0  -8   0  235.68    6.80
   0  -8   0  230.28    7.10
   0   8   0  229.78    6.20
  -1  -8   0    3.20    0.90
  -1  -8   0    4.30    1.20
  -1  -8   0    1.60    0.40
   1   8   0    2.60    0.90
   1   8   0    3.60    0.80
  -2  -8   0   20.10    1.30
  -2  -8   0   20.60    2.10
  -2  -8   0   19.30    1.70
   2   8   0   23.40    1.80
   2   8   0   19.80    1.80
  -3  -8   0   80.19    3.10
  -3  -8   0   81.19    4.40
   3   8   0   77.19    3.60
   3   8   0   77.19    3.60
  -4  -8   0    5.40    1.50
  -4  -8   0    7.70    1.20
   4   8   0    6.00    1.30
   4   8   0    4.60    1.20
  -9   9   0   72.59    4.30
   8  -9   0  193.68    6.70
  -8   9   0  214.58    7.70
   7  -9   0   67.29    3.30
  -7   9   0   67.19    3.20
  -7   9   0   84.29    4.10
   6  -9   0   80.49    3.60
  -6   9   0   85.09    3.40
  -6   9   0   85.29    4.00
   5  -9   0  224.48    7.00
  -5   9   0  232.18    6.60
  -5   9   0  251.57    7.40
   4  -9   0  476.95   12.40
  -4   9   0  482.05   11.60
   3  -9   0    7.60    1.20
  -3   9   0    7.30    0.80
   2  -9   0    2.40    0.80
  -2   9   0    4.10    0.70
   1  -9   0  194.98    6.10
   1  -9   0  178.38    5.80
  -1   9   0  180.18    5.20
   0  -9   0   40.70    2.40
   0  -9   0   41.50    2.60
   0   9   0   39.50    2.00
  -1  -9   0  108.59    4.90
  -1  -9   0  121.89    4.60
   1   9   0  116.39    4.50
   1   9   0  123.09    4.20
  -2  -9   0   85.59    3.80
  -2  -9   0   80.69    4.40
  -2  -9   0   84.09    2.60
   2   9   0   82.29    3.50
   2   9   0   83.49    3.80
  -3  -9   0    4.90    0.80
  -3  -9   0    4.20    1.40
   3   9   0    4.30    1.20
   3   9   0    4.30    1.10
   4   9   0    3.30    1.10
   4   9   0    1.80    0.90
  -9  10   0   16.30    2.10
   8 -10   0   23.50    2.00
  -8  10   0   23.80    2.00
  -8  10   0   23.90    2.40
   7 -10   0   18.50    1.80
  -7  10   0   20.10    1.80
  -7  10   0   20.20    2.10
   6 -10   0    7.40    1.40
  -6  10   0   11.40    1.50
  -6  10   0    8.00    1.20
   5 -10   0   22.30    1.90
  -5  10   0   25.60    1.70
   4 -10   0  113.79    4.50
  -4  10   0  116.89    3.80
   3 -10   0  164.38    5.60
  -3  10   0  163.18    4.70
   2 -10   0   18.50    1.70
  -2  10   0   21.20    1.40
   1 -10   0    3.30    1.00
   1 -10   0    2.20    0.90
  -1  10   0    1.90    0.60
   0 -10   0    1.00    0.70
   0 -10   0    1.70    0.80
   0  10   0    1.60    0.70
  -1 -10   0    1.30    0.90
  -1 -10   0    1.10    0.70
   1  10   0    0.80    0.80
   1  10   0    1.30    0.70
  -2 -10   0   14.10    1.70
  -2 -10   0   13.40    2.00
   2  10   0   12.70    1.70
   2  10   0   15.00    1.80
   3  10   0   23.20    2.10
   3  10   0   22.80    2.20
   8 -11   0    1.60    0.80
  -8  11   0    1.50    0.80
  -8  11   0    1.70    0.90
   7 -11   0    4.60    1.20
  -7  11   0    4.00    1.00
   6 -11   0   -0.10    0.70
  -6  11   0    0.00    0.50
   5 -11   0   14.50    1.70
  -5  11   0   14.00    1.30
   4 -11   0    5.10    1.20
  -4  11   0    4.90    0.90
   3 -11   0    5.60    1.20
  -3  11   0    5.00    0.90
   2 -11   0   17.80    1.80
  -2  11   0   22.50    1.60
   1 -11   0  148.89    5.50
  -1  11   0  148.49    4.80
   0 -11   0  101.19    4.70
   0 -11   0  102.89    4.40
   0  11   0   98.19    4.40
   0  11   0   97.89    3.80
  -1 -11   0  107.59    4.70
  -1 -11   0  104.29    5.10
   1  11   0  109.39    4.80
   7 -12   0    0.30    0.70
  -7  12   0    0.30    0.60
   6 -12   0   92.09    4.30
  -6  12   0   87.39    3.60
   5 -12   0  242.28    8.00
  -5  12   0  237.48    6.90
   4 -12   0  108.29    4.70
  -4  12   0  109.79    3.80
   3 -12   0   49.00    3.00
  -3  12   0   44.50    2.20
   2 -12   0  122.49    5.10
  -2  12   0  119.49    4.20
   1 -12   0  165.48    6.20
  -1  12   0  163.48    5.40
   5 -13   0  132.59    6.30
   4 -13   0    7.80    1.80
  -3  13  -1  105.19    4.50
   3 -13   1  115.39    5.50
  -4  13  -1   31.90    2.30
   4 -13   1   33.40    2.90
   5 -13   1   67.49    5.50
   0  12  -1  153.68    5.90
   0  12  -1  147.99    5.30
   0 -12   1  150.98    5.80
  -1  12  -1   85.79    3.60
   1 -12   1   92.29    4.30
  -2  12  -1   25.60    1.90
   2 -12   1   27.30    2.20
  -3  12  -1   26.50    1.80
   3 -12   1   28.80    2.30
  -4  12  -1    2.40    0.80
   4 -12   1    2.00    1.00
  -5  12  -1    5.20    1.00
   5 -12   1    4.80    1.40
  -6  12  -1   11.20    1.50
   6 -12   1    9.40    1.70
  -7  12  -1    6.30    1.90
   7 -12   1   10.50    1.60
   2  11  -1   38.00    2.60
   2  11  -1   38.60    2.80
  -2 -11   1   44.00    3.30
  -2 -11   1   41.30    2.70
   1  11  -1    6.10    1.20
   1  11  -1    4.60    1.20
  -1 -11   1    4.20    1.20
  -1 -11   1    6.60    1.40
   0  11  -1    1.10    0.70
   0 -11   1    0.60    1.10
   0 -11   1    1.10    0.80
  -1  11  -1    4.90    0.90
   1 -11   1    4.90    1.10
  -2  11  -1    0.50    0.60
   2 -11   1    0.60    0.70
  -3  11  -1   61.49    2.60
   3 -11   1   57.89    3.20
  -4  11  -1   30.90    1.90
   4 -11   1   33.40    2.40
  -5  11  -1   30.20    1.90
   5 -11   1   25.10    2.20
  -6  11  -1   16.10    1.60
   6 -11   1   16.80    1.90
  -7  11  -1   34.70    2.40
   7 -11   1   34.00    2.60
  -8  11  -1   39.10    3.00
  -8  11  -1   32.10    2.50
   8 -11   1   33.30    2.50
   3  10  -1    4.80    1.30
   3  10  -1    6.50    1.30
  -3 -10   1    6.80    1.70
  -3 -10   1    9.70    1.40
  -3 -10   1    8.60    1.00
   2  10  -1   53.89    3.10
  -2 -10   1   43.50    3.20
  -2 -10   1   54.09    2.00
  -2 -10   1   56.29    3.10
   1  10  -1    2.80    0.80
   1  10  -1    4.20    1.10
  -1 -10   1    4.40    1.20
  -1 -10   1    3.80    1.10
   0  10  -1    1.50    0.70
   0 -10   1    0.80    0.70
   0 -10   1    2.30    0.80
  -1  10  -1    0.90    0.60
   1 -10   1   -0.50    0.50
  -2  10  -1   20.10    1.40
   2 -10   1   21.80    1.80
  -3  10  -1  119.49    3.90
   3 -10   1  123.19    4.60
  -4  10  -1   23.10    1.60
   4 -10   1   17.50    1.70
  -5  10  -1   47.40    2.40
   5 -10   1   49.90    2.80
  -6  10  -1  223.58    7.50
  -6  10  -1  221.38    6.80
   6 -10   1  215.28    7.20
  -7  10  -1  163.78    5.90
  -7  10  -1  182.18    6.80
   7 -10   1  174.78    6.20
  -8  10  -1  146.09    5.60
   8 -10   1  158.98    5.80
   4   9  -1    8.00    1.50
   4   9  -1    7.40    1.40
  -4  -9   1    4.30    0.90
  -4  -9   1    8.80    2.00
   3   9  -1    4.80    1.20
   3   9  -1    6.60    1.30
  -3  -9   1    3.60    1.20
  -3  -9   1    3.10    0.80
  -3  -9   1    5.80    1.30
   2   9  -1   45.00    2.70
   2   9  -1   46.40    2.50
  -2  -9   1   43.30    2.00
  -2  -9   1   47.70    2.70
  -2  -9   1   45.30    3.10
   1   9  -1  116.79    4.00
  -1  -9   1  106.69    4.70
  -1  -9   1  111.29    3.30
  -1  -9   1  114.39    4.30
   0   9  -1   84.89    3.10
   0  -9   1   78.99    3.60
   0  -9   1   84.19    3.50
  -1   9  -1   43.90    2.00
   1  -9   1   47.00    2.50
   1  -9   1   47.40    2.50
  -2   9  -1  374.46    9.40
   2  -9   1  393.16   10.20
  -3   9  -1  705.23   16.20
   3  -9   1  680.13   16.90
  -4   9  -1  217.48    6.10
   4  -9   1  219.88    6.70
  -5   9  -1   18.40    1.50
  -5   9  -1   21.50    1.80
   5  -9   1   19.00    1.70
  -6   9  -1   79.79    3.40
  -6   9  -1   80.49    3.90
   6  -9   1   80.99    3.60
  -7   9  -1  165.38    6.30
  -7   9  -1  154.28    5.50
   7  -9   1  159.28    5.70
  -8   9  -1    3.60    1.10
  -8   9  -1    4.20    1.50
   8  -9   1    2.90    1.00
  -9   9  -1    0.00    0.70
  -9   9  -1   -0.30    0.60
  -5  -8   1   75.39    3.60
  -5  -8   1   70.49    4.60
   4   8  -1  183.18    6.10
   4   8  -1  176.28    6.10
  -4  -8   1  172.28    5.70
  -4  -8   1  161.08    6.90
   3   8  -1  208.58    6.50
   3   8  -1  210.58    6.50
  -3  -8   1  187.38    7.20
  -3  -8   1  201.88    6.00
  -3  -8   1  198.68    6.50
   2   8  -1  220.78    6.40
   2   8  -1  216.48    6.60
  -2  -8   1  211.98    7.40
  -2  -8   1  214.78    6.70
  -2  -8   1  217.88    6.00
   1   8  -1  369.56    9.50
  -1  -8   1  370.86    9.00
  -1  -8   1  366.56    9.80
  -1  -8   1  363.76   10.40
   0   8  -1  127.79    4.00
   0  -8   1  131.99    3.50
   0  -8   1  122.59    4.30
   0  -8   1  125.19    4.60
  -1   8  -1    1.40    0.50
   1  -8   1    1.30    0.60
   1  -8   1    1.50    0.60
  -2   8  -1   19.50    1.20
   2  -8   1   20.60    1.50
  -3   8  -1  190.38    5.60
  -3   8  -1  186.58    5.20
   3  -8   1  191.28    5.80
  -4   8  -1   16.50    1.20
  -4   8  -1   10.90    1.20
   4  -8   1   12.70    1.30
  -5   8  -1   92.19    3.40
  -5   8  -1   93.89    4.00
   5  -8   1   89.59    3.70
  -6   8  -1   32.30    2.40
  -6   8  -1   30.40    2.00
   6  -8   1   31.50    2.10
   6  -8   1   29.30    1.20
  -7   8  -1    0.70    0.70
  -7   8  -1    1.00    0.70
   7  -8   1    1.60    0.50
   7  -8   1    1.00    0.80
  -8   8  -1   12.40    1.70
  -8   8  -1    7.50    1.60
   8  -8   1   10.70    1.00
   8  -8   1   10.40    1.50
  -9   8  -1    9.40    1.90
  -9   8  -1    7.90    1.50
   9  -8   1    7.80    1.00
   5   7  -1  170.38    6.40
  -5  -7   1  166.58    6.90
  -5  -7   1  159.98    5.70
   4   7  -1  307.67    8.80
   4   7  -1  308.97    8.70
  -4  -7   1  302.17    8.50
  -4  -7   1  289.97    9.80
   3   7  -1    3.70    1.00
   3   7  -1    3.80    0.90
  -3  -7   1    3.60    0.90
  -3  -7   1    3.60    1.20
  -3  -7   1    4.70    1.00
   2   7  -1    1.50    0.60
   2   7  -1    1.30    0.60
  -2  -7   1    2.20    0.90
  -2  -7   1    0.80    0.60
  -2  -7   1    2.50    0.70
   1   7  -1   17.50    1.20
  -1  -7   1   17.50    1.10
  -1  -7   1   17.80    1.60
  -1  -7   1   17.70    1.40
   0   7  -1   30.60    1.50
   0  -7   1   34.60    1.40
   0  -7   1   32.30    1.80
   0  -7   1   31.90    1.90
  -1   7  -1  189.88    5.00
   1  -7   1  193.28    5.50
   1  -7   1  193.88    4.60
   1  -7   1  196.68    4.60
   1  -7   1  178.98    5.40
  -2   7  -1   60.09    2.10
  -2   7  -1   61.19    2.30
   2  -7   1   66.09    2.30
   2  -7   1   58.99    2.50
   2  -7   1   62.49    1.70
  -3   7  -1   60.19    2.20
  -3   7  -1   57.79    2.50
   3  -7   1   57.89    2.50
  -4   7  -1   11.10    1.00
  -4   7  -1   10.40    1.20
   4  -7   1   10.70    1.20
   4  -7   1   12.60    0.70
  -5   7  -1   68.29    3.30
  -5   7  -1   68.49    2.90
   5  -7   1   72.29    2.20
   5  -7   1   72.99    3.10
  -6   7  -1   31.70    2.10
  -6   7  -1   31.90    2.30
   6  -7   1   34.00    2.10
   6  -7   1   34.90    1.60
  -7   7  -1    8.60    1.60
  -7   7  -1    5.50    1.10
   7  -7   1    4.80    1.10
   7  -7   1    5.60    0.90
  -8   7  -1   39.90    2.70
   8  -7   1   39.60    2.50
   8  -7   1   37.90    2.00
  -9   7  -1   47.00    3.40
  -9   7  -1   44.90    3.10
   9  -7   1   46.40    2.40
  -6  -6   1   17.40    2.20
  -6  -6   1   16.90    1.80
   5   6  -1    4.80    1.10
  -5  -6   1    4.50    1.10
  -5  -6   1    4.80    1.40
   4   6  -1  322.27    8.90
   4   6  -1  333.47    9.20
  -4  -6   1  331.97   10.20
  -4  -6   1  331.87    9.10
   3   6  -1   46.00    2.30
   3   6  -1   46.80    2.30
  -3  -6   1   45.70    2.20
  -3  -6   1   46.50    2.80
  -3  -6   1   42.00    2.20
   2   6  -1    3.20    0.80
   2   6  -1    2.50    0.60
  -2  -6   1    3.10    0.70
  -2  -6   1    1.40    0.70
  -2  -6   1    1.80    0.50
   1   6  -1   26.90    1.40
  -1  -6   1   25.80    1.70
  -1  -6   1   26.40    1.30
  -1  -6   1   28.50    1.50
   0   6  -1    7.10    0.70
   0  -6   1    9.50    0.60
   0  -6   1    8.10    0.60
   0  -6   1    8.50    0.90
   0  -6   1    7.00    0.80
  -1   6  -1   72.99    2.20
  -1   6  -1   71.09    2.30
   1  -6   1   72.09    2.10
   1  -6   1   77.89    2.10
   1  -6   1   72.99    2.60
   1  -6   1   71.09    2.60
  -2   6  -1  582.34   13.60
  -2   6  -1  576.24   13.30
   2  -6   1  588.84   13.90
   2  -6   1  582.44   12.90
   2  -6   1  593.74   13.30
  -3   6  -1  137.79    3.90
  -3   6  -1  127.29    4.20
   3  -6   1  143.39    3.50
   3  -6   1  137.39    3.50
   3  -6   1  132.69    4.20
  -4   6  -1  112.69    3.60
  -4   6  -1  106.59    4.00
   4  -6   1  110.59    3.10
   4  -6   1  116.39    3.90
  -5   6  -1  511.25   12.70
  -5   6  -1  528.25   13.40
   5  -6   1  514.05   12.80
   5  -6   1  507.45   12.00
  -6   6  -1  272.67    8.30
  -6   6  -1  264.07    7.70
   6  -6   1  271.47    7.00
   6  -6   1  254.67    7.50
  -7   6  -1   61.29    3.20
  -7   6  -1   65.49    3.60
   7  -6   1   62.59    3.00
   7  -6   1   65.59    2.70
  -8   6  -1   49.10    3.00
  -8   6  -1   51.49    3.40
   8  -6   1   40.30    2.50
   8  -6   1   49.70    2.50
  -9   6  -1  103.39    5.30
   9  -6   1  114.69    4.30
  -7  -5   1    6.90    1.60
  -7  -5   1    6.80    1.40
  -6  -5   1   45.10    3.30
  -6  -5   1   43.20    2.70
   5   5  -1   44.10    2.40
  -5  -5   1   49.60    3.20
  -5  -5   1   51.49    2.70
   4   5  -1    9.70    1.20
   4   5  -1   11.70    1.20
  -4  -5   1    9.60    1.40
  -4  -5   1   10.90    1.30
   3   5  -1    1.50    0.60
   3   5  -1    0.30    0.50
  -3  -5   1    1.40    0.60
  -3  -5   1    1.60    0.80
  -3  -5   1    1.00    0.50
   2   5  -1  520.05   12.00
   2   5  -1  511.65   12.00
  -2  -5   1  482.15   12.70
  -2  -5   1  499.85   12.00
  -2  -5   1  492.75   11.90
   1   5  -1  979.30   21.60
  -1  -5   1  960.60   21.50
  -1  -5   1  960.90   21.80
  -1  -5   1  969.60   22.30
  -1  -5   1  958.50   21.80
   0   5  -1  280.87    6.20
   0   5  -1  281.67    6.80
   0  -5   1  284.97    6.60
   0  -5   1  265.77    7.00
   0  -5   1  284.07    7.30
   0  -5   1  283.77    6.60
  -1   5  -1  961.50   21.80
  -1   5  -1 1013.80   21.90
   1  -5   1 1034.30   21.70
   1  -5   1  960.20   22.20
   1  -5   1  966.10   21.60
   1  -5   1 1018.60   22.10
  -2   5  -1  263.27    6.80
  -2   5  -1  259.07    6.50
   2  -5   1  273.27    6.30
   2  -5   1  270.17    6.90
   2  -5   1  281.87    6.30
  -3   5  -1  522.95   11.80
  -3   5  -1  484.55   12.10
   3  -5   1  488.25   12.00
   3  -5   1  494.55   11.30
   3  -5   1  510.65   11.40
  -4   5  -1  790.52   19.00
  -4   5  -1  797.22   18.50
   4  -5   1  810.72   18.00
   4  -5   1  799.32   18.60
  -5   5  -1  291.97    7.90
  -5   5  -1  288.37    8.40
   5  -5   1  289.77    7.80
   5  -5   1  292.97    7.40
  -6   5  -1  126.09    4.60
  -6   5  -1  132.59    5.00
   6  -5   1  129.19    4.10
   6  -5   1  134.19    4.50
  -7   5  -1    9.80    1.40
   7  -5   1   11.60    1.40
   7  -5   1   11.40    1.20
  -8   5  -1    5.50    1.20
  -8   5  -1    4.50    1.20
   8  -5   1    7.60    1.20
   8  -5   1    6.40    1.40
  -9   5  -1   18.90    2.30
   9  -5   1   14.80    1.60
  -7  -4   1   -0.20    0.60
  -7  -4   1    0.60    0.80
  -6  -4   1  184.88    6.90
  -6  -4   1  191.78    6.40
   5   4  -1  463.35   12.00
   5   4  -1  453.05   11.40
  -5  -4   1  456.35   11.90
  -5  -4   1  444.56   12.60
   4   4  -1  140.19    4.40
   4   4  -1  136.19    4.50
  -4  -4   1  144.99    5.20
  -4  -4   1  143.29    4.60
   3   4  -1  666.43   15.50
   3   4  -1  674.93   15.40
  -3  -4   1  666.63   16.30
  -3  -4   1  658.93   15.40
  -3  -4   1  640.14   15.60
   2   4  -1 1198.98   25.80
   2   4  -1 1155.18   25.70
   2   4  -1 1149.08   25.70
  -2  -4   1 1159.38   25.80
  -2  -4   1 1133.79   26.40
  -2  -4   1 1150.38   25.80
   1   4  -1  291.57    7.10
   1   4  -1  294.17    7.10
  -1  -4   1  290.47    7.00
  -1  -4   1  300.07    7.60
  -1  -4   1  293.07    7.20
   0   4  -1   38.20    1.40
   0   4  -1   38.70    1.10
   0  -4   1   40.80    1.30
   0  -4   1   40.50    1.60
   0  -4   1   39.20    1.30
   0  -4   1   37.50    1.50
  -1   4  -1    0.60    0.20
  -1   4  -1    1.00    0.30
   1  -4   1    1.30    0.30
   1  -4   1    0.80    0.20
   1  -4   1    0.70    0.30
  -2   4  -1  189.28    4.80
  -2   4  -1  193.68    5.10
   2  -4   1  192.58    4.60
   2  -4   1  194.58    4.40
   2  -4   1  190.08    5.10
  -3   4  -1   52.39    1.90
  -3   4  -1   43.40    2.00
   3  -4   1   51.49    2.00
   3  -4   1   51.39    1.70
   3  -4   1   48.60    1.80
  -4   4  -1  123.29    3.90
  -4   4  -1  126.09    4.20
   4  -4   1  116.29    3.60
   4  -4   1  123.59    3.90
  -5   4  -1    3.40    0.70
  -5   4  -1    3.10    0.80
   5  -4   1    3.20    0.80
   5  -4   1    3.20    0.70
  -6   4  -1    2.70    0.90
  -6   4  -1    4.60    1.00
   6  -4   1    3.70    0.90
   6  -4   1    2.60    0.70
  -7   4  -1    8.90    1.30
   7  -4   1    6.70    1.20
   7  -4   1    7.80    1.20
  -8   4  -1    5.90    1.40
   8  -4   1    6.50    1.40
  -9   4  -1    1.70    1.00
   9  -4   1    0.60    0.70
  -8  -3   1  127.79    5.80
  -7  -3   1  123.59    5.40
  -7  -3   1  125.49    5.10
  -6  -3   1  194.18    6.90
  -6  -3   1  199.38    6.40
   5   3  -1  151.48    4.70
   5   3  -1  166.98    5.20
  -5  -3   1  153.08    5.60
  -5  -3   1  154.08    5.10
   4   3  -1  108.59    3.60
   4   3  -1  107.59    3.60
   4   3  -1  103.69    3.40
  -4  -3   1  101.09    4.00
  -4  -3   1  102.89    3.70
   3   3  -1   37.10    1.70
   3   3  -1   38.30    1.60
   3   3  -1   36.50    1.60
  -3  -3   1   39.90    1.40
  -3  -3   1   40.30    1.90
  -3  -3   1   38.00    1.70
  -3  -3   1   35.70    2.00
   2   3  -1    4.80    0.60
   2   3  -1    4.90    0.50
   2   3  -1    3.60    0.50
  -2  -3   1    4.90    0.50
  -2  -3   1    4.80    0.50
  -2  -3   1    5.30    0.40
  -2  -3   1    4.70    0.60
  -2  -3   1    5.60    0.70
   1   3  -1   13.40    0.70
   1   3  -1   12.20    0.70
  -1  -3   1   12.40    0.70
  -1  -3   1   12.90    0.70
  -1  -3   1   13.00    0.90
   0   3  -1    1.80    0.30
   0   3  -1    1.90    0.20
   0  -3   1    2.30    0.30
   0  -3   1    1.90    0.30
   0  -3   1    2.60    0.40
  -1   3  -1  112.69    2.90
  -1   3  -1  109.59    3.00
   1  -3   1  114.99    3.10
   1  -3   1  117.19    2.80
   1  -3   1  110.49    2.80
  -2   3  -1 1067.29   23.40
  -2   3  -1 1050.59   23.10
   2  -3   1 1043.30   23.30
   2  -3   1 1038.50   23.00
  -3   3  -1  696.53   15.90
  -3   3  -1  688.83   16.40
  -3   3  -1  701.03   16.10
   3  -3   1  712.93   15.90
   3  -3   1  706.83   16.10
  -4   3  -1    7.40    1.00
  -4   3  -1    8.50    0.50
  -4   3  -1    6.10    0.80
   4  -3   1    5.50    0.70
   4  -3   1    5.90    0.80
   4  -3   1    7.50    0.80
  -5   3  -1   40.40    2.20
  -5   3  -1   45.70    2.40
   5  -3   1   44.50    2.10
   5  -3   1   42.30    2.10
  -6   3  -1  102.69    4.10
  -6   3  -1  105.89    4.30
   6  -3   1  102.99    3.80
   6  -3   1   96.69    3.70
  -7   3  -1  126.79    5.20
  -7   3  -1  126.29    4.90
   7  -3   1  123.39    4.60
   7  -3   1  127.79    4.60
  -8   3  -1   50.79    3.30
   8  -3   1   54.59    3.10
  -9   3  -1   12.20    1.90
   9  -3   1   10.90    1.70
  -8  -2   1    1.10    0.90
  -7  -2   1    1.30    0.80
  -7  -2   1    1.70    0.90
   6   2  -1   72.99    3.00
   6   2  -1   66.09    4.30
  -6  -2   1   70.99    3.20
  -6  -2   1   65.59    3.40
   5   2  -1   70.59    2.90
   5   2  -1   62.79    2.70
   5   2  -1   63.89    2.50
  -5  -2   1   63.59    3.00
  -5  -2   1   62.69    2.80
  -5  -2   1   64.19    2.70
   4   2  -1    3.00    0.60
   4   2  -1    2.00    0.50
   4   2  -1    3.90    0.60
  -4  -2   1    4.00    0.80
  -4  -2   1    3.70    0.70
  -4  -2   1    2.60    0.60
  -4  -2   1    2.50    0.70
   3   2  -1   17.70    1.00
   3   2  -1   18.60    1.00
   3   2  -1   17.90    1.10
  -3  -2   1   17.20    1.10
  -3  -2   1   19.20    1.00
  -3  -2   1   21.90    1.30
  -3  -2   1   18.20    1.20
   2   2  -1  117.29    3.10
   2   2  -1  119.59    3.20
  -2  -2   1  116.39    3.50
  -2  -2   1  112.49    3.10
  -2  -2   1  125.09    3.40
  -2  -2   1  118.99    3.10
  -2  -2   1  119.09    3.30
   1   2  -1   51.49    1.50
   1   2  -1   53.89    1.60
   1   2  -1   53.49    1.40
  -1  -2   1   53.69    1.60
  -1  -2   1   51.69    1.70
  -1  -2   1   52.79    1.50
  -1  -2   1   52.59    1.80
   0   2  -1    1.60    0.20
   0   2  -1    2.00    0.20
   0  -2   1    2.70    0.30
   0  -2   1    1.40    0.20
   0  -2   1    1.90    0.20
  -1   2  -1  846.52   18.30
  -1   2  -1  810.72   18.10
   1  -2   1  841.62   18.30
   1  -2   1  814.12   18.00
  -2   2  -1   38.70    1.20
  -2   2  -1   36.50    1.50
  -2   2  -1   40.80    1.40
  -2   2  -1   40.20    1.50
   2  -2   1   43.80    1.50
   2  -2   1   39.00    1.50
  -3   2  -1  561.64   13.30
  -3   2  -1  563.14   12.50
  -3   2  -1  549.45   13.10
  -3   2  -1  555.94   13.00
   3  -2   1  570.44   13.00
   3  -2   1  553.94   13.00
   3  -2   1  569.44   13.10
  -4   2  -1  628.14   15.00
  -4   2  -1  623.74   15.20
  -4   2  -1  636.74   14.30
   4  -2   1  652.13   15.00
   4  -2   1  601.84   14.80
   4  -2   1  634.34   14.70
  -5   2  -1  485.65   12.50
  -5   2  -1  495.35   11.70
  -5   2  -1  493.65   12.60
  -5   2  -1  513.95   12.30
   5  -2   1  473.65   12.20
   5  -2   1  488.55   12.10
  -6   2  -1  432.56   12.00
   6  -2   1  441.66   11.40
   6  -2   1  464.15   11.70
  -7   2  -1   94.49    4.40
   7  -2   1  107.39    4.10
   7  -2   1  103.19    4.20
  -8   2  -1   19.30    2.10
   8  -2   1   18.80    2.00
  -9   2  -1    6.80    1.60
   9  -2   1    8.60    1.60
   7   1  -1   45.20    2.70
  -7  -1   1   43.00    2.70
   6   1  -1    3.50    0.90
   6   1  -1    3.90    0.80
  -6  -1   1    2.20    0.70
  -6  -1   1    2.70    0.90
  -6  -1   1    4.00    1.00
   5   1  -1   30.90    1.90
   5   1  -1   28.30    1.70
   5   1  -1   33.10    1.60
  -5  -1   1   29.10    1.70
  -5  -1   1   33.80    2.00
  -5  -1   1   31.30    1.80
  -5  -1   1   29.70    1.90
   4   1  -1   18.00    1.00
   4   1  -1   15.80    1.10
   4   1  -1   19.50    1.20
  -4  -1   1   17.80    1.20
  -4  -1   1   16.30    1.20
  -4  -1   1   17.40    1.30
  -4  -1   1   19.70    1.30
   3   1  -1  260.07    6.20
   3   1  -1  260.57    6.40
   3   1  -1  263.97    6.50
  -3  -1   1  257.67    6.70
  -3  -1   1  257.47    6.70
  -3  -1   1  263.77    6.50
  -3  -1   1  261.27    6.50
   2   1  -1   23.20    1.00
   2   1  -1   21.60    0.80
   2   1  -1   22.00    0.90
  -2  -1   1   22.60    1.00
  -2  -1   1   23.10    0.90
  -2  -1   1   20.20    1.00
  -2  -1   1   21.50    0.90
   1   1  -1 1462.45   32.70
   1   1  -1 1485.35   33.40
   1   1  -1 1453.25   32.80
  -1  -1   1 1537.15   32.60
  -1  -1   1 1544.45   33.70
  -1  -1   1 1496.55   33.30
  -1  -1   1 1531.55   33.00
   0   1  -1  682.53   14.80
   0   1  -1  681.43   15.30
   0  -1   1  700.73   15.10
   0  -1   1  674.23   14.80
   0  -1   1  669.63   15.00
  -1   1  -1 1696.43   37.60
  -1   1  -1 1735.13   38.40
  -1   1  -1 1770.22   38.10
  -1   1  -1 1734.73   38.30
   1  -1   1 1636.84   37.70
   1  -1   1 1661.23   38.00
   1  -1   1 1731.63   37.70
  -2   1  -1 9825.32  210.68
  -2   1  -1 9305.47  209.98
  -2   1  -1 9999.00  208.48
  -2   1  -1 9589.84  209.58
   2  -1   1 9555.94  209.48
   2  -1   1 9514.95  209.58
   2  -1   1 9538.65  208.98
  -3   1  -1  522.15   12.90
  -3   1  -1  566.94   12.50
  -3   1  -1  541.15   12.90
   3  -1   1  558.94   12.80
   3  -1   1  537.05   12.70
   3  -1   1  540.35   12.60
  -4   1  -1   17.80    1.20
  -4   1  -1   17.50    1.10
  -4   1  -1   21.20    1.40
   4  -1   1   17.00    1.20
   4  -1   1   16.20    1.20
   4  -1   1   17.90    1.30
  -5   1  -1   56.69    2.40
  -5   1  -1   56.49    2.60
  -5   1  -1   56.99    2.70
  -5   1  -1   59.59    2.80
   5  -1   1   55.19    2.50
   5  -1   1   58.99    2.50
  -6   1  -1   47.00    2.30
  -6   1  -1   44.40    2.60
   6  -1   1   43.30    2.30
   6  -1   1   45.70    2.50
  -7   1  -1   11.50    1.60
   7  -1   1   18.10    1.60
   7  -1   1   16.60    1.70
  -8   1  -1   19.80    2.10
   8  -1   1   20.20    2.10
   9   0  -1    7.70    1.60
   8   0  -1  108.89    4.60
   7   0  -1  336.37    9.40
  -7   0   1  330.07    9.60
  -7   0   1  334.37    9.50
   6   0  -1  291.17    7.80
   6   0  -1  291.27    8.20
  -6   0   1  317.47    8.80
  -6   0   1  294.47    8.40
  -6   0   1  303.77    8.40
   5   0  -1  408.56   10.30
   5   0  -1  409.86    9.90
  -5   0   1  432.06   10.40
  -5   0   1  398.16   10.40
  -5   0   1  408.36   10.70
  -5   0   1  418.76   10.60
   4   0  -1  193.98    5.10
   4   0  -1  193.78    5.30
   4   0  -1  199.48    5.40
  -4   0   1  196.58    5.40
  -4   0   1  202.38    5.60
  -4   0   1  203.08    5.60
  -4   0   1  199.48    5.50
   3   0  -1    9.70    0.70
   3   0  -1    9.70    0.60
  -3   0   1    7.10    0.60
  -3   0   1    7.40    0.70
  -3   0   1    8.40    0.60
  -3   0   1    7.70    0.70
   2   0  -1 1685.23   38.30
   2   0  -1 1778.12   38.70
   2   0  -1 1790.22   39.10
   2   0  -1 1748.43   39.40
  -2   0   1 1826.52   38.80
  -2   0   1 1696.63   39.60
  -2   0   1 1890.71   39.80
  -2   0   1 1789.62   39.80
   1   0  -1  920.41   20.20
   1   0  -1  937.21   20.40
  -1   0   1  881.11   19.80
  -1   0   1  911.91   20.30
   0   0  -1  279.67    6.20
   0   0  -1  279.07    6.20
   0   0  -1  275.37    6.10
   0   0   1  275.77    6.20
  -1   0  -1  480.45   10.40
  -1   0  -1  457.45   10.40
  -1   0  -1  473.35   10.40
  -1   0  -1  471.45   10.40
   1   0   1  460.85   10.40
   1   0   1  457.85   10.40
   1   0   1  452.75   10.40
  -2   0  -1    2.60    0.50
  -2   0  -1    2.30    0.40
  -2   0  -1    2.30    0.40
  -2   0  -1    2.70    0.50
   2   0   1    3.50    0.40
   2   0   1    2.70    0.50
   2   0   1    2.20    0.40
  -3   0  -1   60.89    2.30
  -3   0  -1   58.29    2.20
  -3   0  -1   62.19    2.30
   3   0   1   60.29    2.20
   3   0   1   59.89    2.20
   3   0   1   57.19    2.20
  -4   0  -1  648.44   15.40
  -4   0  -1  665.63   15.60
  -4   0  -1  626.94   15.30
  -4   0  -1  646.74   15.30
   4   0   1  642.54   15.10
   4   0   1  631.54   15.20
   4   0   1  651.03   15.30
  -5   0  -1  289.17    8.00
  -5   0  -1  295.37    8.00
   5   0   1  252.47    9.60
   5   0   1  285.17    7.70
   5   0   1  291.47    7.90
  -6   0  -1   55.39    2.80
  -6   0  -1   55.39    2.90
   6   0   1   56.19    2.70
   6   0   1   60.89    2.90
  -7   0  -1    3.70    1.10
   7   0   1    5.40    1.20
   9  -1  -1  133.99    5.30
  -9   1   1  123.49    5.40
   8  -1  -1  189.78    6.40
  -8   1   1  185.88    6.70
   7  -1  -1  169.58    5.70
  -7   1   1  171.18    6.00
  -7   1   1  180.88    6.20
   6  -1  -1  128.79    4.10
   6  -1  -1  131.39    4.40
  -6   1   1  137.49    4.40
  -6   1   1  132.79    4.80
  -6   1   1  131.79    4.70
   5  -1  -1  102.29    3.20
   5  -1  -1   95.89    3.30
  -5   1   1  106.89    3.70
  -5   1   1  101.99    3.70
  -5   1   1  104.39    3.50
  -5   1   1  104.99    3.40
   4  -1  -1   12.90    0.90
   4  -1  -1   14.00    0.80
   4  -1  -1   12.40    0.90
  -4   1   1   12.90    1.00
  -4   1   1   11.70    0.90
  -4   1   1   13.30    1.00
  -4   1   1   12.50    0.90
   3  -1  -1    3.50    0.40
   3  -1  -1    4.40    0.40
  -3   1   1    3.60    0.40
  -3   1   1    4.20    0.50
  -3   1   1    4.30    0.60
  -3   1   1    4.10    0.40
   2  -1  -1    0.80    0.20
   2  -1  -1    0.70    0.20
  -2   1   1    0.90    0.30
  -2   1   1    0.90    0.20
  -2   1   1    0.60    0.20
   1  -1  -1   53.89    1.40
   1  -1  -1   53.29    1.50
   1  -1  -1   56.19    1.50
  -1   1   1   56.19    1.50
   0  -1  -1 1154.68   25.80
   0  -1  -1 1205.88   25.60
   0  -1  -1 1189.98   25.20
   0  -1  -1 1138.89   25.20
   0  -1  -1 1134.99   25.10
   0   1   1 1198.58   25.80
   0   1   1 1109.19   25.30
  -1  -1  -1 1694.13   36.70
  -1  -1  -1 1692.43   36.90
  -1  -1  -1 1721.83   37.40
   1   1   1 1695.53   36.80
   1   1   1 1671.63   37.30
  -2  -1  -1   25.20    1.20
  -2  -1  -1   24.30    1.10
  -2  -1  -1   22.40    1.20
  -2  -1  -1   22.70    1.20
   2   1   1   24.10    1.10
   2   1   1   25.90    1.20
   2   1   1   23.20    1.10
  -3  -1  -1    1.10    0.40
  -3  -1  -1    2.70    0.60
  -3  -1  -1    1.00    0.40
  -3  -1  -1    0.70    0.30
   3   1   1    0.90    0.40
   3   1   1    0.90    0.40
   3   1   1    0.60    0.30
  -4  -1  -1   18.90    1.50
  -4  -1  -1   23.90    2.20
  -4  -1  -1   20.50    1.40
  -4  -1  -1   23.20    1.40
   4   1   1   23.70    1.50
   4   1   1   22.20    1.50
   4   1   1   17.90    1.30
  -5  -1  -1    3.10    0.80
  -5  -1  -1    2.60    0.70
  -5  -1  -1    3.70    1.00
   5   1   1    4.50    0.90
   5   1   1    2.50    0.70
   5   1   1    2.10    0.60
  -6  -1  -1   62.79    3.00
  -6  -1  -1   59.59    2.90
  -6  -1  -1   55.79    3.00
   6   1   1   58.29    2.80
  -7  -1  -1  144.59    5.70
   7   1   1  147.79    5.30
  10  -2  -1   16.60    2.10
 -10   2   1   14.30    1.90
   9  -2  -1    0.20    0.70
  -9   2   1    2.00    1.10
   8  -2  -1   12.00    1.50
  -8   2   1   11.90    1.70
   7  -2  -1   28.60    1.90
  -7   2   1   25.30    2.10
  -7   2   1   25.50    2.00
   6  -2  -1    3.70    0.70
   6  -2  -1    4.90    0.90
  -6   2   1    4.20    0.70
  -6   2   1    3.40    0.90
  -6   2   1    2.60    0.80
   5  -2  -1    1.90    0.50
   5  -2  -1    1.80    0.50
  -5   2   1    1.10    0.50
  -5   2   1    2.60    0.50
  -5   2   1    2.10    0.70
   4  -2  -1    1.70    0.40
   4  -2  -1    1.20    0.30
  -4   2   1    3.50    0.60
  -4   2   1    0.60    0.40
  -4   2   1    1.40    0.40
  -4   2   1    1.00    0.30
   3  -2  -1    2.00    0.40
   3  -2  -1    1.80    0.30
   3  -2  -1    2.80    0.40
  -3   2   1    1.30    0.30
  -3   2   1    1.50    0.20
  -3   2   1    1.40    0.40
   2  -2  -1    0.70    0.20
   2  -2  -1    0.50    0.20
  -2   2   1    0.40    0.10
  -2   2   1    0.70    0.20
  -2   2   1    0.30    0.20
  -2   2   1    0.80    0.20
   1  -2  -1   34.70    1.20
   1  -2  -1   35.90    1.10
   1  -2  -1   34.40    1.10
   0  -2  -1    2.10    0.30
   0  -2  -1    3.10    0.40
   0  -2  -1    2.40    0.20
   0  -2  -1    2.10    0.20
   0  -2  -1    2.00    0.20
   0   2   1    1.90    0.20
   0   2   1    1.70    0.20
   0   2   1    2.10    0.30
  -1  -2  -1  498.95   10.90
  -1  -2  -1  496.95   11.10
  -1  -2  -1  483.45   11.50
  -1  -2  -1  488.65   11.20
   1   2   1  481.25   11.20
   1   2   1  499.05   11.10
  -2  -2  -1  943.61   21.40
  -2  -2  -1  953.60   21.00
  -2  -2  -1  917.41   20.60
   2   2   1  931.71   20.80
   2   2   1  919.11   20.80
   2   2   1  935.61   20.90
  -3  -2  -1  438.26   10.90
  -3  -2  -1  429.96   10.10
  -3  -2  -1  409.26   10.80
  -3  -2  -1  416.76   10.40
   3   2   1  425.36   10.30
   3   2   1  428.36   10.40
   3   2   1  426.56   10.30
  -4  -2  -1  251.77    7.50
  -4  -2  -1  257.97    6.80
  -4  -2  -1  243.88    7.00
   4   2   1  251.37    6.90
   4   2   1  264.07    7.20
  -5  -2  -1  114.69    4.60
   5   2   1  123.69    4.50
   5   2   1  116.69    4.20
  -6  -2  -1  119.49    4.90
   6   2   1  112.59    4.40
  -7  -2  -1   80.39    4.20
  10  -3  -1    2.50    0.90
 -10   3   1    3.00    1.10
   9  -3  -1   20.90    1.90
  -9   3   1   21.20    2.30
   8  -3  -1  132.79    4.80
  -8   3   1  139.49    5.30
  -8   3   1  134.19    5.50
   7  -3  -1    1.20    0.70
  -7   3   1    1.80    0.70
  -7   3   1    0.40    0.60
   6  -3  -1  115.79    3.70
   6  -3  -1  113.79    3.80
  -6   3   1  115.09    4.40
  -6   3   1  128.19    4.30
   5  -3  -1    1.10    0.40
   5  -3  -1    1.90    0.50
  -5   3   1    1.90    0.60
  -5   3   1    2.70    0.40
  -5   3   1    1.20    0.60
   4  -3  -1   52.59    1.80
   4  -3  -1   53.69    1.90
   4  -3  -1   51.59    1.70
  -4   3   1   51.39    2.00
  -4   3   1   53.69    1.60
  -4   3   1   46.10    2.20
   3  -3  -1 2098.49   45.00
   3  -3  -1 2144.59   45.40
  -3   3   1 2030.60   46.20
  -3   3   1 2088.19   46.00
  -3   3   1 2168.88   45.10
  -3   3   1 2041.80   45.90
   2  -3  -1 2566.44   55.29
   2  -3  -1 2540.85   55.29
  -2   3   1 2569.54   54.59
  -2   3   1 2517.65   55.09
  -2   3   1 2506.25   54.89
   1  -3  -1   37.50    1.30
   1  -3  -1   37.90    1.40
   1  -3  -1   39.10    1.20
  -1   3   1   36.20    1.20
   0  -3  -1 1274.97   28.20
   0  -3  -1 1270.27   27.30
   0  -3  -1 1264.57   27.30
   0  -3  -1 1289.67   27.90
   0  -3  -1 1306.47   27.40
   0   3   1 1265.27   27.70
   0   3   1 1231.08   27.50
  -1  -3  -1 1880.51   39.50
  -1  -3  -1 1887.41   39.70
  -1  -3  -1 1853.61   40.40
  -1  -3  -1 1855.51   39.40
   1   3   1 1747.63   39.70
   1   3   1 1752.52   39.90
  -2  -3  -1  326.77    8.90
  -2  -3  -1  338.87    7.90
  -2  -3  -1  340.17    8.40
   2   3   1  343.17    8.30
   2   3   1  362.16    8.30
   2   3   1  335.67    8.40
  -3  -3  -1  221.68    6.90
  -3  -3  -1  234.28    5.80
  -3  -3  -1  230.78    6.40
   3   3   1  235.88    6.30
   3   3   1  235.28    6.40
  -4  -3  -1   88.79    3.80
  -4  -3  -1   87.69    3.40
   4   3   1   86.09    3.40
   4   3   1   91.09    3.30
  -5  -3  -1   99.89    4.40
   5   3   1   98.99    3.90
   5   3   1  106.39    4.20
  -6  -3  -1    0.90    0.80
  -6  -3  -1    0.70    0.80
   6   3   1   -0.10    0.50
  -7  -3  -1   51.89    3.50
  10  -4  -1   33.30    2.30
 -10   4   1   27.90    2.70
   9  -4  -1    6.40    1.20
  -9   4   1    4.80    1.30
  -9   4   1    5.10    1.40
   8  -4  -1   79.69    3.30
  -8   4   1   70.49    3.80
  -8   4   1   77.59    3.70
   7  -4  -1  183.58    6.40
   7  -4  -1  192.48    5.50
  -7   4   1  186.88    6.00
  -7   4   1  183.28    6.50
   6  -4  -1  381.76    9.40
   6  -4  -1  387.56    9.50
  -6   4   1  379.76    9.90
  -6   4   1  372.76   10.50
   5  -4  -1  604.14   13.70
   5  -4  -1  613.24   14.20
  -5   4   1  592.74   14.30
  -5   4   1  607.84   15.00
   4  -4  -1  472.55   10.50
   4  -4  -1  474.15   10.50
   4  -4  -1  475.25   11.10
  -4   4   1  469.25   11.20
  -4   4   1  459.05   11.70
  -4   4   1  466.95   11.10
  -4   4   1  489.75   10.60
   3  -4  -1  718.63   15.60
   3  -4  -1  704.33   15.90
  -3   4   1  690.83   16.30
  -3   4   1  712.83   15.60
  -3   4   1  683.13   15.70
  -3   4   1  703.83   15.60
  -3   4   1  722.93   15.60
   2  -4  -1  242.88    6.00
   2  -4  -1  245.18    5.90
   2  -4  -1  255.87    6.20
  -2   4   1  240.68    6.10
  -2   4   1  243.88    5.50
  -2   4   1  240.68    5.50
   1  -4  -1  108.09    3.10
   1  -4  -1  107.69    2.80
   1  -4  -1  106.69    3.10
  -1   4   1  101.69    2.50
  -1   4   1  102.19    2.60
  -1   4   1  104.89    2.80
   0  -4  -1  136.49    3.10
   0  -4  -1  128.69    4.00
   0  -4  -1  131.29    3.80
   0  -4  -1  134.39    3.10
   0  -4  -1  138.99    3.20
   0   4   1  131.09    3.40
   0   4   1  132.69    3.50
  -1  -4  -1    8.50    0.80
  -1  -4  -1    8.00    0.60
  -1  -4  -1    9.10    0.60
  -1  -4  -1    7.10    0.90
  -1  -4  -1    8.00    0.40
   1   4   1    8.00    0.70
   1   4   1    9.70    0.80
  -2  -4  -1   42.50    2.00
  -2  -4  -1   50.29    1.90
  -2  -4  -1   45.20    2.40
   2   4   1   45.90    1.90
   2   4   1   45.40    2.00
  -3  -4  -1    0.30    0.60
  -3  -4  -1    0.60    0.40
   3   4   1    1.00    0.50
   3   4   1    0.80    0.50
  -4  -4  -1   18.90    1.90
  -4  -4  -1   19.40    1.50
   4   4   1   18.90    1.60
   4   4   1   18.00    1.50
  -5  -4  -1   30.20    2.50
  -5  -4  -1   31.10    2.10
   5   4   1   31.40    2.30
   5   4   1   30.30    2.10
  -6  -4  -1   17.60    2.00
  -6  -4  -1   15.60    1.70
   6   4   1   14.20    1.60
  -7  -4  -1    0.20    0.70
  -7  -4  -1    0.30    0.70
  10  -5  -1  108.39    4.20
 -10   5   1  119.39    5.70
   9  -5  -1  184.38    5.70
  -9   5   1  189.18    6.80
  -9   5   1  176.38    7.00
   8  -5  -1   40.00    2.00
  -8   5   1   37.10    2.70
  -8   5   1   43.80    2.70
   7  -5  -1  173.58    4.90
   7  -5  -1  179.38    5.30
  -7   5   1  160.38    5.50
  -7   5   1  169.28    6.10
   6  -5  -1  264.17    7.10
   6  -5  -1  264.07    6.50
  -6   5   1  251.07    7.80
  -6   5   1  258.07    7.20
   5  -5  -1    1.00    0.30
   5  -5  -1    0.60    0.30
   5  -5  -1    0.90    0.50
  -5   5   1    0.40    0.40
  -5   5   1    0.50    0.40
   4  -5  -1   21.70    1.20
  -4   5   1   17.40    1.30
  -4   5   1   18.40    1.00
  -4   5   1   17.80    0.80
  -4   5   1   16.80    1.00
   3  -5  -1   24.20    1.10
   3  -5  -1   26.90    1.30
  -3   5   1   21.90    1.30
  -3   5   1   23.20    1.00
   2  -5  -1  145.99    3.90
   2  -5  -1  132.49    3.90
  -2   5   1  139.19    3.90
  -2   5   1  135.69    3.40
  -2   5   1  146.49    3.40
   1  -5  -1  597.44   14.00
   1  -5  -1  607.14   14.10
   1  -5  -1  615.44   13.50
  -1   5   1  602.64   13.50
  -1   5   1  595.24   13.40
  -1   5   1  595.24   13.30
   0  -5  -1   21.60    1.30
   0  -5  -1   21.50    0.80
   0  -5  -1   21.90    1.40
   0   5   1   20.70    0.70
   0   5   1   21.00    1.00
   0   5   1   20.80    1.00
  -1  -5  -1    1.40    0.60
  -1  -5  -1    1.60    0.50
  -1  -5  -1    1.90    0.30
  -1  -5  -1    1.40    0.30
   1   5   1    1.70    0.40
   1   5   1    2.20    0.60
  -2  -5  -1   50.49    2.70
  -2  -5  -1   48.80    2.20
  -2  -5  -1   46.90    2.00
   2   5   1   49.20    2.20
   2   5   1   50.69    2.10
  -3  -5  -1    9.80    1.00
  -3  -5  -1    6.00    1.30
   3   5   1    8.70    1.10
   3   5   1    7.70    1.10
  -4  -5  -1   22.00    1.60
  -4  -5  -1   29.10    2.40
   4   5   1   25.20    1.90
   4   5   1   23.80    1.90
  -5  -5  -1   88.49    4.60
  -5  -5  -1   98.59    3.90
   5   5   1   98.09    4.40
   5   5   1   95.79    4.10
  -6  -5  -1   18.80    2.30
   6   5   1   14.90    1.70
  10  -6  -1   13.80    1.40
 -10   6   1   18.30    2.40
 -10   6   1   17.10    2.00
   9  -6  -1    1.20    0.60
  -9   6   1    0.90    0.70
  -9   6   1    2.30    1.10
   8  -6  -1    0.40    0.40
  -8   6   1    0.40    0.60
  -8   6   1    0.70    0.80
   7  -6  -1   15.80    1.40
   7  -6  -1   14.80    1.00
  -7   6   1   15.90    1.70
  -7   6   1   17.60    1.60
   6  -6  -1   72.69    2.90
  -6   6   1   72.79    3.00
  -6   6   1   72.89    3.50
   5  -6  -1   26.40    1.60
  -5   6   1   24.50    1.80
  -5   6   1   27.40    1.50
   4  -6  -1    1.90    0.50
  -4   6   1    1.70    0.60
  -4   6   1    1.10    0.40
   3  -6  -1    0.40    0.40
   3  -6  -1    0.20    0.30
  -3   6   1    0.00    0.30
  -3   6   1    0.10    0.20
  -3   6   1    0.30    0.20
   2  -6  -1    2.70    0.60
   2  -6  -1    1.50    0.50
  -2   6   1    2.00    0.30
  -2   6   1    2.50    0.50
  -2   6   1    2.30    0.30
   1  -6  -1  175.18    5.10
   1  -6  -1  171.68    4.90
  -1   6   1  167.98    4.90
  -1   6   1  163.28    4.30
  -1   6   1  173.28    4.40
   0  -6  -1  349.57    8.90
   0  -6  -1  343.17    9.30
   0   6   1  357.46    8.40
  -1  -6  -1  140.99    3.70
  -1  -6  -1  143.69    4.50
  -1  -6  -1  136.09    4.90
   1   6   1  137.89    4.10
   1   6   1  138.79    4.50
  -2  -6  -1   44.80    2.70
  -2  -6  -1   54.99    2.10
  -2  -6  -1   54.29    2.60
   2   6   1   52.99    2.40
   2   6   1   54.69    2.60
  -3  -6  -1   94.49    3.40
  -3  -6  -1   92.99    4.40
   3   6   1   98.49    3.70
   3   6   1   91.99    3.70
  -4  -6  -1  223.58    6.70
  -4  -6  -1  223.18    8.10
   4   6   1  238.38    7.30
   4   6   1  241.08    7.30
  -5  -6  -1  102.79    4.10
  -5  -6  -1  113.49    5.50
   5   6   1   90.39    4.90
   5   6   1  113.39    4.60
  10  -7  -1   16.00    1.20
 -10   7   1   14.10    1.90
   9  -7  -1    8.90    0.90
  -9   7   1    8.80    1.50
  -9   7   1    9.50    1.80
  -8   7   1    8.40    1.30
  -8   7   1   12.10    1.80
   7  -7  -1    1.70    0.70
  -7   7   1    0.00    0.50
  -7   7   1   -1.30    0.50
   6  -7  -1    3.40    0.80
  -6   7   1    4.40    0.80
  -6   7   1    3.10    0.90
   5  -7  -1   87.79    3.30
  -5   7   1   86.09    3.00
  -5   7   1   83.69    3.60
   4  -7  -1  271.67    7.20
  -4   7   1  259.47    6.60
  -4   7   1  260.37    7.40
   3  -7  -1  636.84   14.70
   3  -7  -1  650.13   15.10
  -3   7   1  604.94   14.20
  -3   7   1  633.44   15.00
   2  -7  -1  682.03   15.80
   2  -7  -1  665.73   15.80
  -2   7   1  655.73   14.90
   1  -7  -1  560.14   13.90
   1  -7  -1  563.44   13.70
  -1   7   1  569.04   12.90
   0  -7  -1  429.26   11.20
   0  -7  -1  416.96   10.70
   0   7   1  409.46   10.00
  -1  -7  -1  386.36   10.10
  -1  -7  -1  380.26    8.70
  -1  -7  -1  368.96   10.60
   1   7   1  383.66    9.50
   1   7   1  373.36   10.00
  -2  -7  -1   82.59    3.50
  -2  -7  -1   79.09    2.70
  -2  -7  -1   85.29    4.10
   2   7   1   83.79    3.30
   2   7   1   87.99    3.60
  -3  -7  -1    0.60    0.60
  -3  -7  -1    0.80    0.80
   3   7   1    0.30    0.60
   3   7   1    1.30    0.90
  -4  -7  -1    0.20    0.60
  -4  -7  -1    2.70    1.20
   4   7   1   -0.10    0.60
   4   7   1    0.20    0.70
  -5  -7  -1   19.50    1.80
  -5  -7  -1   22.60    2.50
   5   7   1   22.10    2.10
  -9   8   1  158.28    6.70
  -9   8   1  158.28    5.90
  -8   8   1   41.30    2.60
  -8   8   1   50.69    3.30
   7  -8  -1  149.49    5.00
  -7   8   1  144.09    5.70
  -7   8   1  142.79    4.90
   6  -8  -1  160.18    5.20
  -6   8   1  153.48    4.90
  -6   8   1  159.38    5.80
   5  -8  -1  127.29    4.50
  -5   8   1  132.69    4.10
  -5   8   1  141.99    5.00
   4  -8  -1  217.08    6.40
  -4   8   1  219.38    6.50
  -4   8   1  217.08    5.70
   3  -8  -1  175.18    5.40
  -3   8   1  170.38    4.50
   2  -8  -1  281.07    7.70
   2  -8  -1  276.87    7.60
  -2   8   1  277.77    6.80
   1  -8  -1   22.70    1.80
   1  -8  -1   25.40    1.70
  -1   8   1   22.10    1.30
   0  -8  -1    2.70    0.80
   0  -8  -1    4.30    1.10
   0   8   1    4.30    0.80
   0   8   1    2.90    0.80
  -1  -8  -1    7.00    1.20
  -1  -8  -1    1.90    0.90
   1   8   1    4.10    1.00
  -2  -8  -1    2.30    0.90
  -2  -8  -1    1.50    0.50
  -2  -8  -1    1.50    1.00
   2   8   1    1.80    0.80
   2   8   1    1.10    0.80
  -3  -8  -1   78.29    2.90
  -3  -8  -1   77.39    4.40
   3   8   1   88.89    3.80
   3   8   1   83.19    3.90
  -4  -8  -1   33.00    1.90
  -4  -8  -1   35.50    3.10
   4   8   1   34.70    2.60
   4   8   1   32.20    2.50
  -9   9   1   20.10    2.30
  -8   9   1  127.89    4.80
  -8   9   1  129.29    5.60
   7  -9  -1    1.30    0.70
  -7   9   1    1.70    1.00
  -7   9   1    2.10    0.80
   6  -9  -1   12.60    1.50
  -6   9   1   13.20    1.60
  -6   9   1   11.70    1.20
   5  -9  -1   18.90    1.70
  -5   9   1   24.60    1.90
  -5   9   1   23.20    1.40
   4  -9  -1   33.40    2.10
  -4   9   1   31.60    1.50
   3  -9  -1   15.50    1.50
  -3   9   1   11.30    0.90
   2  -9  -1   47.50    2.50
   2  -9  -1   48.60    2.50
  -2   9   1   49.70    2.00
   1  -9  -1   49.00    2.60
   1  -9  -1   51.79    2.80
  -1   9   1   48.50    2.10
   0  -9  -1   65.99    3.50
   0  -9  -1   63.99    3.10
   0   9   1   68.59    3.20
   0   9   1   59.29    2.60
  -1  -9  -1   13.40    1.90
  -1  -9  -1   14.20    1.60
   1   9   1   13.20    1.60
  -2  -9  -1   35.80    3.00
  -2  -9  -1   38.60    2.60
   2   9   1   33.30    2.30
   2   9   1   35.60    2.50
  -3  -9  -1   22.30    2.50
   3   9   1   23.40    2.20
   3   9   1   20.20    2.00
  -9  10   1    1.10    0.90
  -9  10   1    0.10    0.70
  -8  10   1    7.90    1.60
  -8  10   1    5.10    1.10
   7 -10  -1    8.70    1.40
  -7  10   1    7.90    1.10
  -7  10   1    7.70    1.60
   6 -10  -1    2.10    0.90
  -6  10   1    1.30    0.60
   5 -10  -1    1.80    0.80
  -5  10   1    3.30    0.70
   4 -10  -1   -0.40    0.60
  -4  10   1    0.30    0.40
   3 -10  -1   22.60    1.90
  -3  10   1   20.70    1.30
   2 -10  -1    7.60    1.30
  -2  10   1    8.40    1.00
   1 -10  -1   19.80    1.90
   1 -10  -1   19.30    1.80
  -1  10   1   20.10    1.40
   0 -10  -1   67.39    3.40
   0 -10  -1   71.39    3.80
   0  10   1   70.59    3.50
   0  10   1   68.49    2.90
  -1 -10  -1  216.78    7.80
  -1 -10  -1  206.48    7.00
   1  10   1  195.68    6.90
   1  10   1  205.88    6.40
  -2 -10  -1  101.79    5.30
  -2 -10  -1  112.59    4.70
   2  10   1   97.79    4.30
   2  10   1   93.69    4.50
  -8  11   1   10.40    1.90
  -8  11   1   10.80    1.40
   7 -11  -1   52.79    3.00
  -7  11   1   50.59    2.60
   6 -11  -1   45.70    2.80
  -6  11   1   45.80    2.30
   5 -11  -1   30.90    2.30
  -5  11   1   31.00    1.70
   4 -11  -1   99.09    4.30
  -4  11   1  108.09    3.50
   3 -11  -1  248.88    7.80
  -3  11   1  244.58    6.60
   2 -11  -1  155.58    5.60
  -2  11   1  146.19    4.60
   1 -11  -1  124.89    5.00
  -1  11   1  124.09    5.00
  -1  11   1  121.79    4.20
   0 -11  -1  124.99    5.10
   0 -11  -1  118.99    5.40
   0  11   1  115.49    5.00
   0  11   1  124.29    4.40
  -1 -11  -1   62.49    3.90
  -1 -11  -1   57.89    3.40
   1  11   1   59.99    3.10
   1  11   1   61.79    3.60
   7 -12  -1  115.39    4.80
  -7  12   1  105.79    4.20
   6 -12  -1   96.59    4.40
  -6  12   1   93.99    3.60
   5 -12  -1   20.00    2.00
  -5  12   1   23.50    1.60
   4 -12  -1   95.79    4.40
  -4  12   1   93.79    3.40
   3 -12  -1  141.19    5.50
  -3  12   1  130.29    4.30
   2 -12  -1    2.40    1.00
  -2  12   1    1.30    0.60
   1 -12  -1    3.40    1.00
  -1  12   1    6.00    1.10
  -1  12   1    4.90    1.30
  -2  13  -2   45.50    3.70
  -3  13  -2   31.90    2.20
   3 -13   2   30.80    2.70
  -4  13  -2   14.30    1.60
   4 -13   2   14.00    2.10
   0  12  -2    3.90    1.10
   0 -12   2    3.80    1.10
  -1  12  -2   -0.30    0.60
   1 -12   2    0.30    0.60
  -2  12  -2    0.40    0.70
   2 -12   2    1.00    0.70
  -3  12  -2   -0.30    0.50
   3 -12   2   -0.10    0.60
  -4  12  -2    9.50    1.40
   4 -12   2   10.40    1.50
  -5  12  -2   43.40    2.60
   5 -12   2   41.90    2.90
  -6  12  -2   -0.30    0.60
   6 -12   2    0.30    0.80
   2  11  -2    7.20    1.50
   2  11  -2    7.20    1.30
  -2 -11   2   10.40    2.00
  -2 -11   2    9.40    1.40
   1  11  -2   -0.20    0.70
   1  11  -2    0.30    0.60
  -1 -11   2    0.40    0.70
  -1 -11   2    1.50    0.90
   0  11  -2    9.30    1.30
   0 -11   2    8.60    1.40
  -1  11  -2    1.50    0.70
   1 -11   2    2.30    1.00
  -2  11  -2    0.30    0.50
   2 -11   2    0.70    0.70
  -3  11  -2   15.40    1.40
   3 -11   2   14.70    1.70
  -4  11  -2   34.50    2.10
   4 -11   2   41.60    2.70
  -5  11  -2   78.19    3.40
   5 -11   2   77.49    3.80
  -6  11  -2   28.10    2.10
   6 -11   2   27.50    2.30
  -7  11  -2   93.19    5.10
  -7  11  -2   85.79    4.00
   7 -11   2   85.49    4.20
   3  10  -2    0.50    0.80
   3  10  -2    0.30    0.70
  -3 -10   2   -0.30    1.00
  -3 -10   2    0.80    0.70
  -3 -10   2    0.30    0.60
   2  10  -2    0.80    0.70
   2  10  -2    0.90    0.70
  -2 -10   2    0.50    0.50
  -2 -10   2    0.70    0.80
  -2 -10   2    0.60    0.60
   1  10  -2   71.29    3.20
  -1 -10   2   73.09    2.50
  -1 -10   2   71.19    3.40
  -1 -10   2   74.79    3.80
   0  10  -2  142.69    4.70
   0 -10   2  145.39    5.20
   0 -10   2  144.49    3.90
   0 -10   2  149.29    5.40
  -1  10  -2   61.29    2.70
   1 -10   2   62.89    3.10
  -2  10  -2  169.58    5.20
   2 -10   2  174.18    5.80
  -3  10  -2  248.98    7.10
   3 -10   2  262.57    7.80
  -4  10  -2  146.39    4.80
   4 -10   2  150.18    5.40
  -5  10  -2   64.89    3.00
   5 -10   2   61.99    3.30
  -6  10  -2  111.49    4.50
  -6  10  -2  122.99    5.10
   6 -10   2  126.09    4.90
  -7  10  -2   45.70    3.10
  -7  10  -2   45.10    2.80
   7 -10   2   46.60    2.90
  -8  10  -2    5.70    1.40
  -8  10  -2    4.20    1.10
   8 -10   2    6.30    1.50
   4   9  -2  137.79    5.70
   4   9  -2  159.18    5.60
  -4  -9   2  146.09    5.10
  -4  -9   2  142.09    6.50
   3   9  -2   88.59    3.80
   3   9  -2   85.39    3.80
  -3  -9   2   79.79    4.40
  -3  -9   2   85.19    3.80
  -3  -9   2   84.29    3.40
   2   9  -2  202.18    6.40
   2   9  -2  206.58    6.30
  -2  -9   2  201.38    5.90
  -2  -9   2  188.08    7.00
  -2  -9   2  213.38    6.50
   1   9  -2  298.37    8.30
  -1  -9   2  307.87    8.70
  -1  -9   2  304.37    7.80
  -1  -9   2  311.17    9.20
   0   9  -2  231.98    6.50
   0  -9   2  230.18    7.10
   0  -9   2  231.88    5.90
   0  -9   2  225.48    6.80
  -1   9  -2  257.37    6.90
   1  -9   2  249.18    7.40
   1  -9   2  246.38    6.10
   1  -9   2  262.17    8.70
  -2   9  -2   88.69    3.10
   2  -9   2   88.39    3.60
   2  -9   2   87.89    2.40
  -3   9  -2    3.90    0.80
   3  -9   2    5.60    1.10
  -4   9  -2   17.50    1.60
  -4   9  -2   17.50    1.40
   4  -9   2   19.70    1.70
  -5   9  -2   28.00    1.90
  -5   9  -2   22.80    1.90
   5  -9   2   25.10    2.00
   5  -9   2   24.40    1.10
  -6   9  -2    1.20    0.80
  -6   9  -2    1.90    0.90
   6  -9   2    2.80    1.10
  -7   9  -2   75.89    4.10
  -7   9  -2   80.49    3.70
   7  -9   2   75.69    2.60
   7  -9   2   76.69    3.70
  -8   9  -2   30.30    2.70
  -8   9  -2   29.40    2.40
   8  -9   2   29.30    1.60
   8  -9   2   30.80    2.40
  -5  -8   2  196.18    8.00
  -5  -8   2  200.58    6.60
   4   8  -2  110.19    4.50
   4   8  -2  118.39    4.40
  -4  -8   2   99.49    4.10
  -4  -8   2   98.29    5.00
   3   8  -2   28.30    2.00
  -3  -8   2   26.80    2.40
  -3  -8   2   25.60    1.80
  -3  -8   2   26.50    1.90
   2   8  -2  190.78    5.80
   2   8  -2  191.88    5.90
  -2  -8   2  189.08    5.60
  -2  -8   2  181.78    6.50
  -2  -8   2  190.18    5.90
   1   8  -2   31.30    1.80
  -1  -8   2   29.90    2.10
  -1  -8   2   31.20    1.90
  -1  -8   2   31.50    1.60
   0   8  -2  101.79    3.40
   0  -8   2  102.59    3.10
   0  -8   2  103.99    3.90
   0  -8   2  105.49    3.80
  -1   8  -2   75.59    2.80
   1  -8   2   78.89    3.10
   1  -8   2   77.79    2.40
   1  -8   2   84.39    3.10
  -2   8  -2    6.20    0.80
   2  -8   2    6.40    0.60
   2  -8   2    7.50    1.00
  -3   8  -2    5.10    0.80
  -3   8  -2    3.70    0.70
   3  -8   2    3.20    0.50
   3  -8   2    4.60    1.00
  -4   8  -2  110.79    3.80
  -4   8  -2  113.09    4.20
   4  -8   2  108.49    3.10
   4  -8   2  106.89    4.10
  -5   8  -2    2.00    0.70
  -5   8  -2    3.70    1.00
   5  -8   2    2.00    0.90
   5  -8   2    2.50    0.60
  -6   8  -2   60.99    3.00
  -6   8  -2   64.29    3.50
   6  -8   2   61.69    3.10
   6  -8   2   67.99    2.40
  -7   8  -2    3.20    1.10
  -7   8  -2    3.90    1.10
   7  -8   2    3.50    0.80
   7  -8   2    2.10    0.90
  -8   8  -2   19.10    2.00
  -8   8  -2   24.40    2.40
   8  -8   2   19.70    1.50
   8  -8   2   19.20    1.90
  -9   8  -2   35.10    4.30
   9  -8   2   24.60    2.20
  -6  -7   2    9.90    1.50
  -6  -7   2   11.70    2.20
  -5  -7   2   11.10    1.50
  -5  -7   2   11.50    1.80
   4   7  -2    0.20    0.60
   4   7  -2    0.20    0.70
  -4  -7   2    0.70    0.70
  -4  -7   2    0.70    0.60
  -4  -7   2    0.90    0.90
   3   7  -2    0.60    0.60
  -3  -7   2    0.30    0.70
  -3  -7   2    2.20    0.70
  -3  -7   2    0.60    0.50
   2   7  -2  242.08    6.80
  -2  -7   2  243.78    6.90
  -2  -7   2  240.98    6.60
  -2  -7   2  249.68    7.60
   1   7  -2  133.89    4.20
  -1  -7   2  139.49    4.00
  -1  -7   2  141.89    4.40
  -1  -7   2  135.09    4.80
   0   7  -2  143.19    4.20
   0  -7   2  141.49    3.90
   0  -7   2  142.49    4.60
   0  -7   2  142.39    4.40
  -1   7  -2    8.00    0.80
   1  -7   2    8.60    0.70
   1  -7   2    8.40    0.90
   1  -7   2    8.90    0.90
  -2   7  -2  495.05   12.00
  -2   7  -2  528.95   12.20
   2  -7   2  504.05   11.60
   2  -7   2  490.65   12.50
   2  -7   2  528.35   12.30
  -3   7  -2  142.89    4.60
  -3   7  -2  157.28    4.40
   3  -7   2  149.19    4.00
   3  -7   2  142.59    4.70
  -4   7  -2  137.49    4.90
  -4   7  -2  145.09    4.50
   4  -7   2  142.99    4.00
   4  -7   2  147.59    4.80
  -5   7  -2  252.27    7.40
  -5   7  -2  274.57    8.10
   5  -7   2  254.67    6.70
   5  -7   2  267.67    7.70
  -6   7  -2  250.77    8.00
  -6   7  -2  240.58    7.40
   6  -7   2  248.68    6.60
   6  -7   2  240.08    7.40
  -7   7  -2   90.89    4.10
  -7   7  -2  101.29    4.60
   7  -7   2   90.79    4.00
   7  -7   2   92.29    3.40
  -8   7  -2   33.60    2.80
  -8   7  -2   33.10    2.60
   8  -7   2   43.60    2.20
   8  -7   2   34.10    2.40
  -9   7  -2   69.59    4.30
   9  -7   2   68.69    3.10
  -7  -6   2    1.90    0.90
  -6  -6   2   21.40    2.40
  -6  -6   2   26.70    2.20
  -5  -6   2   18.20    1.80
  -5  -6   2   19.40    2.10
   4   6  -2   15.70    1.40
   4   6  -2   13.70    1.50
  -4  -6   2   15.50    1.50
  -4  -6   2   16.90    1.90
   3   6  -2   70.09    2.80
  -3  -6   2   73.69    2.90
  -3  -6   2   72.29    3.50
  -3  -6   2   68.29    2.80
   2   6  -2  186.68    5.30
  -2  -6   2  193.78    6.10
  -2  -6   2  183.18    5.20
  -2  -6   2  184.68    5.30
   1   6  -2  111.79    3.40
  -1  -6   2  112.09    3.90
  -1  -6   2  106.49    3.50
  -1  -6   2  105.99    3.30
   0   6  -2  422.16   10.10
   0  -6   2  415.46    9.90
   0  -6   2  418.96   10.30
   0  -6   2  442.66   10.60
  -1   6  -2  663.43   15.00
  -1   6  -2  644.64   15.10
   1  -6   2  667.63   14.90
   1  -6   2  677.23   15.30
   1  -6   2  640.74   15.50
   1  -6   2  694.73   15.00
  -2   6  -2  461.65   11.20
  -2   6  -2  440.26   11.00
   2  -6   2  461.95   10.80
   2  -6   2  500.05   11.30
   2  -6   2  476.95   10.70
   2  -6   2  468.35   11.50
  -3   6  -2  887.21   20.80
  -3   6  -2  900.71   20.40
   3  -6   2  904.71   20.00
   3  -6   2  892.31   20.80
  -4   6  -2  163.78    5.00
  -4   6  -2  157.98    5.30
   4  -6   2  169.08    4.60
   4  -6   2  170.78    5.20
  -5   6  -2  134.39    4.60
  -5   6  -2  131.39    5.00
   5  -6   2  144.69    4.70
   5  -6   2  135.89    4.10
  -6   6  -2  193.08    6.60
  -6   6  -2  180.28    5.90
   6  -6   2  186.38    5.50
   6  -6   2  180.88    5.90
  -7   6  -2   39.50    2.80
  -7   6  -2   37.90    2.50
   7  -6   2   38.00    2.20
   7  -6   2   40.50    2.40
  -8   6  -2    2.60    1.00
  -8   6  -2    1.30    1.00
   8  -6   2    1.40    0.80
   8  -6   2    2.60    0.90
  -9   6  -2    1.50    1.00
   9  -6   2    0.60    0.70
  -7  -5   2   53.79    3.30
  -7  -5   2   56.69    3.80
  -6  -5   2  118.99    5.30
  -6  -5   2  116.69    4.70
   5   5  -2    4.00    0.90
  -5  -5   2    5.10    1.10
  -5  -5   2    3.00    1.10
   4   5  -2  267.77    7.30
   4   5  -2  256.07    7.00
  -4  -5   2  259.27    7.40
  -4  -5   2  249.38    8.00
   3   5  -2 1476.55   32.70
  -3  -5   2 1485.85   33.80
  -3  -5   2 1474.95   32.70
  -3  -5   2 1433.96   32.80
   2   5  -2  730.23   16.90
  -2  -5   2  728.93   16.90
  -2  -5   2  747.03   17.70
  -2  -5   2  728.13   16.90
   1   5  -2  482.45   11.20
   1   5  -2  487.35   11.20
  -1  -5   2  467.05   11.10
  -1  -5   2  483.75   11.80
  -1  -5   2  468.25   11.30
   0   5  -2  172.88    4.40
   0   5  -2  167.88    4.40
   0   5  -2  167.18    4.00
   0  -5   2  163.28    4.60
   0  -5   2  169.68    4.70
   0  -5   2  169.58    4.30
  -1   5  -2  172.98    4.50
  -1   5  -2  174.58    4.50
   1  -5   2  173.28    4.40
   1  -5   2  176.68    4.60
   1  -5   2  173.18    4.80
   1  -5   2  183.48    4.80
  -2   5  -2   75.29    2.60
  -2   5  -2   74.79    2.50
   2  -5   2   82.19    2.80
   2  -5   2   75.59    2.30
   2  -5   2   82.49    2.10
   2  -5   2   67.79    2.30
  -3   5  -2  121.19    4.00
  -3   5  -2  125.39    3.70
   3  -5   2  127.99    4.00
   3  -5   2  120.19    3.50
  -4   5  -2    5.60    0.90
  -4   5  -2    3.50    0.80
   4  -5   2    4.30    0.80
   4  -5   2    4.50    0.70
  -5   5  -2    0.50    0.50
  -5   5  -2    0.50    0.60
   5  -5   2    1.00    0.50
   5  -5   2    0.70    0.50
  -6   5  -2   42.90    2.50
   6  -5   2   44.00    2.50
   6  -5   2   42.60    2.20
  -7   5  -2   17.60    1.80
  -7   5  -2   17.80    2.00
   7  -5   2   15.90    1.50
   7  -5   2   16.20    1.70
  -8   5  -2   16.80    2.10
   8  -5   2   17.80    1.80
   8  -5   2   15.90    1.60
  -9   5  -2    0.80    1.00
   9  -5   2    0.80    0.70
  -8  -4   2   82.59    4.60
  -8  -4   2   82.89    4.30
  -7  -4   2  103.39    4.50
  -7  -4   2   94.49    4.80
  -6  -4   2   98.19    4.10
  -6  -4   2   92.69    4.50
   5   4  -2  138.49    4.40
  -5  -4   2  138.59    4.80
  -5  -4   2  137.09    5.30
   4   4  -2  272.17    7.20
   4   4  -2  254.07    6.80
  -4  -4   2  257.07    7.80
  -4  -4   2  252.97    7.10
   3   4  -2  203.98    5.50
   3   4  -2  205.18    5.40
  -3  -4   2  214.08    6.30
  -3  -4   2  198.28    5.40
  -3  -4   2  198.08    5.60
   2   4  -2  106.49    3.20
   2   4  -2  104.49    3.20
  -2  -4   2  106.49    3.30
  -2  -4   2  103.89    3.20
  -2  -4   2  108.39    2.60
  -2  -4   2  102.99    3.10
  -2  -4   2  107.39    3.70
   1   4  -2   13.30    0.80
   1   4  -2   12.50    0.50
   1   4  -2   12.20    0.80
  -1  -4   2   11.70    0.80
  -1  -4   2   14.50    1.10
  -1  -4   2   11.20    0.80
   0   4  -2    4.10    0.40
   0   4  -2    4.50    0.30
   0   4  -2    4.20    0.50
   0  -4   2    4.50    0.50
   0  -4   2    3.60    0.50
   0  -4   2    4.00    0.40
  -1   4  -2    2.60    0.40
  -1   4  -2    3.00    0.40
  -1   4  -2    3.10    0.50
   1  -4   2    3.30    0.40
   1  -4   2    2.50    0.50
   1  -4   2    3.60    0.40
  -2   4  -2  235.08    6.20
  -2   4  -2  242.08    6.00
  -2   4  -2  246.58    6.00
   2  -4   2  249.58    5.40
   2  -4   2  240.38    5.90
   2  -4   2  232.68    6.30
  -3   4  -2   57.79    2.10
  -3   4  -2   61.79    2.30
  -3   4  -2   56.79    2.40
   3  -4   2   55.29    2.10
   3  -4   2   57.19    2.30
  -4   4  -2   76.09    3.50
  -4   4  -2   72.29    3.10
  -4   4  -2   74.29    2.90
   4  -4   2   73.89    2.90
   4  -4   2   72.09    2.60
  -5   4  -2   24.90    1.90
  -5   4  -2   28.30    1.80
   5  -4   2   29.30    1.70
   5  -4   2   27.40    1.80
  -6   4  -2    4.00    1.00
  -6   4  -2    3.50    0.90
   6  -4   2    4.20    1.00
   6  -4   2    5.50    1.00
   7  -4   2   35.60    2.30
   7  -4   2   37.00    2.30
  -8   4  -2   69.29    4.00
   8  -4   2   73.39    3.60
   8  -4   2   83.09    3.80
  -9   4  -2   61.79    3.90
   9  -4   2   55.09    3.20
  -8  -3   2    7.30    1.60
  -7  -3   2    1.20    0.80
  -7  -3   2    1.90    0.90
  -6  -3   2    2.80    1.00
  -6  -3   2    2.10    0.80
   5   3  -2   35.20    1.70
   5   3  -2   31.60    1.90
  -5  -3   2   34.10    2.30
  -5  -3   2   31.00    2.00
   4   3  -2  531.75   12.80
   4   3  -2  551.64   13.00
   4   3  -2  536.35   12.50
  -4  -3   2  503.25   13.40
  -4  -3   2  537.05   12.60
  -4  -3   2  543.35   13.00
   3   3  -2  113.69    3.50
   3   3  -2  117.09    3.30
   3   3  -2  115.19    3.40
  -3  -3   2  120.59    3.70
  -3  -3   2  111.99    3.20
  -3  -3   2  118.49    3.20
  -3  -3   2  108.29    3.40
  -3  -3   2  107.59    3.80
   2   3  -2  306.97    7.30
   2   3  -2  302.07    7.30
   2   3  -2  315.27    6.90
  -2  -3   2  293.77    7.20
  -2  -3   2  295.37    7.80
  -2  -3   2  315.57    6.90
  -2  -3   2  290.47    7.40
  -2  -3   2  303.17    7.30
   1   3  -2  111.19    3.00
   1   3  -2  112.39    3.00
   1   3  -2  114.39    2.70
  -1  -3   2  113.89    3.00
  -1  -3   2  114.49    3.10
  -1  -3   2  111.99    3.30
  -1  -3   2  110.09    3.00
   0   3  -2    0.40    0.20
   0   3  -2    0.30    0.20
   0   3  -2    0.50    0.20
   0  -3   2    0.60    0.20
   0  -3   2    0.30    0.20
  -1   3  -2   18.90    0.80
  -1   3  -2   18.50    0.90
  -1   3  -2   19.40    0.90
   1  -3   2   19.50    0.70
   1  -3   2   15.50    0.90
   1  -3   2   18.00    0.80
  -2   3  -2  415.26    9.50
  -2   3  -2  405.96    9.60
  -2   3  -2  413.06    9.80
   2  -3   2  378.76    9.50
   2  -3   2  413.16    9.80
   2  -3   2  399.16    9.50
   2  -3   2  414.86    8.90
  -3   3  -2  460.05    9.90
  -3   3  -2  432.56   10.70
  -3   3  -2  433.86   10.50
  -3   3  -2  450.85   11.00
   3  -3   2  445.06   10.70
   3  -3   2  441.36   10.80
   3  -3   2  434.96   10.60
  -4   3  -2   27.00    1.50
  -4   3  -2   30.10    1.70
  -4   3  -2   28.90    1.20
   4  -3   2   27.40    1.60
   4  -3   2   24.30    1.50
   4  -3   2   22.10    1.80
  -5   3  -2  404.86   10.50
  -5   3  -2  381.16   10.60
   5  -3   2  400.56   10.20
   5  -3   2  391.66   10.20
  -6   3  -2  699.73   17.30
   6  -3   2  683.63   16.90
   6  -3   2  695.73   17.00
  -7   3  -2  262.97    8.50
   7  -3   2  263.27    8.00
   7  -3   2  252.97    7.80
  -8   3  -2   42.90    3.10
   8  -3   2   45.30    2.80
   8  -3   2   49.20    3.00
  -9   3  -2    6.40    1.50
   9  -3   2    8.80    1.70
  -8  -2   2   12.50    1.70
   7   2  -2   13.30    1.60
  -7  -2   2   11.10    1.60
   6   2  -2   11.60    1.30
  -6  -2   2   11.80    1.50
  -6  -2   2   11.10    1.30
   5   2  -2   76.59    3.00
   5   2  -2   79.99    2.70
  -5  -2   2   81.59    3.10
  -5  -2   2   82.99    3.20
  -5  -2   2   78.99    3.40
   4   2  -2   80.69    2.80
   4   2  -2   83.29    2.60
   4   2  -2   85.19    2.90
  -4  -2   2   79.49    2.90
  -4  -2   2   84.69    3.10
  -4  -2   2   85.99    2.90
  -4  -2   2   84.99    3.20
   3   2  -2  225.48    5.80
   3   2  -2  227.18    5.40
  -3  -2   2  225.38    5.80
  -3  -2   2  229.98    5.60
  -3  -2   2  212.08    6.10
  -3  -2   2  223.18    5.50
  -3  -2   2  232.58    6.00
   2   2  -2  248.78    5.80
   2   2  -2  247.78    6.00
   2   2  -2  244.68    6.00
  -2  -2   2  249.28    6.40
  -2  -2   2  243.08    6.00
  -2  -2   2  250.57    6.10
  -2  -2   2  252.17    5.80
   1   2  -2 1296.47   28.00
   1   2  -2 1317.47   27.80
   1   2  -2 1307.47   28.00
  -1  -2   2 1219.68   28.20
  -1  -2   2 1297.77   28.30
  -1  -2   2 1272.57   28.00
  -1  -2   2 1302.47   28.10
   0   2  -2  122.49    3.10
   0   2  -2  118.09    3.00
   0   2  -2  122.49    3.00
   0  -2   2  120.49    3.10
   0  -2   2  122.59    3.10
   0  -2   2  125.49    3.10
   0  -2   2  120.59    3.10
  -1   2  -2 1292.57   27.80
  -1   2  -2 1240.08   27.50
  -1   2  -2 1206.78   27.40
   1  -2   2 1281.07   27.70
   1  -2   2 1274.07   27.60
   1  -2   2 1256.37   27.50
  -2   2  -2  648.44   14.70
  -2   2  -2  657.03   14.30
  -2   2  -2  671.73   14.60
  -2   2  -2  643.04   14.80
   2  -2   2  622.24   14.70
   2  -2   2  627.54   14.80
   2  -2   2  644.54   14.70
  -3   2  -2  409.46   10.30
  -3   2  -2  438.86   10.50
  -3   2  -2  428.36   10.20
  -3   2  -2  431.46    9.90
   3  -2   2  423.46   10.30
   3  -2   2  421.46   10.40
   3  -2   2  419.76   10.30
  -4   2  -2 1896.31   42.70
  -4   2  -2 1926.31   42.80
  -4   2  -2 1912.51   42.50
  -4   2  -2 1923.31   42.00
   4  -2   2 1939.11   42.50
   4  -2   2 1891.41   42.50
   4  -2   2 1944.51   42.70
  -5   2  -2  224.08    6.60
  -5   2  -2  225.18    6.40
  -5   2  -2  209.78    6.10
  -5   2  -2  214.48    6.70
   5  -2   2  218.88    6.40
   5  -2   2  208.78    6.40
  -6   2  -2    0.30    0.60
   6  -2   2    0.40    0.60
   6  -2   2    0.90    0.70
  -7   2  -2    0.60    0.80
   7  -2   2    1.50    0.90
   7  -2   2    1.10    0.80
  -8   2  -2   -0.60    0.80
   8  -2   2   -0.10    0.70
  -9   2  -2    1.50    1.00
   9  -2   2    1.00    0.80
   9   1  -2   29.20    2.50
   8   1  -2   29.40    2.30
  -8  -1   2   29.70    2.40
   7   1  -2   51.39    2.70
  -7  -1   2   51.79    2.90
  -7  -1   2   52.29    2.90
   6   1  -2  551.04   13.80
  -6  -1   2  568.84   14.40
  -6  -1   2  572.84   14.10
  -6  -1   2  550.54   14.30
   5   1  -2 1672.63   36.40
   5   1  -2 1607.44   36.80
  -5  -1   2 1717.13   37.10
  -5  -1   2 1646.94   37.10
  -5  -1   2 1611.24   37.30
  -5  -1   2 1689.73   37.40
   4   1  -2  173.48    4.50
   4   1  -2  178.28    4.90
   4   1  -2  170.38    4.80
  -4  -1   2  177.18    5.10
  -4  -1   2  181.68    4.90
  -4  -1   2  172.48    5.10
  -4  -1   2  173.58    5.00
   3   1  -2   23.60    0.90
   3   1  -2   23.20    1.10
   3   1  -2   23.90    1.10
   3   1  -2   25.80    1.20
  -3  -1   2   25.30    1.30
  -3  -1   2   25.10    1.20
  -3  -1   2   25.10    1.20
  -3  -1   2   25.30    1.20
   2   1  -2 1008.50   22.20
   2   1  -2  990.20   22.10
   2   1  -2 1038.60   21.90
   2   1  -2 1015.30   22.20
  -2  -1   2  982.80   22.30
  -2  -1   2 1058.99   21.90
  -2  -1   2  991.90   22.20
  -2  -1   2 1016.70   22.50
   1   1  -2  376.36    8.40
   1   1  -2  361.06    8.40
   1   1  -2  378.16    8.40
  -1  -1   2  383.76    8.50
  -1  -1   2  377.46    8.40
  -1  -1   2  378.56    8.30
   0   1  -2  558.04   12.30
   0   1  -2  551.94   12.20
   0   1  -2  563.74   12.20
   0  -1   2  568.74   12.30
   0  -1   2  547.55   12.30
   0  -1   2  556.54   12.30
   0  -1   2  547.55   12.30
  -1   1  -2   11.40    0.60
  -1   1  -2   13.10    0.70
  -1   1  -2   13.10    0.70
  -1   1  -2   12.70    0.70
   1  -1   2   12.80    0.70
   1  -1   2   12.20    0.70
   1  -1   2   12.30    0.80
  -2   1  -2  431.56   10.00
  -2   1  -2  433.46   10.30
  -2   1  -2  427.66   10.10
  -2   1  -2  432.96   10.20
   2  -1   2  432.16   10.30
   2  -1   2  441.36   10.30
   2  -1   2  434.06   10.30
  -3   1  -2  135.49    4.00
  -3   1  -2  138.89    4.20
  -3   1  -2  134.89    3.90
   3  -1   2  139.49    4.10
   3  -1   2  140.79    4.20
   3  -1   2  131.39    4.10
  -4   1  -2  452.95   11.60
  -4   1  -2  456.45   11.40
  -4   1  -2  456.45   11.60
  -4   1  -2  450.15   11.20
   4  -1   2  469.75   11.50
   4  -1   2  480.25   11.70
   4  -1   2  470.25   11.50
  -5   1  -2   13.40    1.10
  -5   1  -2   13.80    1.40
  -5   1  -2   11.20    1.20
   5  -1   2   12.60    1.30
   5  -1   2   10.20    1.20
  -6   1  -2   45.60    2.70
  -6   1  -2   51.09    2.70
   6  -1   2   45.40    2.50
  -7   1  -2   48.70    3.00
   7  -1   2   52.89    2.90
   7  -1   2   52.89    3.10
  -8   1  -2   13.90    1.80
   9   0  -2  115.09    4.90
   8   0  -2  214.98    6.90
  -8   0   2  212.28    7.20
   7   0  -2  344.17    9.40
  -7   0   2  338.17    9.60
  -7   0   2  344.27    9.80
   6   0  -2  559.74   13.70
  -6   0   2  567.64   14.00
  -6   0   2  549.95   14.00
  -6   0   2  553.64   14.10
   5   0  -2  158.38    4.20
   5   0  -2  155.08    4.60
  -5   0   2  163.28    5.00
  -5   0   2  163.28    5.00
  -5   0   2  154.28    4.80
  -5   0   2  154.38    4.70
   4   0  -2    4.10    0.40
   4   0  -2    3.70    0.60
   4   0  -2    2.70    0.50
  -4   0   2    3.30    0.50
  -4   0   2    5.00    0.70
  -4   0   2    3.70    0.60
  -4   0   2    4.50    0.60
   3   0  -2    9.80    0.70
   3   0  -2   10.00    0.70
   3   0  -2   11.40    0.50
   3   0  -2   11.30    0.70
  -3   0   2   10.40    0.80
  -3   0   2   12.60    0.70
  -3   0   2   11.90    0.70
  -3   0   2   11.70    0.80
   2   0  -2   39.70    1.40
   2   0  -2   41.40    1.30
  -2   0   2   46.20    1.50
  -2   0   2   45.50    1.40
   1   0  -2  196.18    4.60
   1   0  -2  193.68    4.40
  -1   0   2  199.08    4.40
  -1   0   2  195.38    4.70
  -1   0   2  193.08    4.50
   0   0  -2  318.67    7.10
   0   0  -2  310.77    7.30
   0   0  -2  314.37    6.90
   0   0   2  309.97    7.20
   0   0   2  307.07    7.10
  -1   0  -2 1231.88   27.60
  -1   0  -2 1235.88   27.70
  -1   0  -2 1269.97   27.80
   1   0   2 1324.77   27.80
   1   0   2 1291.47   27.80
   1   0   2 1255.17   27.70
  -2   0  -2  109.89    3.30
  -2   0  -2  107.59    3.20
  -2   0  -2  112.29    3.30
  -2   0  -2  113.39    3.20
   2   0   2  108.49    3.30
   2   0   2  109.39    3.20
   2   0   2  102.39    3.20
  -3   0  -2 1802.12   40.80
  -3   0  -2 1858.31   40.90
  -3   0  -2 1871.51   40.80
  -3   0  -2 1876.01   40.70
   3   0   2 1868.31   40.80
   3   0   2 1782.32   40.70
   3   0   2 1882.01   40.90
  -4   0  -2    1.20    0.50
  -4   0  -2    1.50    0.50
  -4   0  -2    1.70    0.60
  -4   0  -2    2.20    0.70
   4   0   2    0.90    0.50
   4   0   2    1.40    0.50
   4   0   2    0.90    0.50
  -5   0  -2  126.89    4.50
  -5   0  -2  130.49    4.60
  -5   0  -2  133.69    4.60
   5   0   2  125.59    4.50
   5   0   2  130.89    4.50
  -6   0  -2   19.30    1.70
  -6   0  -2   17.00    1.70
  -6   0  -2   19.90    1.80
   6   0   2   15.40    1.60
  -7   0  -2    1.80    1.10
  -7   0  -2    2.30    0.90
   7   0   2    0.70    0.70
  10  -1  -2   15.30    1.90
   9  -1  -2   39.80    2.70
  -9   1   2   36.50    2.80
   8  -1  -2    0.50    0.70
  -8   1   2   -0.10    0.70
   7  -1  -2   48.30    2.50
  -7   1   2   50.09    2.50
  -7   1   2   45.40    2.70
  -7   1   2   48.50    2.80
   6  -1  -2    5.90    1.00
  -6   1   2    5.10    1.00
  -6   1   2    4.60    0.80
  -6   1   2   10.80    1.30
   5  -1  -2    4.70    0.70
   5  -1  -2    6.00    0.60
  -5   1   2    4.90    0.60
  -5   1   2    5.80    0.70
  -5   1   2    6.00    0.90
  -5   1   2    5.60    0.80
   4  -1  -2  202.28    5.40
   4  -1  -2  210.38    5.10
  -4   1   2  229.08    5.60
  -4   1   2  206.38    5.50
  -4   1   2  208.58    5.40
  -4   1   2  208.38    5.80
   3  -1  -2  214.78    5.20
   3  -1  -2  216.48    5.60
   3  -1  -2  220.98    5.00
  -3   1   2  214.08    5.40
  -3   1   2  216.88    5.30
  -3   1   2  213.28    5.50
   2  -1  -2  180.88    4.60
   2  -1  -2  185.38    4.10
   2  -1  -2  182.78    4.20
   2  -1  -2  191.18    4.20
  -2   1   2  175.58    4.20
  -2   1   2  187.98    4.30
  -2   1   2  191.58    4.60
   1  -1  -2   69.39    1.80
   1  -1  -2   68.39    2.00
   1  -1  -2   66.69    1.90
  -1   1   2   69.39    1.50
  -1   1   2   67.39    1.60
  -1   1   2   67.79    1.70
   0  -1  -2    3.80    0.20
   0  -1  -2    3.20    0.40
   0  -1  -2    3.50    0.30
   0  -1  -2    3.70    0.20
   0   1   2    3.00    0.30
   0   1   2    3.90    0.30
  -1  -1  -2  521.85   12.60
  -1  -1  -2  556.94   12.20
  -1  -1  -2  556.14   12.20
   1   1   2  536.85   12.40
   1   1   2  542.35   12.30
  -2  -1  -2  776.42   17.40
  -2  -1  -2  758.82   17.50
  -2  -1  -2  800.12   17.70
  -2  -1  -2  787.72   17.90
   2   1   2  780.72   17.50
   2   1   2  740.33   17.50
   2   1   2  779.92   17.60
  -3  -1  -2  316.77    8.10
  -3  -1  -2  294.57    8.10
  -3  -1  -2  294.47    7.80
  -3  -1  -2  307.77    7.70
   3   1   2  307.97    7.90
   3   1   2  313.87    7.90
   3   1   2  310.07    8.00
  -4  -1  -2  195.98    5.70
  -4  -1  -2  193.28    6.10
  -4  -1  -2  200.98    5.90
   4   1   2  203.08    5.90
   4   1   2  203.38    5.90
   4   1   2  201.68    6.00
  -5  -1  -2  348.97    9.80
  -5  -1  -2  347.47    9.40
  -5  -1  -2  348.27    9.30
   5   1   2  338.77    9.40
   5   1   2  350.86    9.70
  -6  -1  -2  128.49    5.00
   6   1   2  124.49    4.70
  -7  -1  -2   22.20    2.10
   7   1   2   19.70    1.90
  10  -2  -2    5.30    1.30
 -10   2   2    6.80    1.70
   9  -2  -2   47.10    2.80
  -9   2   2   48.00    3.20
   8  -2  -2   59.49    2.90
  -8   2   2   61.09    3.40
  -8   2   2   56.99    3.30
   7  -2  -2    0.90    0.60
  -7   2   2    0.50    0.60
  -7   2   2    1.10    0.70
   6  -2  -2    2.80    0.60
   6  -2  -2    3.60    0.70
  -6   2   2    3.60    0.90
  -6   2   2    3.80    0.70
  -6   2   2    3.10    0.90
   5  -2  -2    0.90    0.30
   5  -2  -2    0.60    0.30
  -5   2   2    0.60    0.50
  -5   2   2    0.30    0.30
  -5   2   2    0.40    0.30
   4  -2  -2   81.19    2.30
   4  -2  -2   80.09    2.40
   4  -2  -2   89.39    2.30
  -4   2   2   78.29    2.50
  -4   2   2   81.89    2.60
  -4   2   2   75.49    2.80
   3  -2  -2  684.63   15.90
   3  -2  -2  692.73   15.20
   3  -2  -2  723.83   15.30
  -3   2   2  690.53   15.40
  -3   2   2  704.53   15.60
  -3   2   2  693.93   15.50
  -3   2   2  685.23   15.90
   2  -2  -2  703.83   15.50
   2  -2  -2  661.53   15.60
   2  -2  -2  707.83   15.30
  -2   2   2  712.43   15.50
   1  -2  -2  560.04   12.50
   1  -2  -2  550.74   12.70
   1  -2  -2  568.04   12.40
   0  -2  -2 1469.55   30.80
   0  -2  -2 1476.95   31.10
   0  -2  -2 1395.86   31.60
   0  -2  -2 1450.55   30.90
   0  -2  -2 1420.96   31.30
   0   2   2 1456.95   31.30
   0   2   2 1376.76   31.00
   0   2   2 1428.06   31.30
  -1  -2  -2 1537.45   32.70
  -1  -2  -2 1543.95   32.60
  -1  -2  -2 1512.15   33.40
  -1  -2  -2 1470.95   32.70
   1   2   2 1461.85   32.80
   1   2   2 1509.15   33.00
  -2  -2  -2 1507.85   33.60
  -2  -2  -2 1584.04   33.80
  -2  -2  -2 1481.85   34.40
   2   2   2 1590.44   33.90
   2   2   2 1536.35   33.90
   2   2   2 1523.05   34.00
  -3  -2  -2  171.98    5.60
  -3  -2  -2  185.98    4.90
  -3  -2  -2  175.78    5.10
   3   2   2  183.28    5.20
   3   2   2  180.38    5.30
  -4  -2  -2   26.40    1.50
  -4  -2  -2   27.70    2.00
  -4  -2  -2   26.40    1.70
   4   2   2   24.80    1.70
   4   2   2   24.20    1.70
  -5  -2  -2  116.79    4.40
  -5  -2  -2  123.69    4.90
   5   2   2  120.99    4.50
   5   2   2  135.69    4.80
  -6  -2  -2   10.60    1.50
  -6  -2  -2   13.10    1.70
   6   2   2   12.10    1.60
  -7  -2  -2    2.40    1.00
  -7  -2  -2    1.20    0.90
   7   2   2    2.00    0.90
  10  -3  -2   14.60    1.70
 -10   3   2   14.70    2.20
   9  -3  -2   16.10    1.70
  -9   3   2   18.90    2.00
  -9   3   2   16.10    2.00
   8  -3  -2   69.79    3.10
  -8   3   2   71.99    3.80
  -8   3   2   73.09    3.60
   7  -3  -2   60.19    2.60
  -7   3   2   56.09    2.90
  -7   3   2   56.99    3.10
   6  -3  -2  401.46    9.90
   6  -3  -2  412.46    9.80
  -6   3   2  397.46   10.90
  -6   3   2  401.46   10.40
  -6   3   2  412.26    9.90
   5  -3  -2  650.83   14.70
   5  -3  -2  649.14   14.70
   5  -3  -2  678.13   14.60
  -5   3   2  643.64   14.80
  -5   3   2  622.64   15.10
  -5   3   2  634.44   15.70
   4  -3  -2 1193.28   25.70
   4  -3  -2 1181.48   25.80
   4  -3  -2 1194.98   26.10
  -4   3   2 1168.28   26.30
  -4   3   2 1173.18   26.90
  -4   3   2 1243.98   26.20
  -4   3   2 1177.88   26.20
   3  -3  -2 1295.17   28.30
   3  -3  -2 1270.67   27.70
  -3   3   2 1260.07   27.60
  -3   3   2 1255.97   27.50
  -3   3   2 1256.87   28.20
  -3   3   2 1292.87   27.80
   2  -3  -2  138.59    3.70
   2  -3  -2  137.39    3.50
   1  -3  -2   55.59    1.80
   1  -3  -2   53.29    2.00
   1  -3  -2   55.39    1.70
   0  -3  -2   74.09    2.00
   0  -3  -2   70.99    2.30
   0  -3  -2   72.79    2.60
   0   3   2   73.69    2.30
   0   3   2   71.19    2.20
  -1  -3  -2   50.69    2.30
  -1  -3  -2   53.79    1.60
  -1  -3  -2   56.59    1.80
  -1  -3  -2   56.29    1.70
   1   3   2   56.19    2.10
   1   3   2   52.49    1.80
  -2  -3  -2  262.67    7.60
  -2  -3  -2  264.07    6.80
  -2  -3  -2  274.27    6.60
   2   3   2  271.17    6.90
   2   3   2  271.67    7.10
  -3  -3  -2   26.00    1.30
  -3  -3  -2   31.80    1.70
  -3  -3  -2   26.20    1.90
   3   3   2   30.10    1.80
   3   3   2   28.00    1.70
  -4  -3  -2   33.30    2.00
  -4  -3  -2   34.10    2.40
   4   3   2   31.90    2.10
   4   3   2   32.20    2.00
  -5  -3  -2    8.30    1.30
  -5  -3  -2    8.00    1.60
   5   3   2    9.20    1.30
   5   3   2    9.30    1.60
  -6  -3  -2    3.80    1.10
  -6  -3  -2    5.40    1.40
   6   3   2    4.50    1.10
  -7  -3  -2   14.50    1.80
  -7  -3  -2   16.60    2.10
   7   3   2    9.90    2.50
  10  -4  -2  148.99    5.20
 -10   4   2  146.59    6.40
   9  -4  -2   51.19    2.60
  -9   4   2   49.99    3.40
  -9   4   2   51.29    3.20
   8  -4  -2   65.99    2.80
  -8   4   2   59.89    3.50
  -8   4   2   62.39    3.20
   7  -4  -2  478.05   11.70
  -7   4   2  497.95   13.20
  -7   4   2  488.15   12.60
   6  -4  -2  126.49    3.70
   6  -4  -2  119.39    3.40
  -6   4   2  120.29    4.60
  -6   4   2  113.29    4.00
   5  -4  -2   92.49    2.40
   5  -4  -2  103.69    3.00
   5  -4  -2   98.39    2.50
  -5   4   2   94.49    3.10
  -5   4   2   97.09    2.80
  -5   4   2   94.89    3.70
   4  -4  -2  317.57    7.70
  -4   4   2  313.07    8.30
  -4   4   2  328.57    7.70
  -4   4   2  318.67    7.50
  -4   4   2  310.27    7.50
   3  -4  -2   69.89    2.50
   3  -4  -2   71.99    2.20
   3  -4  -2   72.69    2.30
  -3   4   2   74.89    2.30
  -3   4   2   70.99    1.80
  -3   4   2   65.49    2.40
   2  -4  -2  136.89    3.80
   2  -4  -2  143.29    3.90
   2  -4  -2  135.89    3.80
  -2   4   2  139.09    3.80
   1  -4  -2  864.51   18.70
   1  -4  -2  854.61   19.20
   1  -4  -2  831.42   19.00
  -1   4   2  844.92   18.40
  -1   4   2  824.12   18.20
   0  -4  -2  324.77    7.40
   0  -4  -2  320.27    8.00
   0  -4  -2  328.07    8.40
   0   4   2  316.87    7.70
   0   4   2  313.87    7.40
   0   4   2  316.47    7.90
  -1  -4  -2  170.48    5.10
  -1  -4  -2  184.58    5.60
  -1  -4  -2  184.58    4.50
  -1  -4  -2  176.18    4.40
  -1  -4  -2  194.58    4.50
   1   4   2  175.38    5.10
   1   4   2  184.38    4.80
  -2  -4  -2    1.60    0.50
  -2  -4  -2    1.00    0.60
   2   4   2    0.50    0.40
   2   4   2    1.40    0.50
  -3  -4  -2    0.50    0.50
  -3  -4  -2    0.50    0.60
   3   4   2    0.10    0.50
   3   4   2    0.60    0.50
  -4  -4  -2    0.10    0.50
  -4  -4  -2    0.50    0.70
   4   4   2    1.50    0.70
   4   4   2    0.40    0.60
  -5  -4  -2   49.70    2.70
  -5  -4  -2   57.99    3.50
   5   4   2   56.89    3.20
   5   4   2   56.79    3.00
  -6  -4  -2   20.70    1.90
  -6  -4  -2   20.90    2.30
   6   4   2   20.60    2.10
  10  -5  -2    1.80    0.70
 -10   5   2    2.70    1.30
 -10   5   2    3.40    1.10
   9  -5  -2    5.40    0.90
  -9   5   2    4.40    1.20
  -9   5   2    3.10    1.10
   8  -5  -2   12.50    1.10
  -8   5   2   10.40    1.70
  -8   5   2   11.90    1.50
   7  -5  -2   12.30    0.90
  -7   5   2   12.30    1.30
  -7   5   2   13.10    1.60
   6  -5  -2   46.20    2.00
  -6   5   2   42.00    2.10
  -6   5   2   43.30    2.50
   5  -5  -2  109.49    3.30
  -5   5   2  101.49    3.90
  -5   5   2   98.79    3.20
   4  -5  -2    1.90    0.50
  -4   5   2    1.60    0.30
  -4   5   2    0.80    0.40
  -4   5   2    1.30    0.30
  -4   5   2    1.20    0.30
   3  -5  -2   69.09    2.50
   3  -5  -2   65.99    2.30
   3  -5  -2   66.19    2.30
  -3   5   2   60.89    2.40
   2  -5  -2   19.00    1.20
   2  -5  -2   18.10    1.10
   2  -5  -2   19.10    1.10
  -2   5   2   16.20    1.00
   1  -5  -2    3.60    0.40
   1  -5  -2    2.90    0.60
   1  -5  -2    3.10    0.70
  -1   5   2    2.10    0.30
  -1   5   2    3.00    0.30
   0  -5  -2  149.69    3.70
   0  -5  -2  148.59    4.40
   0  -5  -2  150.88    4.80
   0   5   2  139.99    3.80
   0   5   2  140.29    4.30
  -1  -5  -2  394.86   10.20
  -1  -5  -2  405.36    9.20
  -1  -5  -2  406.26    9.20
  -1  -5  -2  403.66   10.80
   1   5   2  402.16    9.70
   1   5   2  408.86   10.20
  -2  -5  -2  188.28    6.40
  -2  -5  -2  195.28    5.20
   2   5   2  191.98    5.80
   2   5   2  196.38    5.60
  -3  -5  -2  146.29    4.50
  -3  -5  -2  141.69    5.60
   3   5   2  147.39    4.80
   3   5   2  135.19    4.80
  -4  -5  -2  174.18    6.70
  -4  -5  -2  170.98    5.50
   4   5   2  178.58    5.90
   4   5   2  181.68    6.10
  -5  -5  -2   99.59    4.00
  -5  -5  -2   93.49    4.90
   5   5   2  108.49    4.70
   5   5   2  103.89    4.40
  -6  -5  -2   62.29    3.20
  -6  -5  -2   60.19    4.00
   6   5   2   64.99    3.60
  10  -6  -2    0.70    0.50
 -10   6   2    1.00    1.10
 -10   6   2   -0.30    0.60
   9  -6  -2    0.50    0.40
  -9   6   2    0.30    0.60
  -9   6   2    0.30    0.90
  -8   6   2   40.60    2.90
  -8   6   2   33.30    2.30
  -7   6   2   13.60    1.70
  -7   6   2   12.90    1.30
   6  -6  -2   34.00    1.80
  -6   6   2   34.70    1.80
  -6   6   2   35.00    2.30
   5  -6  -2   22.90    1.40
  -5   6   2   24.30    1.30
  -5   6   2   21.50    1.70
   4  -6  -2   41.30    1.70
   4  -6  -2   40.50    1.90
  -4   6   2   41.70    1.40
  -4   6   2   39.00    1.50
  -4   6   2   39.70    2.00
  -4   6   2   43.60    1.70
   3  -6  -2  404.36   10.20
   3  -6  -2  417.86   10.10
  -3   6   2  420.96    9.40
  -3   6   2  419.56   10.30
  -3   6   2  422.66    9.30
   2  -6  -2 1182.08   26.10
   2  -6  -2 1158.98   26.50
   2  -6  -2 1187.88   26.40
  -2   6   2 1152.48   25.40
  -2   6   2 1175.28   25.50
  -2   6   2 1179.78   26.10
   1  -6  -2  734.23   17.50
   1  -6  -2  737.93   17.20
  -1   6   2  733.33   16.30
   0  -6  -2  284.67    7.60
   0  -6  -2  276.77    8.00
   0   6   2  272.77    6.80
   0   6   2  274.27    7.50
  -1  -6  -2  329.47    8.80
  -1  -6  -2  317.77    9.40
   1   6   2  330.37    8.80
   1   6   2  331.47    8.30
  -2  -6  -2  350.76   10.30
  -2  -6  -2  336.17    8.40
   2   6   2  347.27    9.10
   2   6   2  352.16    9.40
  -3  -6  -2  150.98    6.00
  -3  -6  -2  146.19    4.50
   3   6   2  146.69    5.10
   3   6   2  149.39    5.30
  -4  -6  -2    2.30    1.00
  -4  -6  -2    3.90    0.90
   4   6   2    4.70    1.20
   4   6   2    4.70    1.20
  -5  -6  -2    0.60    0.70
  -5  -6  -2    0.50    0.60
   5   6   2    0.30    0.90
   5   6   2    0.40    0.70
 -10   7   2   52.89    3.70
 -10   7   2   51.89    3.20
  -9   7   2   22.40    2.00
  -9   7   2   21.50    2.30
  -8   7   2  139.59    5.10
  -8   7   2  143.69    5.90
  -7   7   2  402.26   11.60
  -7   7   2  407.06   10.60
   6  -7  -2   94.39    3.50
  -6   7   2   89.39    4.00
  -6   7   2   95.09    3.30
   5  -7  -2  129.89    4.30
  -5   7   2  137.49    4.80
  -5   7   2  134.29    3.90
   4  -7  -2  185.18    5.40
  -4   7   2  187.78    4.70
  -4   7   2  182.58    5.70
   3  -7  -2  302.77    7.80
   3  -7  -2  300.87    7.90
  -3   7   2  304.17    7.90
  -3   7   2  294.87    6.90
   2  -7  -2  191.38    5.80
   2  -7  -2  196.18    5.70
  -2   7   2  199.48    4.80
   1  -7  -2   26.50    1.70
   1  -7  -2   31.50    2.00
  -1   7   2   31.00    1.30
   0  -7  -2   77.79    3.50
   0  -7  -2   77.09    3.20
   0   7   2   76.19    2.60
   0   7   2   77.99    3.20
  -1  -7  -2    3.20    0.90
  -1  -7  -2    2.70    0.90
   1   7   2    4.40    0.80
   1   7   2    3.90    0.90
  -2  -7  -2   53.19    3.30
  -2  -7  -2   52.89    1.80
   2   7   2   50.79    2.50
   2   7   2   50.49    2.80
  -3  -7  -2   30.80    1.60
  -3  -7  -2   27.50    2.60
   3   7   2   28.00    2.20
   3   7   2   29.50    2.30
  -4  -7  -2    0.10    0.50
  -4  -7  -2    0.10    0.80
   4   7   2    0.60    0.80
   4   7   2    0.30    0.80
 -10   8   2  113.49    5.00
  -9   8   2  385.86   11.10
  -9   8   2  407.86   12.30
  -8   8   2   55.69    2.80
  -8   8   2   54.39    3.50
   7  -8  -2    1.50    0.70
  -7   8   2    1.80    0.70
  -7   8   2    1.80    0.90
   6  -8  -2  174.78    5.50
  -6   8   2  176.48    6.10
  -6   8   2  175.28    5.20
   5  -8  -2    7.00    1.10
  -5   8   2    6.90    1.10
  -5   8   2    7.80    0.80
   4  -8  -2   39.80    2.10
  -4   8   2   37.10    2.10
  -4   8   2   37.50    1.50
   3  -8  -2    2.80    0.80
   3  -8  -2    0.90    0.50
  -3   8   2    0.60    0.30
   2  -8  -2    1.90    0.70
   2  -8  -2    1.00    0.60
  -2   8   2    1.90    0.50
   1  -8  -2    6.90    1.20
   1  -8  -2    7.50    1.30
  -1   8   2    7.10    0.80
   0  -8  -2   92.99    4.10
   0  -8  -2   91.19    3.70
   0   8   2   93.99    3.80
   0   8   2   88.29    3.10
  -1  -8  -2   38.50    2.40
  -1  -8  -2   36.40    2.70
   1   8   2   43.20    2.50
   1   8   2   39.70    2.10
  -2  -8  -2   22.70    2.30
   2   8   2   22.40    1.80
   2   8   2   21.30    1.90
  -3  -8  -2    2.30    1.10
   3   8   2    1.60    0.90
   3   8   2    1.90    1.00
  -4  -8  -2   38.80    1.90
   4   8   2   43.40    3.00
   4   8   2   42.30    2.90
  -9   9   2   27.90    2.70
  -9   9   2   24.70    2.10
  -8   9   2   16.80    1.60
  -8   9   2   15.40    2.00
   7  -9  -2    3.70    0.90
  -7   9   2    6.20    1.00
  -7   9   2    5.40    1.30
   6  -9  -2   22.10    1.70
  -6   9   2   21.90    2.00
  -6   9   2   17.00    1.30
   5  -9  -2    7.80    1.20
  -5   9   2    8.70    1.20
  -5   9   2    8.30    0.90
   4  -9  -2    6.30    1.10
  -4   9   2    4.90    0.60
   3  -9  -2   52.39    2.70
  -3   9   2   58.59    2.00
   2  -9  -2   24.00    1.80
   2  -9  -2   25.70    1.90
  -2   9   2   23.50    1.30
   1  -9  -2   41.50    2.60
   1  -9  -2   40.60    2.40
  -1   9   2   40.10    1.90
  -1   9   2   38.90    2.40
   0  -9  -2   93.69    4.00
   0  -9  -2   95.09    4.40
   0   9   2   96.39    4.10
  -1  -9  -2  203.18    7.50
  -1  -9  -2  206.98    6.90
   1   9   2  203.98    6.80
   1   9   2  203.18    6.20
  -2  -9  -2   27.90    2.70
   2   9   2   36.90    2.40
   2   9   2   31.80    2.50
   3   9   2   42.00    3.00
   3   9   2   43.90    2.90
  -9  10   2    0.60    0.90
  -9  10   2    1.20    0.70
  -8  10   2    0.30    0.60
  -8  10   2    1.70    1.00
   7 -10  -2   12.60    1.50
  -7  10   2   17.20    2.00
  -7  10   2   13.20    1.30
   6 -10  -2   91.49    3.90
  -6  10   2   86.39    3.20
   5 -10  -2   81.39    3.60
  -5  10   2   84.19    2.80
   4 -10  -2  109.29    4.30
  -4  10   2  106.59    3.30
   3 -10  -2   93.19    3.90
  -3  10   2   93.69    3.00
   2 -10  -2  128.59    4.80
   2 -10  -2  116.89    6.30
  -2  10   2  122.39    3.80
   1 -10  -2  281.67    8.50
   1 -10  -2  286.87    8.90
  -1  10   2  280.57    7.50
  -1  10   2  274.57    8.40
   0 -10  -2  203.28    7.40
   0 -10  -2  202.68    6.90
   0  10   2  207.28    7.00
  -1 -10  -2  116.59    5.60
  -1 -10  -2  120.89    5.00
   1  10   2  115.09    4.40
   1  10   2  115.69    5.00
  -2 -10  -2   27.20    4.10
  -8  11   2   75.39    3.30
   7 -11  -2  148.29    5.50
  -7  11   2  140.49    4.70
   6 -11  -2  129.79    5.10
  -6  11   2  131.99    4.20
   5 -11  -2   62.29    3.30
  -5  11   2   61.29    2.40
   4 -11  -2   67.39    3.40
  -4  11   2   69.79    2.50
   3 -11  -2   39.80    2.60
  -3  11   2   38.60    1.80
   2 -11  -2   27.70    2.20
  -2  11   2   28.50    2.20
  -2  11   2   28.30    1.60
   1 -11  -2   15.80    1.90
   1 -11  -2   16.30    1.90
  -1  11   2   14.40    1.30
  -1  11   2   17.10    1.80
   0 -11  -2    0.10    0.70
   0 -11  -2    0.20    0.60
   0  11   2    0.20    0.60
   0  11   2    1.00    0.90
   7 -12  -2   23.00    2.10
  -7  12   2   20.50    1.60
   6 -12  -2    3.00    1.00
  -6  12   2    3.40    0.80
   5 -12  -2   11.00    1.60
  -5  12   2    7.80    0.90
   4 -12  -2    0.60    0.80
  -4  12   2   -0.10    0.40
   3 -12  -2   13.40    1.80
  -3  12   2   15.70    1.30
   2 -12  -2  123.59    5.30
  -2  12   2  125.99    5.20
  -2  12   2  125.99    4.20
  -2  13  -3    9.60    1.40
  -3  13  -3    3.60    1.00
   3 -13   3    3.00    1.60
  -4  13  -3    0.40    0.70
   1  12  -3  116.99    4.70
  -1 -12   3  123.99    5.10
   0  12  -3    6.30    1.20
   0 -12   3    5.60    1.20
  -1  12  -3   11.70    1.50
   1 -12   3   11.70    1.60
  -2  12  -3   26.00    2.00
   2 -12   3   26.80    2.20
  -3  12  -3    8.20    1.30
   3 -12   3   10.70    1.50
  -4  12  -3   39.30    2.50
   4 -12   3   41.00    2.90
  -5  12  -3   50.09    2.90
   5 -12   3   49.80    3.20
  -6  12  -3   29.20    2.30
   6 -12   3   22.80    2.30
   2  11  -3    8.90    1.60
   2  11  -3    6.00    1.30
  -2 -11   3    6.70    1.40
  -2 -11   3    5.60    1.00
  -2 -11   3    6.60    1.60
   1  11  -3   40.40    2.50
  -1 -11   3   44.20    2.70
  -1 -11   3   46.20    3.00
  -1 -11   3   44.20    2.00
   0  11  -3   37.40    2.30
   0 -11   3   40.80    1.70
   0 -11   3   40.60    2.60
  -1  11  -3  108.39    4.10
   1 -11   3  117.29    4.60
  -2  11  -3  186.18    5.90
   2 -11   3  200.98    6.60
  -3  11  -3  100.09    3.90
   3 -11   3  108.59    4.50
  -4  11  -3   78.19    3.40
   4 -11   3   78.39    3.90
  -5  11  -3   89.29    3.90
   5 -11   3   87.69    4.20
  -6  11  -3   73.89    3.70
   6 -11   3   75.59    3.90
  -7  11  -3   16.30    1.90
  -7  11  -3   24.20    2.30
   7 -11   3   21.70    2.20
   3  10  -3  202.28    6.70
  -3 -10   3  208.98    7.80
  -3 -10   3  194.58    6.60
  -3 -10   3  192.68    6.10
   2  10  -3  188.18    6.20
   2  10  -3  186.48    6.10
  -2 -10   3  182.48    5.60
  -2 -10   3  179.88    6.10
  -2 -10   3  193.48    7.10
   1  10  -3   53.19    2.70
  -1 -10   3   46.30    2.70
  -1 -10   3   52.99    2.30
  -1 -10   3   52.09    3.10
   0  10  -3  228.98    6.90
   0 -10   3  238.48    6.30
   0 -10   3  260.47    7.50
  -1  10  -3  405.46   10.60
   1 -10   3  405.96    9.80
   1 -10   3  427.26   11.20
  -2  10  -3  209.68    6.20
   2 -10   3  218.08    6.80
   2 -10   3  205.28    5.30
  -3  10  -3   41.40    2.20
   3 -10   3   40.70    1.60
   3 -10   3   43.10    2.60
  -4  10  -3    0.10    0.50
   4 -10   3    1.40    0.80
   4 -10   3    0.20    0.40
  -5  10  -3   14.50    2.40
  -5  10  -3    9.60    1.40
   5 -10   3   10.40    0.80
   5 -10   3   10.00    1.40
  -6  10  -3   11.00    1.50
  -6  10  -3   13.90    1.80
   6 -10   3   14.20    1.80
   6 -10   3   12.10    1.00
  -7  10  -3    0.30    0.70
  -7  10  -3    0.80    0.70
   7 -10   3    0.30    0.70
  -8  10  -3    0.20    0.60
  -8  10  -3   -0.50    0.60
   8 -10   3    0.70    0.50
   8 -10   3    0.70    0.80
  -4  -9   3   73.19    3.40
  -4  -9   3   61.49    4.00
   3   9  -3   85.89    3.70
   3   9  -3   82.59    3.70
  -3  -9   3   84.19    3.70
  -3  -9   3   82.79    3.50
  -3  -9   3   79.19    4.30
   2   9  -3   34.20    2.20
  -2  -9   3   29.10    1.90
  -2  -9   3   34.00    2.60
  -2  -9   3   31.10    2.10
   1   9  -3   11.20    1.30
  -1  -9   3   11.80    1.40
  -1  -9   3   10.80    1.10
  -1  -9   3   12.40    1.50
   0   9  -3   45.30    2.30
   0  -9   3   46.60    2.00
   0  -9   3   46.40    2.50
   0  -9   3   51.09    2.60
  -1   9  -3    2.60    0.70
   1  -9   3    2.20    0.70
   1  -9   3    2.50    0.60
  -2   9  -3   57.09    2.50
   2  -9   3   56.09    2.80
   2  -9   3   56.59    2.10
  -3   9  -3   38.30    2.10
   3  -9   3   39.50    1.60
   3  -9   3   35.10    2.20
  -4   9  -3    1.40    0.70
  -4   9  -3    1.30    0.60
   4  -9   3    0.30    0.60
   4  -9   3    1.20    0.50
  -5   9  -3    8.30    1.30
  -5   9  -3    7.10    1.20
   5  -9   3    9.20    1.50
  -6   9  -3   36.30    2.50
  -6   9  -3   38.10    2.70
   6  -9   3   38.30    1.90
   6  -9   3   39.50    2.60
  -7   9  -3   10.40    1.70
  -7   9  -3    8.70    1.60
   7  -9   3   10.30    1.60
   7  -9   3    9.00    1.10
  -8   9  -3   80.99    4.50
  -8   9  -3   86.39    4.20
   8  -9   3   82.09    4.10
   8  -9   3   84.69    3.20
  -5  -8   3    7.00    1.70
  -5  -8   3    7.90    1.50
   4   8  -3    0.30    1.00
   4   8  -3    0.90    0.90
  -4  -8   3    0.50    0.80
  -4  -8   3    1.00    0.70
   3   8  -3    8.00    1.30
   3   8  -3    7.80    1.20
  -3  -8   3    8.70    1.70
  -3  -8   3    7.00    1.20
  -3  -8   3    8.40    1.10
   2   8  -3    2.20    0.70
  -2  -8   3    2.20    0.70
  -2  -8   3    2.30    0.70
  -2  -8   3    2.50    1.00
   1   8  -3   43.40    2.20
  -1  -8   3   43.50    2.20
  -1  -8   3   44.40    2.00
  -1  -8   3   47.00    2.60
   0   8  -3  330.47    8.60
   0  -8   3  343.67    9.10
   0  -8   3  330.57    8.90
   0  -8   3  333.07    8.30
  -1   8  -3   14.50    1.20
   1  -8   3   16.80    1.40
   1  -8   3   17.50    1.30
   1  -8   3   15.50    1.00
  -2   8  -3    0.20    0.40
   2  -8   3    0.80    0.40
   2  -8   3    0.30    0.50
  -3   8  -3   30.60    1.90
  -3   8  -3   34.20    1.90
   3  -8   3   35.60    1.60
   3  -8   3   34.70    2.10
  -4   8  -3  373.46   10.10
  -4   8  -3  366.46    9.70
   4  -8   3  369.56    9.00
   4  -8   3  363.66   10.00
  -5   8  -3  216.88    6.80
  -5   8  -3  226.58    7.30
   5  -8   3  220.28    6.00
   5  -8   3  231.48    7.10
  -6   8  -3   48.50    3.10
  -6   8  -3   50.69    2.80
   6  -8   3   52.59    2.30
   6  -8   3   49.20    2.90
  -7   8  -3   64.19    3.80
  -7   8  -3   66.29    3.40
   7  -8   3   64.69    2.80
   7  -8   3   62.69    3.40
  -8   8  -3  157.88    6.00
  -8   8  -3  160.68    6.60
   8  -8   3  159.38    5.20
   8  -8   3  151.48    5.90
  -6  -7   3   18.60    1.90
  -6  -7   3   16.80    2.10
  -5  -7   3    3.20    1.00
  -5  -7   3    1.60    1.10
   4   7  -3    2.50    0.80
   4   7  -3    2.90    1.00
  -4  -7   3    2.10    0.80
  -4  -7   3    3.60    0.90
  -4  -7   3    1.80    1.00
   3   7  -3  156.18    5.00
   3   7  -3  158.68    5.10
  -3  -7   3  161.08    5.10
  -3  -7   3  157.98    5.00
  -3  -7   3  160.28    5.90
   2   7  -3    7.70    1.00
  -2  -7   3    8.60    1.00
  -2  -7   3    7.00    1.30
  -2  -7   3    6.60    0.90
   1   7  -3   86.49    3.10
  -1  -7   3   86.19    3.50
  -1  -7   3   85.79    2.90
  -1  -7   3   79.99    3.10
   0   7  -3  491.15   11.60
   0  -7   3  479.35   12.00
   0  -7   3  488.25   11.40
   0  -7   3  470.85   11.80
  -1   7  -3  314.17    8.30
  -1   7  -3  298.87    7.70
   1  -7   3  295.17    7.70
   1  -7   3  303.97    8.10
   1  -7   3  303.37    7.50
  -2   7  -3  215.78    5.90
  -2   7  -3  212.38    5.80
   2  -7   3  216.38    5.60
   2  -7   3  217.28    6.30
  -3   7  -3  480.45   11.60
  -3   7  -3  475.75   11.80
   3  -7   3  462.75   11.90
   3  -7   3  458.05   11.10
  -4   7  -3  605.64   14.80
  -4   7  -3  620.34   15.30
   4  -7   3  596.94   15.10
   4  -7   3  606.64   14.30
  -5   7  -3  337.17    9.50
  -5   7  -3  350.56   10.10
   5  -7   3  360.26    9.00
   5  -7   3  351.06    9.70
  -6   7  -3    2.70    1.00
  -6   7  -3    4.00    1.00
   6  -7   3    3.90    0.90
   6  -7   3    2.30    0.90
  -7   7  -3    4.10    1.20
  -7   7  -3    3.20    1.00
   7  -7   3    2.20    0.90
   7  -7   3    4.00    0.90
  -8   7  -3   94.29    4.80
   8  -7   3   92.69    4.30
   8  -7   3   93.69    3.80
  -7  -6   3   33.10    3.00
  -7  -6   3   37.10    2.70
  -6  -6   3   31.30    2.70
  -6  -6   3   32.30    2.40
  -5  -6   3  103.39    4.20
  -5  -6   3  103.89    4.80
   4   6  -3  427.46   10.70
   4   6  -3  434.06   11.10
  -4  -6   3  437.36   10.80
  -4  -6   3  409.56   11.00
  -4  -6   3  412.76   12.00
   3   6  -3  127.19    4.30
   3   6  -3  127.99    4.10
  -3  -6   3  135.69    4.30
  -3  -6   3  125.69    4.90
  -3  -6   3  131.99    4.10
   2   6  -3  502.65   12.10
  -2  -6   3  493.05   12.00
  -2  -6   3  509.15   12.90
  -2  -6   3  494.85   12.00
   1   6  -3 1475.15   32.50
  -1  -6   3 1455.35   32.30
  -1  -6   3 1485.35   33.10
  -1  -6   3 1429.86   32.50
   0   6  -3  378.36    8.50
   0   6  -3  362.66    8.90
   0  -6   3  364.36    8.80
   0  -6   3  361.26    9.10
   0  -6   3  362.76    9.20
  -1   6  -3  204.08    5.30
  -1   6  -3  200.88    5.40
   1  -6   3  201.58    5.30
   1  -6   3  197.88    5.60
   1  -6   3  208.18    5.40
  -2   6  -3   17.60    1.20
  -2   6  -3   21.90    1.30
   2  -6   3   19.10    1.30
   2  -6   3   19.40    1.10
   2  -6   3   25.00    1.00
  -3   6  -3   54.79    2.50
  -3   6  -3   57.99    2.40
   3  -6   3   54.99    2.10
   3  -6   3   62.49    2.70
  -4   6  -3   32.70    1.90
  -4   6  -3   31.30    2.00
   4  -6   3   34.30    2.00
   4  -6   3   32.30    1.70
  -5   6  -3   79.99    3.70
  -5   6  -3   79.59    3.40
   5  -6   3   81.99    3.10
   5  -6   3   82.59    3.40
  -6   6  -3    3.80    1.00
  -6   6  -3    2.00    0.90
   6  -6   3    3.60    1.10
   6  -6   3    4.20    0.90
  -7   6  -3    7.20    1.50
  -7   6  -3   10.70    1.50
   7  -6   3    9.80    1.60
   7  -6   3    8.60    1.30
  -8   6  -3   32.90    2.90
   8  -6   3   38.30    2.40
   8  -6   3   36.80    2.60
  -7  -5   3  156.68    6.70
  -7  -5   3  166.08    6.10
  -6  -5   3   19.70    1.90
  -6  -5   3   25.30    2.40
  -5  -5   3   45.60    2.50
  -5  -5   3   49.20    3.00
   4   5  -3  283.07    7.30
   4   5  -3  290.87    7.80
  -4  -5   3  277.07    7.40
  -4  -5   3  267.87    8.50
  -4  -5   3  284.27    7.80
   3   5  -3  287.37    7.50
   3   5  -3  286.07    7.30
  -3  -5   3  279.57    7.50
  -3  -5   3  276.77    8.20
  -3  -5   3  286.47    7.30
   2   5  -3   20.80    1.30
   2   5  -3   24.10    1.30
  -2  -5   3   22.80    1.60
  -2  -5   3   22.40    1.20
  -2  -5   3   20.50    1.20
   1   5  -3   55.69    2.10
   1   5  -3   56.89    1.60
   1   5  -3   57.69    2.10
  -1  -5   3   54.89    2.00
  -1  -5   3   52.99    2.30
  -1  -5   3   60.99    2.40
  -1  -5   3   55.09    2.10
   0   5  -3  280.27    6.60
   0   5  -3  284.67    6.90
   0   5  -3  276.67    6.90
   0  -5   3  278.67    7.10
   0  -5   3  262.27    7.00
   0  -5   3  280.17    6.80
  -1   5  -3  308.37    7.60
  -1   5  -3  319.77    7.60
  -1   5  -3  302.97    7.60
   1  -5   3  311.97    7.60
   1  -5   3  325.17    7.60
   1  -5   3  312.97    7.90
  -2   5  -3  367.76    9.00
  -2   5  -3  373.76    9.20
  -2   5  -3  367.56    9.00
   2  -5   3  381.56    8.40
   2  -5   3  367.46    8.90
   2  -5   3  364.16    9.40
  -3   5  -3    4.00    0.70
  -3   5  -3    4.80    0.90
   3  -5   3    4.20    0.80
   3  -5   3    4.00    0.70
  -4   5  -3    8.00    1.10
  -4   5  -3    7.80    1.00
   4  -5   3    5.90    0.80
   4  -5   3    6.40    1.00
  -5   5  -3    2.10    0.80
  -5   5  -3    2.20    0.80
   5  -5   3    1.60    0.70
   5  -5   3    1.20    0.60
  -6   5  -3   29.40    2.20
   6  -5   3   27.50    2.10
   6  -5   3   28.70    1.90
  -7   5  -3    1.40    0.90
   7  -5   3    0.80    0.80
   7  -5   3    0.60    0.70
  -8   5  -3   20.20    2.30
   8  -5   3   19.30    1.90
   8  -5   3   20.50    2.00
   9  -5   3   16.50    1.90
  -8  -4   3   32.90    2.90
  -7  -4   3    2.50    1.00
  -7  -4   3   -0.20    0.80
  -6  -4   3    9.20    1.50
  -6  -4   3    7.30    1.60
  -5  -4   3   10.40    1.20
  -5  -4   3   12.80    1.60
   4   4  -3   43.90    2.10
   4   4  -3   45.00    2.10
   4   4  -3   46.50    1.90
  -4  -4   3   42.30    1.80
  -4  -4   3   42.80    2.10
  -4  -4   3   47.50    2.60
   3   4  -3  248.78    6.50
   3   4  -3  244.58    6.20
   3   4  -3  241.28    6.40
  -3  -4   3  247.68    8.40
  -3  -4   3  253.27    7.20
  -3  -4   3  247.68    6.50
  -3  -4   3  241.88    6.20
   2   4  -3  575.64   13.40
   2   4  -3  591.74   12.90
   2   4  -3  591.54   13.50
  -2  -4   3  569.74   13.60
  -2  -4   3  578.94   14.00
  -2  -4   3  582.34   13.30
  -2  -4   3  575.94   13.50
   1   4  -3   87.69    2.60
   1   4  -3   84.59    2.60
   1   4  -3   87.39    2.30
  -1  -4   3   86.59    2.60
  -1  -4   3   90.09    3.00
  -1  -4   3   83.19    2.60
  -1  -4   3   84.59    2.70
   0   4  -3  364.36    8.50
   0   4  -3  365.26    8.50
   0   4  -3  359.46    8.40
   0  -4   3  368.06    8.60
   0  -4   3  345.97    8.60
   0  -4   3  355.06    8.60
  -1   4  -3   40.10    1.60
  -1   4  -3   40.90    1.60
  -1   4  -3   40.00    1.50
   1  -4   3   37.20    1.70
   1  -4   3   45.90    1.70
   1  -4   3   39.90    1.60
   1  -4   3   45.40    1.50
  -2   4  -3    2.30    0.50
  -2   4  -3    2.40    0.50
  -2   4  -3    2.40    0.50
   2  -4   3    5.90    0.60
   2  -4   3    2.40    0.50
   2  -4   3    3.20    0.30
   2  -4   3    6.40    0.70
  -3   4  -3  286.07    7.40
  -3   4  -3  292.97    7.30
  -3   4  -3  285.37    7.70
   3  -4   3  275.57    7.30
   3  -4   3  292.57    7.50
   3  -4   3  288.67    6.50
   3  -4   3  272.07    7.60
  -4   4  -3  325.97    8.60
  -4   4  -3  305.87    8.30
  -4   4  -3  302.47    8.60
   4  -4   3  308.57    8.10
   4  -4   3  316.27    8.50
  -5   4  -3  134.89    4.70
  -5   4  -3  135.79    5.00
   5  -4   3  133.79    4.70
   5  -4   3  135.49    4.60
  -6   4  -3  140.59    5.50
  -6   4  -3  163.28    5.90
   6  -4   3  142.09    5.00
   6  -4   3  133.49    5.10
  -7   4  -3  272.87    8.90
   7  -4   3  269.17    8.20
   7  -4   3  279.17    8.50
  -8   4  -3  167.88    6.70
   8  -4   3  158.38    5.90
   8  -4   3  167.18    6.20
  -8  -3   3    2.40    1.20
  -7  -3   3   -0.20    0.80
   6   3  -3   79.99    3.40
  -6  -3   3   82.89    3.50
  -6  -3   3   75.79    3.80
   5   3  -3   31.00    1.80
  -5  -3   3   31.20    1.90
  -5  -3   3   35.10    2.30
   4   3  -3   10.40    0.90
   4   3  -3   13.50    1.10
   4   3  -3   11.30    0.80
  -4  -3   3   11.40    1.10
  -4  -3   3   10.40    1.20
  -4  -3   3   13.80    1.00
  -4  -3   3   11.60    1.00
   3   3  -3   44.50    1.60
   3   3  -3   48.80    1.90
   3   3  -3   47.40    1.60
  -3  -3   3   46.90    1.60
  -3  -3   3   45.30    1.90
  -3  -3   3   44.80    2.20
  -3  -3   3   46.50    2.00
  -3  -3   3   45.10    1.60
   2   3  -3  326.87    8.10
   2   3  -3  336.57    8.10
   2   3  -3  336.67    7.80
  -2  -3   3  343.07    8.30
  -2  -3   3  341.47    8.60
  -2  -3   3  344.37    7.90
  -2  -3   3  337.87    8.10
   1   3  -3 1432.76   30.60
   1   3  -3 1374.56   30.70
   1   3  -3 1450.05   30.50
  -1  -3   3 1380.56   30.60
  -1  -3   3 1389.56   30.80
  -1  -3   3 1364.16   30.70
  -1  -3   3 1428.26   31.00
   0   3  -3 1302.87   28.70
   0   3  -3 1319.27   28.80
   0   3  -3 1337.97   28.70
   0  -3   3 1309.27   28.80
   0  -3   3 1291.77   28.80
   0  -3   3 1326.47   28.90
   0  -3   3 1317.47   28.90
  -1   3  -3  781.12   17.70
  -1   3  -3  824.92   17.70
  -1   3  -3  789.62   17.80
   1  -3   3  786.22   17.50
   1  -3   3  781.82   17.80
   1  -3   3  784.52   18.00
   1  -3   3  803.52   17.80
  -2   3  -3    2.80    0.60
  -2   3  -3    3.30    0.50
  -2   3  -3    3.60    0.50
   2  -3   3    3.50    0.60
   2  -3   3    2.50    0.50
   2  -3   3    3.10    0.40
   2  -3   3    3.10    0.60
  -3   3  -3  352.26    8.80
  -3   3  -3  347.87    8.70
  -3   3  -3  344.47    9.00
  -3   3  -3  350.56    8.20
   3  -3   3  349.27    8.90
   3  -3   3  342.37    8.80
   3  -3   3  343.67    8.90
  -4   3  -3  365.36    9.70
  -4   3  -3  356.16    9.20
  -4   3  -3  364.36    9.40
   4  -3   3  360.86    9.50
   4  -3   3  355.16    9.40
  -5   3  -3  187.48    5.90
  -5   3  -3  179.18    6.10
   5  -3   3  187.78    5.90
   5  -3   3  190.28    5.90
  -6   3  -3  408.46   11.50
   6  -3   3  392.36   11.00
   6  -3   3  412.66   11.10
  -7   3  -3   29.80    2.50
   7  -3   3   35.30    2.50
   7  -3   3   37.80    2.50
  -8   3  -3    3.20    1.20
   8  -3   3    6.00    1.40
   8  -3   3    4.80    1.20
  -9  -2   3    5.00    1.20
   8   2  -3   13.00    1.70
  -8  -2   3   14.00    1.80
   7   2  -3   49.40    2.70
  -7  -2   3   50.19    3.00
   6   2  -3  243.18    6.90
  -6  -2   3  241.28    7.10
  -6  -2   3  235.78    7.50
  -6  -2   3  236.78    7.50
   5   2  -3  556.04   13.50
  -5  -2   3  552.64   13.90
  -5  -2   3  575.94   13.70
  -5  -2   3  556.64   13.60
  -5  -2   3  568.64   14.20
   4   2  -3  789.72   17.30
   4   2  -3  767.12   17.90
   4   2  -3  774.02   17.80
   4   2  -3  763.72   17.80
  -4  -2   3  758.42   18.40
  -4  -2   3  791.52   17.80
  -4  -2   3  795.92   18.20
  -4  -2   3  790.22   17.90
   3   2  -3 1729.63   37.20
   3   2  -3 1727.83   37.20
   3   2  -3 1696.53   36.80
  -3  -2   3 1743.03   37.20
  -3  -2   3 1534.65   37.70
  -3  -2   3 1734.93   36.80
  -3  -2   3 1717.93   37.50
  -3  -2   3 1742.33   37.30
   2   2  -3  540.75   12.20
   2   2  -3  538.65   12.40
   2   2  -3  547.05   12.30
  -2  -2   3  554.54   12.40
  -2  -2   3  556.14   12.50
  -2  -2   3  552.64   12.10
  -2  -2   3  525.15   12.80
   1   2  -3  775.92   17.40
   1   2  -3  799.52   17.40
   1   2  -3  791.92   17.40
  -1  -2   3  787.92   17.40
  -1  -2   3  781.32   17.50
  -1  -2   3  786.72   17.70
  -1  -2   3  790.92   17.30
   0   2  -3  653.43   14.70
   0   2  -3  645.84   14.50
   0   2  -3  672.73   14.60
   0  -2   3  668.63   14.70
   0  -2   3  660.03   14.70
   0  -2   3  638.84   14.70
   0  -2   3  646.44   14.70
  -1   2  -3    8.70    0.60
  -1   2  -3    8.20    0.70
  -1   2  -3    9.70    0.60
  -1   2  -3    7.90    0.60
   1  -2   3    9.20    0.70
   1  -2   3    7.70    0.70
   1  -2   3    9.40    0.60
   1  -2   3   10.60    0.80
  -2   2  -3  158.58    4.30
  -2   2  -3  161.48    4.40
  -2   2  -3  166.98    4.60
   2  -2   3  164.58    4.70
   2  -2   3  155.18    4.50
   2  -2   3  161.88    4.60
  -3   2  -3   69.59    2.30
  -3   2  -3   67.29    2.70
  -3   2  -3   64.79    2.40
   3  -2   3   62.19    2.60
   3  -2   3   70.19    2.70
   3  -2   3   65.09    2.60
  -4   2  -3    3.80    0.90
  -4   2  -3    1.70    0.50
  -4   2  -3    2.70    0.70
  -4   2  -3    2.10    0.60
   4  -2   3    2.70    0.70
   4  -2   3    2.30    0.70
   4  -2   3    1.90    0.60
  -5   2  -3   11.80    1.40
  -5   2  -3   10.50    1.20
   5  -2   3   12.90    1.40
   5  -2   3   11.60    1.30
  -6   2  -3  104.79    4.50
   6  -2   3  108.89    4.30
   6  -2   3  100.49    4.20
  -7   2  -3    4.90    1.30
   7  -2   3    3.90    1.10
   7  -2   3    3.50    1.10
  -8   2  -3   12.80    1.90
   8  -2   3   10.80    1.60
   9   1  -3   17.00    2.00
   8   1  -3  109.69    4.50
  -8  -1   3  106.79    4.70
   7   1  -3  365.86    9.90
  -7  -1   3  370.26   10.50
  -7  -1   3  371.06   10.30
   6   1  -3  551.64   13.70
  -6  -1   3  566.24   14.10
  -6  -1   3  584.54   14.30
  -6  -1   3  544.75   14.20
   5   1  -3  422.46   10.30
   5   1  -3  428.06   10.50
  -5  -1   3  418.46   10.60
  -5  -1   3  430.66   10.70
  -5  -1   3  427.56   10.80
  -5  -1   3  440.26   11.00
   4   1  -3  319.07    7.80
   4   1  -3  311.97    7.70
   4   1  -3  309.57    7.80
   4   1  -3  312.87    7.10
  -4  -1   3  310.67    8.10
  -4  -1   3  316.27    7.80
  -4  -1   3  296.57    7.90
   3   1  -3    4.20    0.50
   3   1  -3    5.10    0.50
   3   1  -3    5.00    0.30
   3   1  -3    4.50    0.50
  -3  -1   3    4.70    0.50
  -3  -1   3    5.40    0.70
  -3  -1   3    5.00    0.60
   2   1  -3   19.50    0.90
   2   1  -3   21.40    0.90
   2   1  -3   18.30    0.80
  -2  -1   3   18.70    1.00
  -2  -1   3   21.00    0.90
  -2  -1   3   20.60    0.90
  -2  -1   3   21.10    0.60
   1   1  -3  106.69    2.90
   1   1  -3  107.09    2.70
  -1  -1   3  108.09    2.80
  -1  -1   3  108.59    2.80
  -1  -1   3  109.29    2.70
  -1  -1   3  107.89    3.10
   0   1  -3    0.40    0.20
   0   1  -3    0.60    0.20
   0   1  -3    0.40    0.20
   0   1  -3    0.20    0.20
   0  -1   3    0.70    0.20
   0  -1   3    0.60    0.20
   0  -1   3    0.40    0.20
   0  -1   3    0.70    0.30
  -1   1  -3  102.89    3.00
  -1   1  -3  102.69    3.00
  -1   1  -3   96.09    2.80
  -1   1  -3  106.09    2.90
   1  -1   3  101.49    3.00
   1  -1   3  103.99    3.10
   1  -1   3   98.59    3.10
  -2   1  -3  118.39    3.60
  -2   1  -3  125.09    3.50
  -2   1  -3  127.09    3.60
  -2   1  -3  118.09    3.60
   2  -1   3  124.99    3.70
   2  -1   3  117.89    3.70
   2  -1   3  123.29    3.80
  -3   1  -3   24.20    1.50
  -3   1  -3   27.60    1.40
  -3   1  -3   22.90    1.30
   3  -1   3   22.90    1.50
   3  -1   3   22.00    1.50
   3  -1   3   22.60    1.40
  -4   1  -3   82.49    3.30
  -4   1  -3   76.79    3.00
   4  -1   3   87.09    3.40
   4  -1   3   82.69    3.20
   4  -1   3   76.19    3.10
  -5   1  -3  227.78    7.00
  -5   1  -3  229.08    6.70
  -5   1  -3  223.28    6.70
   5  -1   3  226.88    6.90
   5  -1   3  223.58    6.90
  -6   1  -3   40.60    2.50
  -6   1  -3   36.80    2.50
   6  -1   3   39.00    2.50
  -7   1  -3   71.49    3.80
   7  -1   3   70.19    3.60
  -8   1  -3   31.20    3.30
   8  -1   3   37.00    2.70
   9   0  -3    1.40    0.90
   8   0  -3    1.10    0.80
  -8   0   3    0.80    0.70
  -8   0   3    0.60    0.70
   7   0  -3   22.90    1.70
  -7   0   3   18.30    1.80
  -7   0   3   20.30    1.70
  -7   0   3   20.50    1.80
   6   0  -3    0.90    0.50
  -6   0   3    5.60    1.10
  -6   0   3    0.30    0.50
  -6   0   3    0.80    0.60
   5   0  -3   58.79    1.90
   5   0  -3   56.39    2.20
  -5   0   3   58.69    2.50
  -5   0   3   60.89    2.50
  -5   0   3   64.69    2.60
  -5   0   3   62.19    2.40
   4   0  -3  198.18    5.50
   4   0  -3  205.38    4.80
   4   0  -3  203.78    5.30
  -4   0   3  207.68    5.50
  -4   0   3  200.58    5.60
  -4   0   3  208.58    5.60
  -4   0   3  218.48    5.40
   3   0  -3  303.57    7.50
   3   0  -3  305.37    7.20
  -3   0   3  298.97    7.30
  -3   0   3  332.97    7.50
  -3   0   3  305.47    7.60
   2   0  -3  461.95   10.10
   2   0  -3  457.35   10.40
  -2   0   3  458.65   10.60
  -2   0   3  441.36   10.20
   1   0  -3   25.90    0.80
   1   0  -3   24.60    1.00
   1   0  -3   25.70    1.10
  -1   0   3   22.90    0.90
  -1   0   3   25.90    0.90
  -1   0   3   24.80    1.10
   0   0  -3  687.63   15.90
   0   0  -3  694.73   15.70
   0   0  -3  722.23   15.40
   0   0   3  714.23   15.70
   0   0   3  698.23   15.80
  -1   0  -3  260.77    6.30
  -1   0  -3  268.17    6.50
  -1   0  -3  267.67    6.80
   1   0   3  279.77    6.70
   1   0   3  255.77    6.60
   1   0   3  273.77    6.70
  -2   0  -3  211.48    5.60
  -2   0  -3  221.78    5.70
  -2   0  -3  208.28    5.80
   2   0   3  223.48    5.80
   2   0   3  217.68    5.90
  -3   0  -3  400.06    9.90
  -3   0  -3  383.76   10.00
  -3   0  -3  392.36    9.90
   3   0   3  395.06   10.00
   3   0   3  403.16   10.10
   3   0   3  397.76   10.00
  -4   0  -3  413.86   10.80
  -4   0  -3  415.36   10.60
  -4   0  -3  422.16   10.70
   4   0   3  410.96   10.90
   4   0   3  423.46   10.80
   4   0   3  408.46   10.70
  -5   0  -3  123.39    4.50
  -5   0  -3  126.69    4.60
  -5   0  -3  124.59    4.60
   5   0   3  126.89    4.60
  -6   0  -3   57.69    3.00
  -6   0  -3   54.19    3.00
   6   0   3   53.69    3.00
   7   0   3  243.98    8.00
  10  -1  -3   12.80    1.70
   9  -1  -3   15.70    1.80
  -9   1   3   12.40    1.80
   8  -1  -3   89.59    3.70
  -8   1   3   84.59    4.10
  -8   1   3   85.19    4.00
   7  -1  -3   24.80    1.70
  -7   1   3   26.70    1.80
  -7   1   3   22.60    1.80
  -7   1   3   23.60    2.00
   6  -1  -3    8.40    0.90
  -6   1   3    7.40    1.00
  -6   1   3    5.80    0.90
  -6   1   3    6.70    1.10
   5  -1  -3    6.30    0.70
   5  -1  -3    7.00    0.50
  -5   1   3    8.30    1.00
  -5   1   3    7.60    0.80
  -5   1   3    7.50    0.80
   4  -1  -3    0.40    0.30
   4  -1  -3    0.80    0.30
   4  -1  -3    1.20    0.20
   4  -1  -3    1.00    0.30
  -4   1   3    4.00    0.50
  -4   1   3    1.10    0.50
  -4   1   3    1.20    0.40
   3  -1  -3   70.69    2.00
   3  -1  -3   69.99    2.40
   3  -1  -3   74.99    1.90
  -3   1   3   68.29    2.10
  -3   1   3   74.49    2.40
   2  -1  -3  213.88    5.30
   2  -1  -3  212.98    4.70
  -2   1   3  216.18    4.80
  -2   1   3  216.58    5.40
  -2   1   3  211.98    4.80
  -2   1   3  201.38    4.90
   1  -1  -3  445.66   10.30
   1  -1  -3  459.65   10.60
  -1   1   3  462.85   10.20
  -1   1   3  469.45   10.00
  -1   1   3  433.26   10.10
   0  -1  -3  786.32   16.80
   0  -1  -3  762.42   17.50
   0  -1  -3  770.82   16.70
   0  -1  -3  771.42   17.10
   0   1   3  758.22   17.00
   0   1   3  752.12   17.10
  -1  -1  -3 1488.15   31.30
  -1  -1  -3 1427.66   31.70
  -1  -1  -3 1360.66   31.00
   1   1   3 1449.15   31.30
   1   1   3 1398.96   31.40
  -2  -1  -3 1026.70   23.20
  -2  -1  -3 1012.80   23.30
  -2  -1  -3 1029.50   23.80
   2   1   3 1049.09   23.50
   2   1   3 1088.09   23.50
   2   1   3 1045.20   23.60
  -3  -1  -3  484.05   11.50
  -3  -1  -3  471.15   11.50
  -3  -1  -3  453.05   11.90
   3   1   3  471.95   11.70
   3   1   3  478.05   11.70
  -4  -1  -3  348.07    9.10
  -4  -1  -3  331.17    9.10
  -4  -1  -3  359.26    9.70
   4   1   3  351.86    9.40
   4   1   3  334.27    9.30
  -5  -1  -3   18.60    1.60
  -5  -1  -3   16.80    1.50
  -5  -1  -3   13.60    1.60
   5   1   3   18.60    1.70
  -6  -1  -3    2.70    1.00
  -6  -1  -3    2.20    0.90
   6   1   3    2.40    1.00
   7   1   3   19.20    2.00
  10  -2  -3    0.40    0.70
 -10   2   3    0.80    0.90
   9  -2  -3   41.60    2.60
  -9   2   3   44.90    3.10
  -9   2   3   47.70    4.40
   8  -2  -3   79.89    3.40
  -8   2   3   83.19    4.00
  -8   2   3   79.59    3.80
   7  -2  -3  108.59    3.70
  -7   2   3  108.99    3.80
  -7   2   3  104.19    4.10
  -7   2   3  105.39    4.40
   6  -2  -3  220.68    6.10
  -6   2   3  223.68    6.40
  -6   2   3  228.98    6.30
  -6   2   3  232.58    6.90
   5  -2  -3  557.44   12.30
   5  -2  -3  476.95   11.50
   5  -2  -3  465.65   12.30
   5  -2  -3  500.95   11.20
  -5   2   3  507.25   11.90
  -5   2   3  487.85   11.80
  -5   2   3  482.55   12.30
   4  -2  -3 2095.39   42.90
   4  -2  -3 1857.21   42.90
   4  -2  -3 2081.89   42.80
   4  -2  -3 1939.61   43.80
  -4   2   3 1997.70   43.80
  -4   2   3 2047.80   43.20
  -4   2   3 1903.41   43.40
   3  -2  -3  890.01   19.00
   3  -2  -3  878.01   19.70
  -3   2   3  877.21   19.10
  -3   2   3  875.11   19.60
  -3   2   3  845.52   19.00
   2  -2  -3  211.68    5.00
   2  -2  -3  213.28    5.40
   2  -2  -3  208.08    5.30
  -2   2   3  217.48    5.40
  -2   2   3  206.18    5.00
   1  -2  -3  666.13   14.70
   1  -2  -3  661.63   14.70
   1  -2  -3  645.74   15.10
  -1   2   3  650.43   14.60
  -1   2   3  636.74   14.20
  -1   2   3  674.13   14.20
   0  -2  -3  404.76   10.00
   0  -2  -3  410.96    9.00
   0  -2  -3  415.16    9.50
   0  -2  -3  433.76    9.00
   0   2   3  401.26    9.40
   0   2   3  399.36    9.30
   0   2   3  404.46    9.60
  -1  -2  -3    3.40    0.70
  -1  -2  -3    3.30    0.40
  -1  -2  -3    3.40    0.40
  -1  -2  -3    3.50    0.50
   1   2   3    2.70    0.50
   1   2   3    4.20    0.50
  -2  -2  -3   26.50    1.70
  -2  -2  -3   28.30    1.30
  -2  -2  -3   25.60    1.30
   2   2   3   29.30    1.50
   2   2   3   28.40    1.60
  -3  -2  -3   35.00    2.20
  -3  -2  -3   36.40    1.70
  -3  -2  -3   38.60    1.90
   3   2   3   37.20    2.00
   3   2   3   40.50    2.10
  -4  -2  -3   74.19    3.50
  -4  -2  -3   76.39    3.10
  -4  -2  -3   71.19    2.80
   4   2   3   68.79    3.10
   4   2   3   74.69    3.30
  -5  -2  -3   94.69    3.90
  -5  -2  -3   98.79    4.40
   5   2   3   98.99    4.30
   5   2   3   95.69    4.10
  -6  -2  -3    4.70    1.10
  -6  -2  -3    5.80    1.40
   6   2   3    4.50    1.20
  -7  -2  -3    0.20    0.70
   7   2   3    0.10    0.70
  10  -3  -3  158.28    5.60
 -10   3   3  167.28    6.80
   9  -3  -3  119.59    4.40
  -9   3   3  116.29    5.30
  -9   3   3  129.39    5.30
   8  -3  -3  201.98    6.00
  -8   3   3  200.88    7.10
  -8   3   3  200.88    6.70
   7  -3  -3   38.30    1.90
  -7   3   3   41.10    2.30
  -7   3   3   36.60    2.50
   6  -3  -3   48.50    1.90
  -6   3   3   49.99    2.60
  -6   3   3   47.80    2.20
  -6   3   3   49.30    2.10
   5  -3  -3 1098.99   24.10
   5  -3  -3 1116.39   23.90
   5  -3  -3 1124.29   24.20
   5  -3  -3 1101.69   25.40
  -5   3   3 1104.59   24.60
  -5   3   3 1082.29   25.30
  -5   3   3 1073.59   24.50
   4  -3  -3  225.38    5.30
   4  -3  -3  222.58    6.10
  -4   3   3  216.88    5.40
  -4   3   3  226.58    5.70
  -4   3   3  217.18    5.30
  -4   3   3  215.68    6.00
   3  -3  -3   29.60    1.10
   3  -3  -3   32.00    1.40
   3  -3  -3   28.00    1.40
  -3   3   3   29.60    1.30
   2  -3  -3  232.78    6.00
   2  -3  -3  231.78    5.80
   2  -3  -3  229.18    5.60
   1  -3  -3    2.60    0.50
   1  -3  -3    2.00    0.50
   1  -3  -3    2.20    0.40
  -1   3   3    2.20    0.40
   0  -3  -3  836.92   18.30
   0  -3  -3  810.32   18.60
   0  -3  -3  811.02   19.10
   0   3   3  808.22   18.20
   0   3   3  876.51   18.40
   0   3   3  794.72   18.60
  -1  -3  -3  668.63   15.30
  -1  -3  -3  697.93   15.60
  -1  -3  -3  716.33   15.30
  -1  -3  -3  684.73   16.50
   1   3   3  687.83   16.00
   1   3   3  673.03   15.70
  -2  -3  -3    0.40    0.40
  -2  -3  -3    0.70    0.30
  -2  -3  -3    0.60    0.40
   2   3   3    1.10    0.50
   2   3   3    0.50    0.40
  -3  -3  -3    3.60    1.00
  -3  -3  -3    3.00    0.60
   3   3   3    3.30    0.80
   3   3   3    3.50    0.90
  -4  -3  -3    0.30    0.50
  -4  -3  -3    1.30    0.80
   4   3   3    0.80    0.60
   4   3   3    0.90    0.70
  -5  -3  -3    0.30    0.70
  -5  -3  -3    0.00    0.60
   5   3   3    0.20    0.80
   5   3   3    1.30    0.80
  -6  -3  -3   21.30    2.30
  -6  -3  -3   19.60    2.00
   6   3   3   19.30    2.00
  10  -4  -3    1.70    0.80
 -10   4   3    2.40    1.20
 -10   4   3    1.50    0.90
   9  -4  -3    8.70    1.20
  -9   4   3    6.20    1.30
  -9   4   3    7.70    1.60
   8  -4  -3    0.50    0.50
  -8   4   3    2.10    0.90
  -8   4   3    0.70    0.80
   7  -4  -3   25.40    1.30
  -7   4   3   26.20    1.80
  -7   4   3   23.40    2.10
   6  -4  -3   39.60    1.30
   6  -4  -3   40.40    1.30
  -6   4   3   41.90    2.40
  -6   4   3   38.30    1.90
   5  -4  -3   30.20    1.90
   5  -4  -3   34.30    1.40
  -5   4   3   30.50    1.40
  -5   4   3   29.80    1.80
  -5   4   3   32.60    1.50
   4  -4  -3   31.50    1.30
   4  -4  -3   29.80    1.60
  -4   4   3   29.10    1.00
  -4   4   3   25.90    1.50
  -4   4   3   26.30    1.30
   3  -4  -3  119.99    3.60
   3  -4  -3  120.99    3.40
   3  -4  -3  121.69    3.70
  -3   4   3  119.49    3.60
   2  -4  -3   21.10    1.30
   2  -4  -3   21.10    1.10
   2  -4  -3   21.50    1.10
   1  -4  -3  202.28    5.40
   1  -4  -3  200.68    5.10
   1  -4  -3  202.88    5.70
  -1   4   3  208.68    4.80
  -1   4   3  194.28    4.60
  -1   4   3  200.08    5.30
   0  -4  -3    6.70    0.80
   0  -4  -3    5.60    0.90
   0  -4  -3    6.30    0.60
   0   4   3    5.50    0.70
   0   4   3    7.50    0.70
   0   4   3    5.10    0.50
  -1  -4  -3    2.80    0.40
  -1  -4  -3    1.90    0.30
  -1  -4  -3    1.60    0.60
  -1  -4  -3    1.70    0.40
   1   4   3    1.80    0.50
   1   4   3    1.90    0.60
  -2  -4  -3  197.88    5.30
  -2  -4  -3  205.78    6.60
   2   4   3  199.68    6.00
   2   4   3  203.98    5.80
  -3  -4  -3  585.74   16.10
  -3  -4  -3  639.44   14.70
   3   4   3  628.24   15.30
   3   4   3  623.64   15.40
  -4  -4  -3  194.88    7.10
  -4  -4  -3  190.78    5.90
   4   4   3  195.68    6.40
   4   4   3  200.28    6.50
  -5  -4  -3   60.79    3.00
  -5  -4  -3   63.29    3.80
   5   4   3   56.39    3.20
   5   4   3   62.79    3.50
  -6  -4  -3   65.99    4.10
  -6  -4  -3   68.99    3.40
   6   4   3   68.89    3.80
  10  -5  -3    2.20    0.70
 -10   5   3    1.50    1.20
 -10   5   3    3.20    1.10
   9  -5  -3    1.60    0.60
  -9   5   3   -0.10    0.60
  -9   5   3    0.20    0.70
   8  -5  -3    2.20    0.50
  -8   5   3    1.80    0.80
  -8   5   3    0.80    0.80
  -7   5   3   36.50    2.00
  -7   5   3   34.00    2.50
   6  -5  -3   24.80    1.40
  -6   5   3   27.80    1.50
  -6   5   3   25.80    2.00
   5  -5  -3   58.99    2.10
  -5   5   3   57.59    2.10
  -5   5   3   54.79    2.60
  -5   5   3   57.89    2.00
   4  -5  -3   58.39    2.10
   4  -5  -3   63.59    2.60
   4  -5  -3   61.79    2.20
  -4   5   3   56.39    1.60
  -4   5   3   58.09    2.20
  -4   5   3   57.49    2.50
  -4   5   3   63.59    1.70
   3  -5  -3   62.29    2.30
   3  -5  -3   61.79    2.30
   3  -5  -3   62.89    2.20
  -3   5   3   54.09    2.20
   2  -5  -3  719.73   16.90
   2  -5  -3  726.13   16.40
   2  -5  -3  710.23   16.50
   1  -5  -3 1033.00   22.20
   1  -5  -3  984.40   23.10
   1  -5  -3  974.90   22.70
  -1   5   3 1006.70   22.70
  -1   5   3 1014.50   22.10
  -1   5   3  982.70   21.80
   0  -5  -3  365.96    8.40
   0  -5  -3  358.06    9.60
   0  -5  -3  355.36    9.00
   0   5   3  345.57    8.40
   0   5   3  343.67    9.00
  -1  -5  -3  155.98    3.90
  -1  -5  -3  155.68    3.80
  -1  -5  -3  161.68    5.50
   1   5   3  156.28    4.50
   1   5   3  163.48    5.00
  -2  -5  -3  352.06   10.20
  -2  -5  -3  346.07    8.40
   2   5   3  348.97    9.10
   2   5   3  344.07    9.40
  -3  -5  -3  265.37    7.00
  -3  -5  -3  258.67    8.60
   3   5   3  264.07    7.90
   3   5   3  260.77    7.70
  -4  -5  -3   79.29    3.20
  -4  -5  -3   84.49    4.40
   4   5   3   88.59    3.90
   4   5   3   81.79    3.90
  -5  -5  -3   22.10    1.70
  -5  -5  -3   20.80    2.40
   5   5   3   20.50    2.20
   5   5   3   21.40    2.10
 -10   6   3   22.10    2.20
 -10   6   3   20.00    2.50
  -9   6   3   69.49    4.10
  -9   6   3   68.09    3.50
  -8   6   3  198.48    6.30
  -8   6   3  198.28    7.20
  -7   6   3   97.89    3.60
  -7   6   3   90.39    4.20
   6  -6  -3  305.57    7.60
  -6   6   3  283.87    7.50
  -6   6   3  289.67    8.60
   5  -6  -3  551.04   12.90
  -5   6   3  538.55   13.60
  -5   6   3  534.35   12.40
   4  -6  -3  167.78    5.10
   4  -6  -3  166.48    4.70
   4  -6  -3  162.28    4.70
  -4   6   3  164.38    5.10
  -4   6   3  170.08    4.80
   3  -6  -3  312.57    8.00
   3  -6  -3  307.57    8.10
   3  -6  -3  320.17    8.00
  -3   6   3  303.87    8.00
   2  -6  -3  252.87    6.90
   2  -6  -3  250.47    6.30
   2  -6  -3  246.78    6.60
  -2   6   3  244.58    5.70
  -2   6   3  239.48    6.30
  -2   6   3  239.28    5.60
   1  -6  -3  107.19    3.90
   1  -6  -3  100.29    3.50
  -1   6   3   95.19    3.40
  -1   6   3  104.79    2.80
   0  -6  -3   15.10    1.30
   0  -6  -3   17.60    1.60
   0   6   3   16.20    1.10
   0   6   3   16.60    1.30
  -1  -6  -3    0.20    0.50
   1   6   3   -0.20    0.40
   1   6   3    0.50    0.50
  -2  -6  -3    0.40    0.40
  -2  -6  -3    0.60    0.70
   2   6   3   -0.20    0.50
   2   6   3    0.20    0.60
  -3  -6  -3   11.20    2.00
  -3  -6  -3   11.40    1.00
   3   6   3   12.20    1.60
   3   6   3   12.50    1.50
  -4  -6  -3   22.10    1.60
  -4  -6  -3   22.00    2.50
   4   6   3   21.80    2.10
   4   6   3   24.60    2.20
  -5  -6  -3    1.50    1.00
   5   6   3    2.50    1.00
 -10   7   3   48.60    3.20
 -10   7   3   51.09    3.60
  -9   7   3  163.48    5.90
  -9   7   3  181.48    7.10
  -8   7   3  152.88    5.20
  -8   7   3  162.48    6.30
  -7   7   3  477.55   12.10
  -7   7   3  503.15   13.60
   6  -7  -3  113.29    3.80
  -6   7   3  108.89    3.50
  -6   7   3  114.19    4.50
   5  -7  -3   19.80    1.40
  -5   7   3   21.80    1.70
  -5   7   3   20.40    1.10
   4  -7  -3    6.60    0.90
   4  -7  -3    5.30    0.80
  -4   7   3    6.00    0.90
   3  -7  -3   60.29    2.50
   3  -7  -3   59.59    2.60
   3  -7  -3   56.89    2.40
  -3   7   3   59.59    2.40
   2  -7  -3    3.00    0.80
   2  -7  -3    3.00    0.80
  -2   7   3    2.90    0.40
   1  -7  -3    1.30    0.60
   1  -7  -3    3.60    0.90
  -1   7   3    2.30    0.70
  -1   7   3    2.70    0.50
   0  -7  -3   22.90    1.70
   0  -7  -3   23.80    2.00
   0   7   3   25.20    1.40
   0   7   3   21.30    1.70
  -1  -7  -3   17.50    1.90
   1   7   3   18.10    1.40
   1   7   3   18.40    1.70
  -2  -7  -3   48.70    3.30
   2   7   3   46.80    2.80
   2   7   3   49.40    2.60
  -3  -7  -3   14.00    2.00
  -3  -7  -3   15.90    1.10
   3   7   3   19.10    2.00
   3   7   3   16.30    1.80
  -4  -7  -3    0.80    0.60
  -4  -7  -3    0.70    0.90
   4   7   3    0.40    0.80
   4   7   3    1.40    1.00
 -10   8   3    1.80    1.20
 -10   8   3    2.60    1.00
  -9   8   3    1.10    0.80
  -9   8   3    1.10    0.90
  -8   8   3   26.80    1.90
  -8   8   3   27.70    2.50
  -7   8   3   24.70    2.20
  -7   8   3   26.30    1.70
   6  -8  -3   40.20    2.20
  -6   8   3   41.90    2.70
  -6   8   3   42.50    1.90
   5  -8  -3   36.10    2.00
  -5   8   3   35.80    1.50
  -5   8   3   35.10    2.20
   4  -8  -3  126.49    4.30
  -4   8   3  123.19    3.20
  -4   8   3  119.89    4.20
   3  -8  -3   32.60    2.00
   3  -8  -3   30.20    1.90
  -3   8   3   34.30    1.20
   2  -8  -3   42.20    2.20
   2  -8  -3   41.10    2.40
  -2   8   3   40.30    1.50
   1  -8  -3   62.69    3.00
   1  -8  -3   61.09    3.20
  -1   8   3   64.99    2.30
  -1   8   3   65.39    3.00
   0  -8  -3   74.09    3.40
   0  -8  -3   74.19    3.80
   0   8   3   74.19    3.40
   0   8   3   81.69    2.90
  -1  -8  -3    5.90    1.50
   1   8   3    6.10    1.10
   1   8   3    5.80    1.30
  -2  -8  -3   97.49    5.00
   2   8   3   93.49    3.90
   2   8   3   85.69    4.10
  -3  -8  -3   88.79    5.00
   3   8   3   83.49    4.20
   3   8   3   83.29    4.00
  -9   9   3   76.69    4.40
  -9   9   3   71.79    3.40
  -8   9   3   65.09    3.80
  -8   9   3   56.49    2.70
  -7   9   3   24.30    2.20
  -7   9   3   25.50    1.60
   6  -9  -3   32.20    2.00
  -6   9   3   29.60    1.60
  -6   9   3   30.10    2.30
   5  -9  -3   34.70    2.10
  -5   9   3   33.70    1.50
   4  -9  -3  195.48    6.20
  -4   9   3  200.88    5.00
   3  -9  -3  106.29    4.10
   3  -9  -3  102.79    4.10
  -3   9   3  103.89    3.00
   2  -9  -3  174.48    5.90
   2  -9  -3  158.58    5.50
  -2   9   3  164.88    4.50
  -2   9   3  172.08    5.60
   1  -9  -3  200.68    6.60
   1  -9  -3  210.58    7.10
  -1   9   3  194.78    5.50
  -1   9   3  200.88    6.50
   0  -9  -3  176.88    6.70
   0  -9  -3  185.38    6.30
   0   9   3  180.98    5.40
   0   9   3  175.28    6.10
  -1  -9  -3  187.98    7.20
   1   9   3  174.98    5.70
   1   9   3  172.88    6.30
  -2  -9  -3   56.59    3.90
   2   9   3   57.09    3.10
   2   9   3   55.19    3.40
  -9  10   3    8.00    1.80
  -9  10   3    7.60    1.30
  -8  10   3   57.59    3.60
  -7  10   3  245.78    8.00
  -7  10   3  212.48    6.30
   6 -10  -3  289.87    8.40
  -6  10   3  277.97    7.30
   5 -10  -3  156.48    5.50
  -5  10   3  156.68    4.30
   4 -10  -3   52.79    2.90
  -4  10   3   61.09    2.00
   3 -10  -3   42.50    2.60
  -3  10   3   42.70    1.70
   2 -10  -3   27.10    2.10
   2 -10  -3   29.50    2.30
  -2  10   3   27.60    1.50
  -2  10   3   30.00    2.20
   1 -10  -3    5.50    1.30
   1 -10  -3    5.90    1.40
  -1  10   3    6.30    1.30
   0 -10  -3    6.50    1.30
   0 -10  -3    5.10    1.40
   0  10   3    9.10    1.30
   0  10   3    7.90    1.50
  -1 -10  -3    4.00    1.50
   1  10   3    2.50    1.10
   1  10   3    2.80    0.90
  -8  11   3   82.79    3.30
  -7  11   3    5.80    0.90
   6 -11  -3   43.10    2.70
  -6  11   3   47.00    2.10
   5 -11  -3   29.90    2.20
  -5  11   3   28.10    1.50
   4 -11  -3    5.20    1.30
  -4  11   3    6.50    0.80
   3 -11  -3   12.00    1.60
  -3  11   3   10.80    1.00
  -3  11   3    9.30    1.50
   2 -11  -3   28.10    2.40
  -2  11   3   30.50    1.70
  -2  11   3   28.60    2.30
   1 -11  -3   18.70    2.10
   1 -11  -3   14.90    1.80
  -1  11   3   16.00    1.80
  -1  11   3   14.30    1.30
   0 -11  -3   45.30    3.40
  -7  12   3    1.20    0.70
   6 -12  -3   -0.10    0.70
  -6  12   3   -0.30    0.40
   5 -12  -3    1.00    0.80
  -5  12   3    2.30    0.60
   4 -12  -3    4.40    1.20
  -4  12   3    5.70    0.80
   3 -12  -3    6.70    1.50
  -3  12   3    6.10    0.90
  -3  12   3    5.80    1.30
  -2  13  -4    5.70    1.20
  -3  13  -4    6.20    1.30
  -4  13  -4    8.70    1.80
   1  12  -4   11.00    1.50
  -1 -12   4   10.80    1.10
  -1 -12   4   10.10    1.50
   0  12  -4    6.90    1.30
   0 -12   4    7.00    0.80
   0 -12   4    7.90    1.50
  -1  12  -4   87.89    3.80
   1 -12   4   89.79    2.80
   1 -12   4   94.09    4.30
  -2  12  -4  101.89    4.20
   2 -12   4  112.99    4.80
  -3  12  -4  157.58    5.50
   3 -12   4  150.48    5.90
  -4  12  -4   91.69    4.10
   4 -12   4   89.79    4.40
  -5  12  -4   25.80    2.20
   5 -12   4   27.60    2.50
  -6  12  -4   46.00    3.00
   2  11  -4  110.19    4.50
  -2 -11   4  106.59    4.50
  -2 -11   4  105.89    4.00
  -2 -11   4  105.49    5.10
   1  11  -4  140.79    5.20
  -1 -11   4  146.19    5.40
  -1 -11   4  140.39    4.50
   0  11  -4  159.98    5.40
   0 -11   4  152.68    5.60
   0 -11   4  152.28    4.60
  -1  11  -4  115.59    4.30
   1 -11   4  111.59    4.60
   1 -11   4  112.09    3.50
  -2  11  -4  265.77    7.80
   2 -11   4  265.27    6.80
   2 -11   4  269.97    8.30
  -3  11  -4  138.89    4.90
   3 -11   4  136.19    5.30
   3 -11   4  134.19    3.80
  -4  11  -4   26.40    2.00
   4 -11   4   23.20    1.30
   4 -11   4   26.00    2.30
  -5  11  -4    4.30    1.10
   5 -11   4    3.40    1.20
   5 -11   4    4.60    0.70
  -6  11  -4    7.10    1.40
   6 -11   4    5.30    0.80
   6 -11   4    5.50    1.50
  -7  11  -4   21.60    2.20
  -7  11  -4   26.40    2.30
   7 -11   4   23.40    3.30
   7 -11   4   21.00    1.30
   3  10  -4   58.99    3.90
  -3 -10   4   52.89    2.80
  -3 -10   4   54.09    3.60
   2  10  -4   20.40    1.90
  -2 -10   4   19.40    1.70
  -2 -10   4   19.20    1.60
  -2 -10   4   19.30    2.10
   1  10  -4    4.00    1.00
  -1 -10   4    3.20    0.80
  -1 -10   4    5.00    1.10
  -1 -10   4    4.40    1.20
   0  10  -4    5.50    1.10
   0 -10   4    5.20    0.90
   0 -10   4    6.80    1.20
  -1  10  -4   17.00    1.50
   1 -10   4   20.30    1.70
   1 -10   4   18.90    1.30
  -2  10  -4    0.50    0.60
   2 -10   4    0.50    0.50
   2 -10   4    1.70    0.80
  -3  10  -4    1.10    0.70
   3 -10   4    1.70    0.90
   3 -10   4    1.80    0.60
  -4  10  -4    9.50    1.30
   4 -10   4    8.30    0.90
   4 -10   4    7.70    1.50
  -5  10  -4   35.20    2.40
  -5  10  -4   31.20    2.40
   5 -10   4   33.00    2.50
   5 -10   4   29.60    1.60
  -6  10  -4   22.00    2.10
  -6  10  -4   21.70    2.20
   6 -10   4   22.30    1.50
   6 -10   4   19.70    2.10
  -7  10  -4   -0.30    0.60
  -7  10  -4   -0.10    0.70
   7 -10   4    0.10    0.50
   7 -10   4   -0.20    0.70
  -4  -9   4    0.80    0.70
  -4  -9   4    3.70    1.40
   3   9  -4   -0.10    0.60
   3   9  -4    0.30    0.70
  -3  -9   4    0.50    0.60
  -3  -9   4    0.00    0.60
  -3  -9   4   -0.20    0.70
   2   9  -4    1.10    0.70
  -2  -9   4    0.80    0.60
  -2  -9   4    0.30    0.70
  -2  -9   4    1.40    0.70
   1   9  -4  128.19    4.50
  -1  -9   4  131.09    5.00
  -1  -9   4  125.39    4.20
  -1  -9   4  132.59    4.60
   0   9  -4   25.20    1.70
   0  -9   4   25.70    1.80
   0  -9   4   27.40    1.90
   0  -9   4   27.00    1.60
  -1   9  -4    6.80    1.10
   1  -9   4    6.70    1.20
   1  -9   4    5.30    0.90
  -2   9  -4   64.39    2.80
   2  -9   4   62.59    3.00
   2  -9   4   63.09    2.40
  -3   9  -4    9.20    1.20
   3  -9   4    7.30    0.90
   3  -9   4    8.10    1.40
  -4   9  -4   31.90    2.10
  -4   9  -4   36.30    2.30
   4  -9   4   28.50    2.20
  -5   9  -4   89.19    3.90
  -5   9  -4   99.89    4.40
   5  -9   4   97.49    3.40
   5  -9   4   91.99    4.20
  -6   9  -4  143.19    5.80
  -6   9  -4  144.39    5.40
   6  -9   4  129.19    5.30
   6  -9   4  136.89    4.50
  -7   9  -4   80.99    4.00
  -7   9  -4   77.69    4.40
   7  -9   4   80.99    3.30
   7  -9   4   87.39    4.20
  -8   9  -4   41.70    4.90
   8  -9   4   41.70    2.90
  -5  -8   4   56.69    3.90
  -5  -8   4   61.19    3.30
  -4  -8   4    7.70    1.30
  -4  -8   4    8.00    1.70
   3   8  -4  154.08    5.20
  -3  -8   4  154.28    5.10
  -3  -8   4  148.69    5.90
  -3  -8   4  160.78    5.10
   2   8  -4    0.90    0.60
  -2  -8   4    0.30    0.50
  -2  -8   4    0.30    0.70
  -2  -8   4    0.50    0.50
   1   8  -4   99.29    3.60
  -1  -8   4  101.39    3.50
  -1  -8   4  107.99    3.80
  -1  -8   4  104.99    4.10
   0   8  -4   76.39    3.00
   0  -8   4   80.09    2.90
   0  -8   4   79.39    3.20
   0  -8   4   81.09    3.20
  -1   8  -4    2.10    0.60
   1  -8   4    1.80    0.70
   1  -8   4    1.90    0.60
  -2   8  -4  200.08    5.80
  -2   8  -4  204.58    5.90
   2  -8   4  195.98    6.20
   2  -8   4  203.08    5.50
  -3   8  -4  341.57    9.20
  -3   8  -4  352.86    9.40
   3  -8   4  351.96    8.80
   3  -8   4  341.07    9.60
  -4   8  -4  485.05   12.60
  -4   8  -4  468.55   12.20
   4  -8   4  462.65   11.60
   4  -8   4  480.95   12.60
  -5   8  -4  169.08    5.80
  -5   8  -4  169.28    6.10
   5  -8   4  169.68    5.20
   5  -8   4  172.78    6.00
  -6   8  -4   43.60    2.80
  -6   8  -4   46.30    3.10
   6  -8   4   48.00    2.40
   6  -8   4   42.50    2.80
  -7   8  -4   75.89    4.10
  -7   8  -4   74.39    4.20
   7  -8   4   82.99    3.40
   7  -8   4   72.99    3.80
  -8   8  -4    0.90    0.90
   8  -8   4    0.00    0.60
   8  -8   4    0.10    0.60
  -6  -7   4   27.10    2.20
  -6  -7   4   29.30    2.80
  -5  -7   4   64.69    3.30
  -5  -7   4   68.49    4.00
  -4  -7   4  146.89    5.90
  -4  -7   4  154.08    5.20
   3   7  -4  399.86   10.50
  -3  -7   4  391.76   11.40
  -3  -7   4  406.06   10.20
  -3  -7   4  402.36   10.40
   2   7  -4  791.42   18.80
  -2  -7   4  806.42   18.70
  -2  -7   4  810.52   18.70
  -2  -7   4  792.52   19.60
   1   7  -4   98.19    3.40
  -1  -7   4   95.79    3.20
  -1  -7   4   95.49    3.40
  -1  -7   4   91.59    3.70
   0   7  -4  307.77    8.00
   0  -7   4  307.37    7.80
   0  -7   4  311.47    8.20
   0  -7   4  310.27    8.20
  -1   7  -4  688.13   15.70
  -1   7  -4  673.93   16.00
   1  -7   4  688.63   15.90
   1  -7   4  683.93   16.30
   1  -7   4  674.63   15.80
  -2   7  -4   81.99    3.00
  -2   7  -4   86.99    3.10
   2  -7   4   84.99    2.90
   2  -7   4   84.69    3.30
  -3   7  -4  171.78    5.40
  -3   7  -4  166.48    5.20
   3  -7   4  172.08    5.60
   3  -7   4  171.98    4.90
  -4   7  -4   19.40    1.70
  -4   7  -4   12.30    1.30
   4  -7   4   12.80    1.40
   4  -7   4   14.00    1.20
  -5   7  -4    2.40    1.00
  -5   7  -4    1.60    0.70
   5  -7   4    1.00    0.60
   5  -7   4    1.50    0.80
  -6   7  -4    0.20    0.60
  -6   7  -4   -0.50    0.60
   6  -7   4   -0.60    0.60
   6  -7   4    0.50    0.60
  -7   7  -4   29.40    2.60
   7  -7   4   25.50    1.90
   7  -7   4   25.00    2.20
  -8   7  -4   16.00    2.10
   8  -7   4   15.90    1.90
   8  -7   4   10.70    1.40
  -7  -6   4  146.69    5.80
  -7  -6   4  147.49    6.60
  -6  -6   4  135.49    5.20
  -6  -6   4  129.99    5.80
  -5  -6   4   89.19    4.50
  -5  -6   4   91.99    3.80
  -4  -6   4  125.29    5.10
  -4  -6   4  118.59    4.30
   3   6  -4  122.49    4.10
  -3  -6   4  114.19    4.60
  -3  -6   4  116.99    3.80
  -3  -6   4  126.19    4.10
   2   6  -4   21.90    1.50
  -2  -6   4   21.30    1.40
  -2  -6   4   21.30    1.30
  -2  -6   4   26.10    1.80
   1   6  -4  155.58    4.50
  -1  -6   4  159.18    4.90
  -1  -6   4  147.79    4.40
  -1  -6   4  152.28    4.50
   0   6  -4   34.90    1.70
   0   6  -4   35.40    1.40
   0  -6   4   36.70    1.80
   0  -6   4   34.00    1.70
   0  -6   4   32.00    1.60
  -1   6  -4   37.60    1.70
  -1   6  -4   39.10    1.80
   1  -6   4   35.40    1.70
   1  -6   4   42.20    1.70
   1  -6   4   39.40    1.90
  -2   6  -4   14.80    1.20
  -2   6  -4   15.50    1.10
   2  -6   4   13.00    1.00
   2  -6   4   14.40    1.30
  -3   6  -4  137.59    4.60
  -3   6  -4  137.09    4.40
   3  -6   4  146.39    4.80
   3  -6   4  140.99    4.30
  -4   6  -4    4.30    1.00
  -4   6  -4    2.40    0.80
   4  -6   4    2.70    0.70
   4  -6   4    1.80    0.80
  -5   6  -4   13.40    1.60
  -5   6  -4   13.10    1.40
   5  -6   4   15.60    1.40
   5  -6   4   14.00    1.50
  -6   6  -4    1.40    0.80
  -6   6  -4    0.60    0.70
   6  -6   4    1.00    0.70
   6  -6   4    1.00    0.80
  -7   6  -4    5.80    1.50
   7  -6   4    5.40    1.30
   7  -6   4    5.60    1.20
  -8   6  -4    1.30    1.10
   8  -6   4    1.10    0.90
   8  -6   4    1.60    0.80
  -7  -5   4   21.40    2.40
  -7  -5   4   18.70    1.90
  -6  -5   4    2.50    1.10
  -6  -5   4    1.00    0.70
  -5  -5   4    2.30    0.90
  -5  -5   4    3.30    0.90
   4   5  -4   69.49    2.50
  -4  -5   4   66.29    3.30
  -4  -5   4   69.99    3.40
  -4  -5   4   67.49    2.90
   3   5  -4  159.68    4.60
   3   5  -4  154.18    4.60
  -3  -5   4  151.18    5.20
  -3  -5   4  144.39    4.60
  -3  -5   4  153.48    4.40
   2   5  -4   18.00    1.20
   2   5  -4   17.00    1.10
  -2  -5   4   17.40    1.20
  -2  -5   4   18.00    1.10
  -2  -5   4   19.90    1.50
   1   5  -4   21.60    1.20
   1   5  -4   24.70    1.30
   1   5  -4   23.70    1.00
  -1  -5   4   25.10    1.40
  -1  -5   4   22.70    1.20
  -1  -5   4   24.00    1.50
  -1  -5   4   22.70    1.20
   0   5  -4  380.86    9.20
   0   5  -4  374.06    9.00
   0   5  -4  379.26    9.20
   0  -5   4  379.56    9.40
   0  -5   4  394.56    9.40
   0  -5   4  381.16    9.40
  -1   5  -4   12.40    0.90
  -1   5  -4   13.10    0.90
  -1   5  -4   11.40    0.90
   1  -5   4   14.50    1.00
   1  -5   4   14.20    1.00
   1  -5   4   12.90    0.90
   1  -5   4   10.40    1.00
  -2   5  -4  135.99    4.10
  -2   5  -4  138.39    4.30
  -2   5  -4  140.09    4.10
   2  -5   4  145.89    3.70
   2  -5   4  133.19    4.40
   2  -5   4  136.39    4.10
  -3   5  -4   85.69    3.10
  -3   5  -4   84.09    3.30
   3  -5   4   81.99    3.30
   3  -5   4   80.19    3.00
  -4   5  -4   31.50    1.90
  -4   5  -4   32.40    2.10
   4  -5   4   31.50    1.90
   4  -5   4   33.10    2.10
  -5   5  -4  195.58    6.20
  -5   5  -4  187.78    6.50
   5  -5   4  188.98    5.90
   5  -5   4  197.68    6.40
  -6   5  -4  317.87    9.80
   6  -5   4  319.07    9.00
   6  -5   4  323.77    9.50
  -7   5  -4   92.29    4.60
   7  -5   4   87.99    4.20
   7  -5   4   89.29    3.90
  -8   5  -4   22.60    2.50
   8  -5   4   27.00    2.20
   8  -5   4   24.80    2.30
  -8  -4   4    1.40    1.00
  -7  -4   4    0.10    0.70
  -6  -4   4    7.00    1.30
  -6  -4   4    9.60    1.70
   5   4  -4   13.90    1.30
  -5  -4   4   15.40    1.40
  -5  -4   4   12.80    1.50
   4   4  -4   55.29    2.00
   4   4  -4   52.89    2.30
  -4  -4   4   61.69    3.00
  -4  -4   4   53.49    2.40
  -4  -4   4   55.69    2.00
   3   4  -4    2.00    0.40
   3   4  -4    2.40    0.50
   3   4  -4    1.80    0.50
  -3  -4   4    2.80    0.60
  -3  -4   4    2.60    0.50
  -3  -4   4    2.60    0.80
  -3  -4   4    2.50    0.60
   2   4  -4  204.78    5.40
   2   4  -4  206.18    5.40
   2   4  -4  202.28    5.00
  -2  -4   4  211.18    5.90
  -2  -4   4  205.08    5.20
  -2  -4   4  191.58    5.30
  -2  -4   4  196.78    5.50
   1   4  -4   32.70    1.30
   1   4  -4   34.40    1.40
   1   4  -4   33.00    1.50
  -1  -4   4   33.00    1.40
  -1  -4   4   31.10    1.40
  -1  -4   4   34.60    1.70
  -1  -4   4   34.00    1.50
   0   4  -4  795.12   17.90
   0   4  -4  790.22   17.90
   0   4  -4  779.52   17.90
   0  -4   4  758.12   18.00
   0  -4   4  805.42   18.10
   0  -4   4  793.12   18.00
   0  -4   4  834.72   18.10
  -1   4  -4 1441.96   31.60
  -1   4  -4 1423.36   31.60
  -1   4  -4 1406.36   31.70
   1  -4   4 1413.36   31.90
   1  -4   4 1432.46   31.70
   1  -4   4 1481.05   31.50
  -2   4  -4  688.63   15.70
  -2   4  -4  705.83   15.80
  -2   4  -4  659.23   16.00
   2  -4   4  700.83   15.30
   2  -4   4  646.24   15.80
   2  -4   4  684.43   16.20
  -3   4  -4  110.39    3.90
  -3   4  -4  118.59    3.80
  -3   4  -4  113.49    3.70
   3  -4   4  114.59    4.00
   3  -4   4  113.69    3.80
  -4   4  -4    5.00    0.90
  -4   4  -4    3.40    0.70
  -4   4  -4    4.30    1.00
   4  -4   4    4.70    0.90
   4  -4   4    4.20    0.90
  -5   4  -4  240.58    7.60
   5  -4   4  238.58    7.40
   5  -4   4  250.27    7.30
  -6   4  -4  186.18    6.70
   6  -4   4  182.98    6.10
   6  -4   4  188.08    6.40
  -7   4  -4   16.00    2.00
   7  -4   4   18.00    1.90
   7  -4   4   17.10    1.90
  -8   4  -4   37.60    3.10
   8  -4   4   37.30    2.70
   8  -4   4   35.80    2.70
  -8  -3   4    8.20    1.60
   7   3  -4   64.59    3.10
  -7  -3   4   63.09    3.60
   6   3  -4  106.69    3.90
  -6  -3   4   97.79    4.40
   5   3  -4  169.88    5.10
  -5  -3   4  167.78    5.80
  -5  -3   4  175.78    5.30
   4   3  -4  541.65   12.80
   4   3  -4  529.85   12.50
   4   3  -4  513.55   12.60
   4   3  -4  536.45   12.10
  -4  -3   4  549.15   12.80
  -4  -3   4  527.45   13.00
  -4  -3   4  547.65   12.50
  -4  -3   4  504.45   13.40
  -4  -3   4  540.95   12.10
   3   3  -4  733.33   16.70
   3   3  -4  725.33   16.40
   3   3  -4  710.23   16.60
  -3  -3   4  717.63   16.90
  -3  -3   4  729.63   17.30
  -3  -3   4  739.13   16.20
  -3  -3   4  736.13   16.70
   2   3  -4 1088.29   23.50
   2   3  -4 1043.20   23.60
   2   3  -4 1079.69   23.70
  -2  -3   4 1047.10   23.80
  -2  -3   4 1051.09   23.70
  -2  -3   4 1062.49   23.30
  -2  -3   4 1076.99   24.20
   1   3  -4 3393.16   73.79
   1   3  -4 3326.87   71.99
   1   3  -4 3347.06   73.69
  -1  -3   4 3369.26   73.79
  -1  -3   4 3333.37   73.89
  -1  -3   4 3284.07   74.19
  -1  -3   4 3141.79   71.29
   0   3  -4  791.62   18.10
   0   3  -4  805.02   18.00
   0   3  -4  815.62   18.10
   0  -3   4  796.32   18.20
   0  -3   4  841.22   18.30
   0  -3   4  798.02   18.30
   0  -3   4  807.02   18.30
  -1   3  -4  160.88    4.30
  -1   3  -4  157.28    4.30
   1  -3   4  167.58    4.50
   1  -3   4  155.08    4.60
   1  -3   4  154.98    4.40
   1  -3   4  164.68    4.30
  -2   3  -4   36.10    1.80
  -2   3  -4   38.30    1.70
  -2   3  -4   39.00    1.70
  -2   3  -4   36.30    1.50
   2  -3   4   39.50    1.80
   2  -3   4   41.40    1.90
   2  -3   4   33.30    1.80
   2  -3   4   38.50    1.50
  -3   3  -4   28.40    1.80
  -3   3  -4   33.20    1.70
  -3   3  -4   30.80    1.40
  -3   3  -4   31.50    1.60
   3  -3   4   28.40    1.70
   3  -3   4   32.90    1.80
   3  -3   4   30.10    1.80
  -4   3  -4    1.70    0.60
  -4   3  -4    2.80    0.70
  -4   3  -4    2.50    0.80
   4  -3   4    3.90    0.90
   4  -3   4    1.80    0.60
  -5   3  -4   99.39    4.20
  -5   3  -4  100.19    3.90
   5  -3   4   96.99    4.00
   5  -3   4  102.39    4.00
  -6   3  -4    2.70    1.00
   6  -3   4    2.20    0.90
   6  -3   4    1.50    0.80
  -7   3  -4   32.00    2.60
   7  -3   4   34.50    2.60
   7  -3   4   35.80    2.60
  -8   3  -4   29.10    2.70
   8  -3   4   34.10    2.70
   9   2  -4   62.49    3.50
  -9  -2   4   57.79    3.60
   8   2  -4   43.30    2.70
  -8  -2   4   38.60    2.90
   7   2  -4  207.08    6.50
  -7  -2   4  224.18    7.40
   6   2  -4  359.86    9.60
  -6  -2   4  380.66    9.80
  -6  -2   4  354.96   10.20
   5   2  -4  216.78    6.10
   5   2  -4  216.38    6.00
  -5  -2   4  222.78    6.20
  -5  -2   4  219.48    6.70
  -5  -2   4  220.18    6.40
   4   2  -4  284.77    6.50
   4   2  -4  269.97    7.10
   4   2  -4  282.57    7.20
   4   2  -4  278.37    7.20
  -4  -2   4  297.67    7.30
  -4  -2   4  272.87    7.70
  -4  -2   4  283.87    7.20
  -4  -2   4  286.27    7.40
   3   2  -4  677.23   15.50
   3   2  -4  669.13   15.40
   3   2  -4  692.33   15.50
  -3  -2   4  686.73   16.10
  -3  -2   4  675.13   15.70
  -3  -2   4  699.93   15.00
  -3  -2   4  668.13   15.50
   2   2  -4  181.38    4.60
   2   2  -4  190.08    4.70
   2   2  -4  184.58    4.70
  -2  -2   4  178.68    4.80
  -2  -2   4  180.08    4.40
  -2  -2   4  182.08    5.10
  -2  -2   4  191.68    4.80
   1   2  -4  507.25   11.70
   1   2  -4  521.85   11.60
   1   2  -4  522.35   11.70
  -1  -2   4  489.75   12.00
  -1  -2   4  514.85   11.80
  -1  -2   4  514.15   11.70
  -1  -2   4  517.05   11.60
   0   2  -4    2.20    0.40
   0   2  -4    1.10    0.30
   0   2  -4    1.40    0.30
   0  -2   4    1.40    0.40
   0  -2   4    2.80    0.50
   0  -2   4    2.20    0.50
   0  -2   4    1.20    0.40
  -1   2  -4   31.60    1.50
  -1   2  -4   31.80    1.30
  -1   2  -4   30.50    1.40
   1  -2   4   31.60    1.40
   1  -2   4   27.60    1.40
   1  -2   4   31.90    1.50
  -2   2  -4   25.30    1.40
  -2   2  -4   27.00    1.40
  -2   2  -4   25.90    1.30
  -2   2  -4   24.30    1.30
   2  -2   4   26.10    1.50
   2  -2   4   23.20    1.40
   2  -2   4   22.00    1.40
  -3   2  -4   29.40    1.80
  -3   2  -4   29.00    1.60
  -3   2  -4   30.70    1.70
  -3   2  -4   29.00    1.50
   3  -2   4   31.90    1.90
   3  -2   4   27.70    1.70
  -4   2  -4   85.59    3.50
  -4   2  -4   87.29    3.20
  -4   2  -4   82.79    3.20
   4  -2   4   84.99    3.50
   4  -2   4   87.69    3.60
   4  -2   4   88.69    3.60
  -5   2  -4   42.10    2.60
  -5   2  -4   45.00    2.40
   5  -2   4   39.30    2.40
   5  -2   4   41.40    2.50
  -6   2  -4    0.20    0.70
  -6   2  -4    0.40    0.80
   6  -2   4    1.00    0.80
  -7   2  -4   19.40    2.00
   7  -2   4   16.60    1.90
  -8   2  -4   53.69    3.60
   8  -2   4   55.29    3.40
   9   1  -4   27.80    2.30
  -9  -1   4   23.80    2.30
   8   1  -4   43.60    2.60
  -8  -1   4   40.80    2.80
   7   1  -4    3.10    0.90
  -7  -1   4    2.70    1.20
  -7  -1   4    2.70    1.00
  -7  -1   4    2.50    0.80
   6   1  -4   23.00    1.50
  -6  -1   4   24.20    1.90
  -6  -1   4   26.90    1.80
  -6  -1   4   22.70    1.70
   5   1  -4    2.30    0.60
   5   1  -4    1.40    0.50
  -5  -1   4    1.80    0.70
  -5  -1   4    2.60    0.70
  -5  -1   4    1.80    0.60
  -5  -1   4    1.60    0.50
   4   1  -4    7.50    0.70
   4   1  -4    6.00    0.60
   4   1  -4    7.40    0.40
   4   1  -4    5.40    0.70
  -4  -1   4    6.70    0.70
  -4  -1   4    4.60    0.80
  -4  -1   4    7.00    0.80
  -4  -1   4    6.40    0.60
   3   1  -4  355.26    8.40
   3   1  -4  353.46    8.40
   3   1  -4  353.26    8.60
  -3  -1   4  356.26    8.60
  -3  -1   4  344.77    9.00
  -3  -1   4  370.76    7.80
  -3  -1   4  374.26    8.50
   2   1  -4 1978.50   43.90
   2   1  -4 1977.00   44.20
  -2  -1   4 1981.60   43.80
  -2  -1   4 2019.70   44.30
  -2  -1   4 2048.79   43.80
  -2  -1   4 2111.09   44.20
   1   1  -4  197.88    5.00
   1   1  -4  195.38    4.80
  -1  -1   4  197.18    5.00
  -1  -1   4  203.48    4.90
  -1  -1   4  197.68    4.90
  -1  -1   4  200.38    5.30
   0   1  -4  205.18    4.90
   0   1  -4  202.08    5.30
   0   1  -4  197.08    5.10
   0   1  -4  200.18    5.20
   0  -1   4  202.28    5.30
   0  -1   4  196.88    5.20
   0  -1   4  204.58    5.20
  -1   1  -4   64.99    2.30
  -1   1  -4   64.89    2.10
  -1   1  -4   60.89    2.00
  -1   1  -4   63.69    2.30
   1  -1   4   64.79    2.40
   1  -1   4   64.89    2.40
   1  -1   4   63.19    2.30
  -2   1  -4   61.19    2.20
  -2   1  -4   65.59    2.30
  -2   1  -4   64.49    2.50
  -2   1  -4   62.49    2.40
   2  -1   4   60.19    2.50
   2  -1   4   61.99    2.60
   2  -1   4   61.89    2.50
  -3   1  -4  300.87    8.00
  -3   1  -4  287.77    7.80
  -3   1  -4  279.97    7.60
   3  -1   4  309.77    8.20
   3  -1   4  296.67    8.00
   3  -1   4  297.57    8.00
  -4   1  -4  458.45   12.00
  -4   1  -4  455.65   11.70
  -4   1  -4  469.65   11.90
   4  -1   4  469.85   12.10
   4  -1   4  471.35   12.10
   4  -1   4  477.45   12.30
  -5   1  -4   55.79    3.00
  -5   1  -4   56.19    2.80
  -6   1  -4   82.59    3.80
  -6   1  -4   88.89    4.10
   6  -1   4   82.69    4.00
  -7   1  -4  175.68    6.50
   7  -1   4  162.98    6.30
  10   0  -4    4.90    1.20
   9   0  -4   55.89    3.10
   8   0  -4    0.30    0.60
  -8   0   4    0.70    0.80
  -8   0   4    0.60    0.70
   7   0  -4    0.50    0.60
  -7   0   4    0.60    0.60
  -7   0   4    0.40    0.50
  -7   0   4    1.10    0.70
   6   0  -4   55.79    2.30
  -6   0   4   43.10    2.40
  -6   0   4   50.59    2.50
  -6   0   4   51.39    2.40
   5   0  -4   16.90    1.30
   5   0  -4   16.90    1.10
  -5   0   4   18.10    1.20
  -5   0   4   16.80    1.30
  -5   0   4   16.90    1.30
   4   0  -4  307.27    7.30
   4   0  -4  302.27    7.70
  -4   0   4  289.07    7.80
  -4   0   4  291.97    7.40
  -4   0   4  318.67    7.60
   3   0  -4  152.88    3.70
   3   0  -4  141.59    4.00
  -3   0   4  143.89    3.90
  -3   0   4  148.79    4.30
   2   0  -4   53.99    1.60
   2   0  -4   58.49    1.70
   2   0  -4   51.69    1.90
  -2   0   4   53.19    1.50
  -2   0   4   54.89    2.10
  -2   0   4   54.79    1.70
   1   0  -4   37.30    1.20
   1   0  -4   36.80    1.50
   1   0  -4   35.00    1.60
   1   0  -4   42.90    1.40
  -1   0   4   36.60    1.30
  -1   0   4   38.70    1.70
  -1   0   4   38.10    1.40
   0   0  -4  734.03   17.10
   0   0  -4  737.53   16.40
   0   0  -4  762.12   16.80
   0   0   4  742.23   16.80
  -1   0  -4  909.21   21.30
  -1   0  -4  932.01   20.70
  -1   0  -4  914.11   21.00
   1   0   4  985.10   21.20
   1   0   4  912.31   21.10
   1   0   4  937.51   21.20
  -2   0  -4  666.33   15.50
  -2   0  -4  656.33   15.70
  -2   0  -4  726.03   15.80
  -2   0  -4  638.94   16.00
   2   0   4  661.03   15.90
   2   0   4  700.53   16.00
   2   0   4  679.43   16.00
  -3   0  -4  648.84   15.70
  -3   0  -4  654.63   15.40
  -3   0  -4  627.34   15.20
   3   0   4  646.44   15.60
   3   0   4  649.93   15.80
  -4   0  -4  180.18    5.50
  -4   0  -4  180.48    5.80
  -4   0  -4  167.58    5.50
   4   0   4  175.58    5.70
   4   0   4  183.58    5.90
  -5   0  -4   52.49    2.80
  -5   0  -4   45.30    2.60
  -5   0  -4   48.90    2.60
   5   0   4   43.60    2.70
  -6   0  -4   66.89    3.50
  -6   0  -4   69.59    3.40
   6   0   4   71.09    3.60
  -7   0  -4    4.00    1.20
   7   0   4    4.30    1.20
  10  -1  -4   22.00    2.00
   9  -1  -4   27.90    2.10
  -9   1   4   31.00    2.60
   8  -1  -4   89.99    3.70
  -8   1   4  101.69    4.40
  -8   1   4   97.39    4.00
  -8   1   4   92.59    4.20
   7  -1  -4  239.68    6.60
  -7   1   4  229.38    7.30
  -7   1   4  241.18    7.10
  -7   1   4  229.08    7.00
   6  -1  -4   68.29    2.60
  -6   1   4   67.09    3.00
  -6   1   4   65.69    2.80
  -6   1   4   72.79    2.90
   5  -1  -4  625.64   14.30
   5  -1  -4  632.74   15.00
  -5   1   4  631.14   15.00
  -5   1   4  607.44   14.80
  -5   1   4  611.94   14.50
   4  -1  -4 2452.75   51.89
   4  -1  -4 2396.16   52.69
   4  -1  -4 2386.46   51.89
  -4   1   4 2436.06   52.69
  -4   1   4 2358.96   52.59
   3  -1  -4  788.12   17.90
   3  -1  -4  807.72   17.30
   3  -1  -4  794.82   17.20
  -3   1   4  794.12   17.40
  -3   1   4  780.62   18.00
  -3   1   4  767.02   17.00
  -3   1   4  795.52   17.40
   2  -1  -4  169.58    4.70
   2  -1  -4  173.08    4.50
  -2   1   4  170.28    4.70
  -2   1   4  169.88    4.10
  -2   1   4  174.28    4.10
  -2   1   4  166.58    4.10
   1  -1  -4  536.15   12.90
   1  -1  -4  539.55   12.50
   1  -1  -4  561.34   11.90
   1  -1  -4  558.44   12.00
  -1   1   4  533.75   12.40
  -1   1   4  530.15   12.40
  -1   1   4  571.04   12.20
   0  -1  -4  909.71   19.30
   0  -1  -4  871.81   19.70
   0  -1  -4  891.11   19.20
   0  -1  -4  876.41   20.20
   0   1   4  846.72   19.70
   0   1   4  873.41   19.70
  -1  -1  -4   81.29    2.70
  -1  -1  -4   85.09    3.00
  -1  -1  -4   82.69    3.10
  -1  -1  -4   80.79    2.40
   1   1   4   85.19    2.80
   1   1   4   76.09    2.80
  -2  -1  -4   13.70    1.10
  -2  -1  -4   13.30    0.90
  -2  -1  -4   13.30    1.20
   2   1   4   15.40    1.20
   2   1   4   15.90    1.20
  -3  -1  -4   11.00    1.10
  -3  -1  -4   12.00    1.10
  -3  -1  -4    7.90    1.10
   3   1   4    9.10    1.20
   3   1   4   11.10    1.20
  -4  -1  -4   17.00    1.60
  -4  -1  -4   14.80    1.30
  -4  -1  -4   12.90    1.30
   4   1   4   13.80    1.60
   4   1   4   14.10    1.50
  -5  -1  -4   31.50    2.30
  -5  -1  -4   32.40    2.10
  -5  -1  -4   27.10    2.00
   5   1   4   29.20    2.30
  -6  -1  -4   82.49    3.70
   6   1   4   73.19    3.80
  -7  -1  -4   20.90    2.10
   7   1   4   22.10    2.20
  10  -2  -4  103.69    4.30
 -10   2   4  102.29    5.10
   9  -2  -4  102.59    4.00
  -9   2   4  100.89    4.70
  -9   2   4  101.19    4.80
   8  -2  -4  353.06    9.30
  -8   2   4  361.46   10.20
  -8   2   4  340.57   10.40
   7  -2  -4  132.49    4.10
  -7   2   4  126.79    4.40
  -7   2   4  133.29    4.60
  -7   2   4  119.89    4.80
   6  -2  -4  220.38    5.80
   6  -2  -4  211.38    6.60
  -6   2   4  217.18    6.20
  -6   2   4  214.58    6.60
  -6   2   4  221.28    6.10
   5  -2  -4  119.29    3.30
   5  -2  -4  117.59    4.00
   5  -2  -4  123.09    3.20
  -5   2   4  113.89    3.70
  -5   2   4  122.69    4.10
  -5   2   4  114.89    3.50
   4  -2  -4   60.99    2.40
   4  -2  -4   63.09    1.60
  -4   2   4   62.99    2.40
  -4   2   4   63.39    2.00
  -4   2   4   61.09    1.90
   3  -2  -4  721.93   15.70
   3  -2  -4  727.73   16.40
  -3   2   4  712.33   16.50
  -3   2   4  720.73   15.70
  -3   2   4  695.63   15.70
   2  -2  -4   77.09    2.70
   2  -2  -4   75.59    2.40
  -2   2   4   74.09    2.00
  -2   2   4   74.59    2.60
  -2   2   4   72.89    1.80
  -2   2   4   71.19    2.10
   1  -2  -4   19.80    1.00
   1  -2  -4   17.80    1.20
  -1   2   4   17.70    1.00
  -1   2   4   18.80    0.70
  -1   2   4   18.50    0.80
   0  -2  -4   18.00    1.30
   0  -2  -4   18.90    0.70
   0  -2  -4   19.40    0.70
   0  -2  -4   17.80    1.00
   0   2   4   16.80    1.00
   0   2   4   16.80    1.00
  -1  -2  -4  136.89    3.60
  -1  -2  -4  138.79    3.90
  -1  -2  -4  139.59    3.60
  -1  -2  -4  139.79    4.60
   1   2   4  136.09    4.00
   1   2   4  131.79    4.10
  -2  -2  -4  116.49    4.30
  -2  -2  -4  118.79    3.50
  -2  -2  -4  122.79    3.70
   2   2   4  121.09    4.00
   2   2   4  120.49    4.00
  -3  -2  -4    9.50    1.00
  -3  -2  -4   10.60    1.10
  -3  -2  -4   11.40    1.40
   3   2   4   12.20    1.40
   3   2   4    9.80    1.20
  -4  -2  -4    0.50    0.70
  -4  -2  -4    1.50    0.60
  -4  -2  -4    1.30    0.70
   4   2   4    0.90    0.70
   4   2   4    1.10    0.70
  -5  -2  -4   24.60    1.90
  -5  -2  -4   23.80    2.20
   5   2   4   25.70    2.20
  -6  -2  -4    9.60    1.50
  -6  -2  -4    9.80    1.60
   6   2   4    7.40    1.50
  10  -3  -4   19.70    1.80
 -10   3   4   22.60    2.50
 -10   3   4   24.50    2.40
   9  -3  -4   83.49    3.40
  -9   3   4   83.89    4.40
  -9   3   4   86.89    4.10
   8  -3  -4    0.60    0.60
  -8   3   4    0.50    0.80
  -8   3   4    0.90    0.70
   7  -3  -4   25.40    1.40
  -7   3   4   24.70    2.00
  -7   3   4   24.30    1.70
   6  -3  -4  273.97    8.10
   6  -3  -4  284.57    6.80
  -6   3   4  294.57    7.50
  -6   3   4  275.27    8.10
  -6   3   4  279.77    7.30
   5  -3  -4   48.10    2.30
   5  -3  -4   50.29    1.60
  -5   3   4   47.50    2.00
  -5   3   4   50.69    1.80
  -5   3   4   48.50    2.30
   4  -3  -4   25.60    1.50
   4  -3  -4   26.60    1.00
  -4   3   4   24.70    1.40
  -4   3   4   23.70    1.00
  -4   3   4   26.00    1.00
   3  -3  -4   59.19    2.20
   3  -3  -4   61.49    2.30
   3  -3  -4   62.09    1.90
  -3   3   4   58.19    2.30
  -3   3   4   57.89    1.80
   2  -3  -4    5.10    0.70
   2  -3  -4    4.70    0.60
   2  -3  -4    4.60    0.50
  -2   3   4    3.70    0.50
   1  -3  -4   52.19    2.30
   1  -3  -4   49.40    1.80
  -1   3   4   48.40    1.50
  -1   3   4   46.00    1.80
  -1   3   4   49.20    1.50
   0  -3  -4    1.00    0.50
   0  -3  -4    0.70    0.30
   0   3   4    1.30    0.40
   0   3   4    1.10    0.30
   0   3   4    0.90    0.30
  -1  -3  -4  109.59    2.90
  -1  -3  -4   97.29    3.90
  -1  -3  -4  113.29    3.20
  -1  -3  -4  112.89    3.30
   1   3   4  111.69    3.50
   1   3   4  106.19    3.60
  -2  -3  -4   81.99    2.80
  -2  -3  -4   76.99    3.50
  -2  -3  -4   82.59    2.70
   2   3   4   83.89    3.10
   2   3   4   82.69    3.20
  -3  -3  -4   76.69    2.90
  -3  -3  -4   75.59    3.70
   3   3   4   78.29    3.30
   3   3   4   78.99    3.40
  -4  -3  -4  192.88    7.00
  -4  -3  -4  201.18    6.00
   4   3   4  203.28    6.70
   4   3   4  201.18    6.70
  -5  -3  -4  376.66   11.50
  -5  -3  -4  368.96   10.20
   5   3   4  369.66   10.90
  -6  -3  -4   68.79    4.10
  -6  -3  -4   67.99    3.40
   6   3   4   70.39    3.90
  10  -4  -4   30.80    1.90
 -10   4   4   27.80    2.80
 -10   4   4   32.30    2.70
   9  -4  -4    0.60    0.50
  -9   4   4    0.40    0.80
  -9   4   4    0.20    0.70
   8  -4  -4    1.40    0.50
  -8   4   4    0.80    0.60
  -8   4   4    0.70    0.80
  -7   4   4   75.49    3.60
  -7   4   4   74.39    3.10
   6  -4  -4    0.00    0.60
  -6   4   4   -0.10    0.30
  -6   4   4    0.50    0.50
  -6   4   4    0.40    0.40
   5  -4  -4   33.20    1.30
   5  -4  -4   34.10    2.00
  -5   4   4   28.70    1.80
  -5   4   4   32.50    1.30
  -5   4   4   31.20    1.60
   4  -4  -4    1.00    0.50
   4  -4  -4    2.00    0.40
  -4   4   4    1.50    0.20
  -4   4   4    1.20    0.40
  -4   4   4    1.40    0.50
  -4   4   4    1.00    0.30
   3  -4  -4  142.69    3.90
   3  -4  -4  142.29    4.20
   3  -4  -4  136.49    4.20
   2  -4  -4  462.45   11.40
   2  -4  -4  458.25   10.90
   2  -4  -4  466.85   10.90
  -2   4   4  446.96   10.80
   1  -4  -4  540.25   12.60
   1  -4  -4  536.95   12.30
   1  -4  -4  524.25   13.00
  -1   4   4  497.85   11.80
  -1   4   4  529.55   12.50
  -1   4   4  542.65   11.90
   0  -4  -4  289.77    6.90
   0  -4  -4  283.67    7.90
   0   4   4  261.27    6.80
   0   4   4  277.37    7.30
  -1  -4  -4  249.38    5.80
  -1  -4  -4  241.68    7.50
  -1  -4  -4  249.78    6.40
   1   4   4  244.28    6.60
   1   4   4  246.88    6.90
  -2  -4  -4  265.77    8.20
  -2  -4  -4  269.27    6.60
   2   4   4  269.47    7.40
   2   4   4  259.77    7.60
  -3  -4  -4  144.69    5.70
  -3  -4  -4  139.89    4.30
   3   4   4  139.69    5.00
   3   4   4  148.19    5.20
  -4  -4  -4  118.59    4.10
  -4  -4  -4  122.59    5.40
   4   4   4  120.89    4.90
   4   4   4  114.99    4.80
  -5  -4  -4   56.59    2.90
  -5  -4  -4   70.29    4.10
   5   4   4   54.39    3.40
  10  -5  -4    3.20    0.60
 -10   5   4    2.70    1.10
 -10   5   4    2.40    1.20
  -9   5   4   20.40    2.00
  -9   5   4   21.00    2.30
  -8   5   4  187.28    6.10
  -8   5   4  197.78    7.10
  -7   5   4  280.07    7.70
  -7   5   4  293.07    8.80
   6  -5  -4  341.77    9.60
  -6   5   4  329.27    8.40
  -6   5   4  349.77    9.60
   5  -5  -4  140.19    3.90
   5  -5  -4  146.69    4.80
  -5   5   4  137.69    3.60
  -5   5   4  131.39    4.60
  -5   5   4  134.49    4.20
   4  -5  -4  555.34   13.60
   4  -5  -4  560.74   13.40
   4  -5  -4  583.94   13.10
  -4   5   4  550.04   13.40
  -4   5   4  557.74   13.60
   3  -5  -4 1121.09   24.70
   3  -5  -4 1066.79   24.90
   3  -5  -4 1089.89   24.50
   2  -5  -4  401.86   10.10
   2  -5  -4  390.26    9.60
   2  -5  -4  388.06    9.40
  -2   5   4  372.36    9.50
   1  -5  -4   79.19    2.60
   1  -5  -4   81.19    3.30
   1  -5  -4   79.69    2.90
  -1   5   4   73.59    2.80
  -1   5   4   74.29    2.20
   0  -5  -4   21.00    1.80
   0   5   4   20.90    1.40
   0   5   4   19.60    1.10
  -1  -5  -4   13.40    1.50
   1   5   4   13.80    1.20
   1   5   4   14.20    1.40
  -2  -5  -4    4.40    0.60
  -2  -5  -4    4.10    1.20
   2   5   4    4.30    0.90
   2   5   4    4.10    1.00
  -3  -5  -4   27.20    2.50
  -3  -5  -4   26.30    1.50
   3   5   4   24.40    2.00
   3   5   4   25.10    2.00
  -4  -5  -4    2.40    1.10
  -4  -5  -4    1.90    0.70
   4   5   4    2.20    1.00
   4   5   4    3.00    1.10
  -5  -5  -4    0.70    0.60
  -5  -5  -4   -0.10    0.70
   5   5   4    0.30    0.80
 -10   6   4   74.39    3.90
 -10   6   4   74.49    4.50
  -9   6   4  101.39    4.90
  -9   6   4   93.19    4.10
  -8   6   4  197.58    6.20
  -8   6   4  192.28    7.10
  -7   6   4  279.37    8.60
  -7   6   4  264.47    7.30
  -6   6   4   86.09    3.80
  -6   6   4   85.39    2.80
   5  -6  -4  493.35   11.80
   5  -6  -4  489.45   12.60
  -5   6   4  500.25   12.60
  -5   6   4  493.75   11.10
  -5   6   4  492.15   12.00
   4  -6  -4   66.79    2.50
   4  -6  -4   70.99    2.80
   4  -6  -4   69.09    2.90
  -4   6   4   67.49    2.80
  -4   6   4   70.59    2.90
   3  -6  -4  169.98    5.30
   3  -6  -4  172.48    5.00
   3  -6  -4  172.38    5.00
   2  -6  -4    2.10    0.70
   2  -6  -4    2.80    0.70
   2  -6  -4    2.60    0.60
  -2   6   4    2.90    0.30
  -2   6   4    3.00    0.70
  -2   6   4    2.90    0.40
   1  -6  -4    1.00    0.60
   1  -6  -4    1.80    0.70
  -1   6   4    2.20    0.50
  -1   6   4    1.50    0.60
   0  -6  -4    4.90    1.20
   0   6   4    5.80    1.00
   0   6   4    4.30    0.70
  -1  -6  -4   46.90    2.90
   1   6   4   48.20    2.30
   1   6   4   45.90    2.50
  -2  -6  -4   29.90    2.50
   2   6   4   27.90    2.10
   2   6   4   28.10    2.00
  -3  -6  -4   -0.20    0.70
  -3  -6  -4    1.10    0.50
   3   6   4    0.80    0.70
   3   6   4    0.70    0.80
  -4  -6  -4    1.90    0.70
  -4  -6  -4    2.60    1.20
   4   6   4    2.80    1.20
   4   6   4    2.30    1.10
 -10   7   4    5.40    1.30
 -10   7   4    5.40    1.50
  -9   7   4    5.00    1.10
  -9   7   4    4.40    1.30
  -8   7   4    3.20    0.80
  -8   7   4   -0.20    0.70
  -7   7   4    0.10    0.40
  -7   7   4    0.10    0.60
   6  -7  -4   17.40    1.90
  -6   7   4   20.00    1.80
  -6   7   4   19.30    1.20
   5  -7  -4  266.47    7.20
   5  -7  -4  269.87    7.90
  -5   7   4  272.57    7.90
   4  -7  -4  171.38    5.20
   4  -7  -4  179.58    5.40
   4  -7  -4  175.98    5.50
  -4   7   4  174.18    5.40
   3  -7  -4    6.90    1.00
   3  -7  -4    5.70    1.10
   3  -7  -4    7.80    1.00
  -3   7   4    6.30    0.80
   2  -7  -4   33.00    2.00
   2  -7  -4   34.20    2.20
  -2   7   4   34.10    1.30
  -2   7   4   34.90    2.00
   1  -7  -4  123.89    4.80
   1  -7  -4  118.49    4.30
  -1   7   4  130.29    4.40
  -1   7   4  119.09    3.50
   0  -7  -4  131.09    5.30
   0  -7  -4  135.29    4.80
   0   7   4  133.49    4.80
   0   7   4  133.49    4.10
  -1  -7  -4   98.39    4.70
   1   7   4  102.69    3.80
   1   7   4  104.19    4.20
  -2  -7  -4   70.09    4.10
   2   7   4   71.09    3.60
   2   7   4   67.99    3.30
  -3  -7  -4    7.20    1.70
   3   7   4    7.10    1.60
   3   7   4    5.10    1.30
 -10   8   4    5.60    1.50
 -10   8   4    5.80    1.40
  -9   8   4    0.80    1.00
  -9   8   4    2.40    0.90
  -8   8   4    6.50    1.00
  -8   8   4    4.30    1.30
  -7   8   4   58.09    2.40
  -7   8   4   60.79    3.50
   6  -8  -4  149.88    4.80
  -6   8   4  148.29    5.50
  -6   8   4  146.89    4.20
   5  -8  -4  148.09    4.90
  -5   8   4  156.48    5.30
   4  -8  -4  179.18    5.70
   4  -8  -4  187.18    5.80
   4  -8  -4  191.88    6.40
   3  -8  -4    9.30    1.20
   3  -8  -4   10.50    1.30
  -3   8   4    9.00    0.60
  -3   8   4    8.10    1.20
   2  -8  -4  188.68    6.00
   2  -8  -4  187.58    6.30
  -2   8   4  198.58    6.10
  -2   8   4  186.78    4.80
   1  -8  -4  350.46   10.30
   1  -8  -4  352.36    9.70
  -1   8   4  347.37    9.70
  -1   8   4  344.97    8.60
   0  -8  -4  344.97   10.60
   0  -8  -4  347.97    9.90
   0   8   4  337.17    9.00
   0   8   4  366.56   10.00
  -1  -8  -4   58.99    3.70
   1   8   4   62.59    3.30
   1   8   4   61.09    2.90
  -2  -8  -4   32.50    3.00
   2   8   4   33.50    2.60
   2   8   4   34.00    2.40
  -9   9   4   29.20    2.00
  -9   9   4   28.00    2.70
  -8   9   4   51.79    3.40
  -8   9   4   50.69    2.50
  -7   9   4   59.09    3.50
  -7   9   4   54.69    2.30
   6  -9  -4  233.78    6.90
  -6   9   4  233.98    7.60
  -6   9   4  230.88    6.00
   5  -9  -4  443.86   11.50
  -5   9   4  434.26   10.00
   4  -9  -4  270.37    7.80
  -4   9   4  264.47    6.20
   3  -9  -4   47.50    2.60
   3  -9  -4   50.49    2.80
  -3   9   4   50.19    1.70
  -3   9   4   49.70    2.70
   2  -9  -4   17.80    1.80
   2  -9  -4   23.80    2.10
  -2   9   4   21.80    1.20
  -2   9   4   21.60    1.90
   1  -9  -4   46.10    2.70
   1  -9  -4   47.80    3.10
  -1   9   4   47.50    2.10
  -1   9   4   49.30    2.80
   0  -9  -4    0.20    0.80
   0   9   4    0.00    0.60
   0   9   4    0.50    0.50
  -1  -9  -4    2.10    1.10
   1   9   4    0.60    0.70
   1   9   4    0.50    0.80
  -9  10   4  108.49    5.40
  -8  10   4  103.69    3.70
  -8  10   4  100.19    4.90
   6 -10  -4   55.29    2.90
  -6  10   4   52.39    2.00
   5 -10  -4   18.70    1.80
  -5  10   4   21.70    1.10
   4 -10  -4   30.20    2.20
  -4  10   4   35.30    1.40
   3 -10  -4    7.30    1.30
  -3  10   4    9.20    0.80
  -3  10   4    9.50    1.40
   2 -10  -4   62.29    3.50
   2 -10  -4   61.29    3.30
  -2  10   4   56.99    3.20
   1 -10  -4    5.20    1.20
   1 -10  -4    6.60    1.60
  -1  10   4    5.90    1.00
  -1  10   4    6.90    1.40
   0 -10  -4    8.50    1.80
   0  10   4    7.20    1.50
   0  10   4    8.10    1.20
  -8  11   4    6.50    0.90
  -7  11   4   49.20    2.10
   6 -11  -4   14.70    1.60
  -6  11   4   15.80    1.00
  -5  11   4   18.60    1.10
   4 -11  -4    3.10    1.00
  -4  11   4    5.60    1.30
  -4  11   4    4.80    0.70
   3 -11  -4    1.80    0.90
  -3  11   4    1.10    0.50
  -3  11   4    2.10    0.90
   2 -11  -4    2.10    1.00
  -2  11   4    2.80    0.90
  -2  11   4    2.20    0.70
   1 -11  -4    4.90    1.30
   6 -12  -4   32.00    2.40
  -6  12   4   29.40    1.50
   5 -12  -4   15.20    1.80
  -5  12   4   12.90    1.00
   4 -12  -4   62.29    3.50
  -4  12   4   65.69    2.40
  -4  12   4   63.79    3.50
   1  12  -5  136.39    5.30
  -1 -12   5  136.09    5.40
   0  12  -5   51.69    2.90
   0 -12   5   49.50    2.30
   0 -12   5   52.09    3.00
  -1  12  -5  183.38    6.10
   1 -12   5  171.08    5.10
   1 -12   5  185.08    6.60
  -2  12  -5  247.98    7.60
   2 -12   5  239.88    6.50
   2 -12   5  249.08    8.20
  -3  12  -5   18.50    1.90
   3 -12   5   18.30    1.20
   3 -12   5   18.10    2.00
  -4  12  -5   32.20    2.50
   4 -12   5   25.40    2.30
   4 -12   5   28.70    1.50
  -5  12  -5   63.49    3.50
   5 -12   5   61.09    2.30
  -2 -11   5   30.60    2.60
  -2 -11   5   32.50    2.30
  -2 -11   5   33.80    2.10
   1  11  -5    5.40    1.20
  -1 -11   5    4.30    1.10
  -1 -11   5    3.80    0.90
   0  11  -5   10.30    1.40
   0 -11   5    9.40    1.40
   0 -11   5    8.10    1.10
  -1  11  -5   -0.50    0.50
   1 -11   5    0.30    0.50
   1 -11   5   -0.10    0.60
  -2  11  -5    1.40    0.70
   2 -11   5    0.80    0.70
   2 -11   5    1.40    0.60
  -3  11  -5    3.00    1.00
   3 -11   5    2.30    0.70
   3 -11   5    1.90    0.90
  -4  11  -5    0.70    0.70
   4 -11   5   -0.10    0.70
   4 -11   5   -0.30    0.40
  -5  11  -5    5.80    1.30
   5 -11   5    5.20    1.40
   5 -11   5    4.90    0.90
  -6  11  -5   14.90    1.80
   6 -11   5   14.30    1.90
   6 -11   5   14.80    1.30
  -4 -10   5   -0.70    0.70
  -3 -10   5   24.90    2.50
  -3 -10   5   25.10    1.90
   2  10  -5   10.90    1.50
  -2 -10   5   14.10    1.50
  -2 -10   5   11.20    1.30
  -2 -10   5   13.90    1.80
   1  10  -5   23.40    1.90
  -1 -10   5   23.20    1.90
  -1 -10   5   23.40    2.20
  -1 -10   5   24.00    1.70
   0  10  -5   26.90    1.90
   0 -10   5   26.60    1.70
   0 -10   5   23.30    1.90
  -1  10  -5   41.80    2.40
   1 -10   5   39.70    2.50
   1 -10   5   44.20    2.10
  -2  10  -5    4.00    1.00
   2 -10   5    4.30    0.90
   2 -10   5    3.70    1.00
  -3  10  -5   32.90    2.20
   3 -10   5   36.40    2.50
   3 -10   5   33.60    1.80
  -4  10  -5   10.00    1.50
   4 -10   5   10.90    1.20
   4 -10   5    9.40    1.50
  -5  10  -5    4.20    1.20
  -5  10  -5    1.70    1.00
   5 -10   5    2.60    0.80
   5 -10   5    3.30    1.20
  -6  10  -5   42.80    2.90
  -6  10  -5   46.50    3.20
   6 -10   5   38.70    2.20
   6 -10   5   38.70    2.90
  -7  10  -5   78.99    4.40
   7 -10   5   88.59    6.30
  -5  -9   5   58.19    4.00
  -4  -9   5    8.60    1.40
  -4  -9   5    9.20    1.90
  -3  -9   5   12.70    1.80
  -3  -9   5   12.50    1.40
   2   9  -5   11.40    1.40
  -2  -9   5    9.30    1.20
  -2  -9   5   10.60    1.30
  -2  -9   5    9.50    1.50
   1   9  -5  199.48    6.10
  -1  -9   5  204.38    6.70
  -1  -9   5  197.28    5.90
  -1  -9   5  197.78    6.20
   0   9  -5   33.30    2.00
   0  -9   5   34.60    2.20
   0  -9   5   37.50    2.00
  -1   9  -5  148.59    4.90
   1  -9   5  148.49    5.20
   1  -9   5  147.59    4.60
  -2   9  -5  106.59    4.00
   2  -9   5  108.29    4.30
   2  -9   5  105.99    3.70
  -3   9  -5   36.70    2.30
   3  -9   5   39.40    2.50
  -4   9  -5  236.18    7.20
  -4   9  -5  230.48    7.40
   4  -9   5  232.78    6.60
   4  -9   5  228.48    7.50
  -5   9  -5  168.18    5.90
  -5   9  -5  165.68    6.20
   5  -9   5  173.88    6.30
   5  -9   5  163.58    5.20
  -6   9  -5  110.39    5.10
  -6   9  -5  106.99    4.70
   6  -9   5  112.99    4.10
   6  -9   5  110.49    4.90
  -7   9  -5   35.80    2.90
   7  -9   5   35.60    2.80
   7  -9   5   33.90    2.20
  -6  -8   5   18.10    1.90
  -5  -8   5  145.99    5.40
  -5  -8   5  134.69    6.20
  -4  -8   5  103.99    4.10
  -4  -8   5  107.79    5.10
  -3  -8   5  134.39    5.60
  -3  -8   5  140.59    6.10
  -3  -8   5  140.59    4.80
   2   8  -5  367.06    9.60
  -2  -8   5  358.96    9.40
  -2  -8   5  344.77   10.20
  -2  -8   5  350.86    9.40
   1   8  -5  574.94   14.10
  -1  -8   5  577.64   14.70
  -1  -8   5  568.14   14.10
  -1  -8   5  584.14   14.00
   0   8  -5  509.65   12.80
   0  -8   5  516.85   12.60
   0  -8   5  524.15   13.00
   0  -8   5  528.45   13.00
  -1   8  -5    3.20    0.80
   1  -8   5    3.80    0.90
   1  -8   5    3.60    0.80
  -2   8  -5  156.98    5.00
  -2   8  -5  163.58    5.00
   2  -8   5  162.08    5.40
  -3   8  -5  594.44   14.60
  -3   8  -5  561.64   14.30
   3  -8   5  573.64   14.00
   3  -8   5  576.54   14.80
  -4   8  -5    9.50    1.40
  -4   8  -5    9.00    1.30
   4  -8   5   10.70    1.20
   4  -8   5   10.00    1.40
  -5   8  -5    6.40    1.30
  -5   8  -5    5.20    1.30
   5  -8   5    4.50    1.00
   5  -8   5    3.40    1.10
  -6   8  -5    2.10    0.90
   6  -8   5    2.20    0.90
   6  -8   5    1.70    0.80
  -7   8  -5    4.60    1.30
   7  -8   5    5.30    1.10
   7  -8   5    4.60    1.30
  -6  -7   5  145.29    6.50
  -6  -7   5  156.98    5.80
  -5  -7   5  199.18    7.70
  -5  -7   5  211.38    6.80
  -4  -7   5  242.38    7.20
  -4  -7   5  242.08    8.20
   3   7  -5   90.39    3.50
  -3  -7   5   84.99    3.20
  -3  -7   5   85.09    4.00
  -3  -7   5   80.79    3.30
   2   7  -5   98.29    3.60
  -2  -7   5  102.19    3.50
  -2  -7   5   95.39    3.50
  -2  -7   5   98.59    4.00
   1   7  -5   47.00    2.20
  -1  -7   5   42.00    2.10
  -1  -7   5   44.00    2.10
  -1  -7   5   40.10    2.30
   0   7  -5   63.29    2.60
   0  -7   5   60.49    2.50
   0  -7   5   65.49    2.70
   0  -7   5   61.49    2.70
  -1   7  -5   19.70    1.40
  -1   7  -5   18.30    1.20
   1  -7   5   21.50    1.60
  -2   7  -5    2.70    0.70
  -2   7  -5    2.30    0.70
   2  -7   5    2.30    0.70
   2  -7   5    3.30    0.90
  -3   7  -5   90.79    3.70
  -3   7  -5   89.49    3.50
   3  -7   5   88.19    3.30
   3  -7   5   95.19    3.80
  -4   7  -5   19.20    1.60
  -4   7  -5   16.70    1.70
   4  -7   5   16.50    1.50
   4  -7   5   16.20    1.60
  -5   7  -5    7.80    1.50
  -5   7  -5    6.90    1.30
   5  -7   5    5.20    1.10
   5  -7   5    8.00    1.50
  -6   7  -5   12.60    1.80
   6  -7   5   15.10    1.60
   6  -7   5   14.40    1.70
  -7   7  -5    0.00    0.70
   7  -7   5    0.40    0.80
   7  -7   5    0.00    0.60
   8  -7   5    0.70    0.80
   8  -7   5    1.10    1.10
  -7  -6   5   20.30    2.10
  -7  -6   5   14.60    2.10
  -6  -6   5   44.90    2.80
  -6  -6   5   43.70    3.20
  -5  -6   5   30.20    2.10
  -5  -6   5   29.30    2.50
  -4  -6   5   25.70    2.20
  -4  -6   5   24.30    1.80
   3   6  -5   79.49    3.10
  -3  -6   5   75.39    2.80
  -3  -6   5   80.49    3.10
  -3  -6   5   79.89    3.70
   2   6  -5   10.40    1.10
  -2  -6   5   11.80    1.10
  -2  -6   5    9.30    0.90
  -2  -6   5    9.90    1.20
   1   6  -5   30.00    1.70
  -1  -6   5   28.40    1.50
  -1  -6   5   30.60    1.80
  -1  -6   5   28.70    1.60
   0   6  -5   86.89    3.00
   0   6  -5   86.89    2.80
   0  -6   5   89.69    3.20
   0  -6   5   87.29    3.00
   0  -6   5   82.79    3.10
  -1   6  -5  119.89    3.80
  -1   6  -5  115.99    3.70
   1  -6   5  115.39    3.80
   1  -6   5  115.59    4.00
   1  -6   5  119.99    3.60
  -2   6  -5   32.20    1.80
  -2   6  -5   32.10    1.80
   2  -6   5   29.80    1.70
   2  -6   5   30.30    1.90
  -3   6  -5   14.30    1.40
  -3   6  -5   13.70    1.30
   3  -6   5   12.50    1.20
   3  -6   5   14.90    1.40
  -4   6  -5   54.89    2.70
  -4   6  -5   57.99    3.00
   4  -6   5   53.69    2.60
   4  -6   5   58.39    3.00
  -5   6  -5  143.69    5.50
   5  -6   5  146.69    5.00
   5  -6   5  133.79    5.20
  -6   6  -5   96.69    4.60
   6  -6   5   98.89    4.50
   6  -6   5  100.39    4.10
  -7   6  -5  103.39    5.10
   7  -6   5  106.99    4.90
   7  -6   5  102.59    4.40
   8  -6   5   80.39    4.00
   8  -6   5   79.09    4.30
  -8  -5   5   30.60    4.10
  -7  -5   5    9.50    1.90
  -6  -5   5    1.30    0.90
  -6  -5   5    2.30    0.90
  -5  -5   5   11.60    1.70
  -5  -5   5   15.20    1.50
   4   5  -5   83.69    3.30
  -4  -5   5   95.39    4.10
  -4  -5   5   86.49    3.30
   3   5  -5   38.50    1.90
   3   5  -5   38.30    1.90
  -3  -5   5   38.40    2.30
  -3  -5   5   39.50    1.70
  -3  -5   5   36.80    1.90
   2   5  -5  117.59    3.70
   2   5  -5  119.59    3.40
   2   5  -5  117.99    3.70
  -2  -5   5  113.69    3.70
  -2  -5   5  115.99    3.50
  -2  -5   5  124.09    4.30
   1   5  -5   20.50    1.20
   1   5  -5   22.40    1.30
   1   5  -5   18.90    1.10
  -1  -5   5   23.80    1.40
  -1  -5   5   21.40    1.40
  -1  -5   5   19.00    1.20
  -1  -5   5   19.30    1.20
   0   5  -5  116.59    3.60
   0   5  -5  121.29    3.60
   0   5  -5  118.59    3.60
   0  -5   5  122.59    3.80
   0  -5   5  119.39    3.70
   0  -5   5  118.59    3.80
   0  -5   5  110.09    3.60
  -1   5  -5  487.35   11.70
  -1   5  -5  482.25   11.80
  -1   5  -5  484.15   11.60
   1  -5   5  489.45   11.80
   1  -5   5  509.05   11.60
   1  -5   5  474.95   12.00
  -2   5  -5  747.43   17.80
  -2   5  -5  792.52   17.60
  -2   5  -5  762.12   17.60
   2  -5   5  707.53   17.90
   2  -5   5  755.62   17.60
  -3   5  -5  213.68    6.50
  -3   5  -5  213.58    6.20
   3  -5   5  217.68    6.60
   3  -5   5  209.88    6.20
  -4   5  -5  202.08    6.50
  -4   5  -5  203.08    6.20
   4  -5   5  190.58    6.00
   4  -5   5  191.98    6.40
  -5   5  -5  203.58    7.00
   5  -5   5  207.08    6.50
   5  -5   5  210.48    6.90
  -6   5  -5   16.70    2.00
   6  -5   5   15.40    1.80
   6  -5   5   19.00    1.80
  -7   5  -5   16.80    2.10
   7  -5   5   12.40    1.70
   7  -5   5   16.80    2.00
   8  -5   5   25.70    2.30
   8  -5   5   26.30    2.40
  -8  -4   5    5.60    1.60
  -7  -4   5   16.50    2.10
   6   4  -5  111.49    4.10
  -6  -4   5   98.89    4.60
   5   4  -5  227.48    6.50
  -5  -4   5  231.38    6.70
  -5  -4   5  224.48    7.40
   4   4  -5  112.89    3.70
  -4  -4   5  113.79    4.40
  -4  -4   5  115.69    3.80
   3   4  -5  221.08    5.90
   3   4  -5  211.08    5.50
   3   4  -5  224.58    6.00
  -3  -4   5  218.28    5.50
  -3  -4   5  209.18    6.50
  -3  -4   5  208.78    5.90
  -3  -4   5  219.08    6.10
   2   4  -5 1225.68   27.40
   2   4  -5 1224.78   27.40
   2   4  -5 1234.18   27.20
  -2  -4   5 1235.58   27.50
  -2  -4   5 1226.48   28.00
  -2  -4   5 1239.08   27.10
  -2  -4   5 1221.08   27.70
   1   4  -5  958.80   21.50
   1   4  -5  936.51   21.50
   1   4  -5  956.80   21.40
  -1  -4   5  970.50   21.70
  -1  -4   5  971.60   21.60
  -1  -4   5  932.21   21.40
  -1  -4   5  968.50   21.90
   0   4  -5  837.92   19.00
   0   4  -5  832.92   18.90
   0   4  -5  842.52   19.00
   0  -4   5  823.02   19.00
   0  -4   5  831.82   19.10
   0  -4   5  853.81   19.20
  -1   4  -5 2003.00   43.20
  -1   4  -5 1890.21   43.20
  -1   4  -5 1935.11   43.40
   1  -4   5 2031.10   43.20
   1  -4   5 1995.30   43.50
   1  -4   5 1948.80   43.40
   1  -4   5 1989.10   43.70
  -2   4  -5  137.69    4.30
  -2   4  -5  127.19    4.00
  -2   4  -5  130.79    4.00
   2  -4   5  139.99    3.90
   2  -4   5  136.09    4.30
   2  -4   5  133.39    4.20
   2  -4   5  121.99    4.30
  -3   4  -5    6.20    0.90
  -3   4  -5    4.80    0.80
  -3   4  -5    5.80    0.90
   3  -4   5    6.70    1.20
   3  -4   5    4.90    0.90
  -4   4  -5    0.00    0.60
  -4   4  -5    0.80    0.50
   4  -4   5    1.30    0.80
   4  -4   5   -0.10    0.50
  -5   4  -5   14.00    1.70
   5  -4   5   11.10    1.40
   5  -4   5    8.60    1.50
  -6   4  -5    4.50    1.30
   6  -4   5    5.10    1.20
   6  -4   5    2.90    1.10
  -7   4  -5   41.50    3.20
   7  -4   5   44.20    2.90
   7  -4   5   42.60    3.00
  -8   4  -5    1.50    1.70
   8  -4   5   -0.10    0.80
   9   3  -5  112.19    4.90
  -9  -3   5  111.49    5.40
   8   3  -5   81.99    3.80
  -8  -3   5   83.39    4.40
   7   3  -5  255.07    7.60
  -7  -3   5  252.37    8.40
   6   3  -5  186.08    5.70
  -6  -3   5  191.48    6.60
   5   3  -5  133.19    4.20
   5   3  -5  128.99    4.30
  -5  -3   5  134.59    4.20
  -5  -3   5  132.39    4.30
  -5  -3   5  128.29    4.90
  -5  -3   5  135.79    4.60
   4   3  -5  100.79    3.30
   4   3  -5  100.89    3.30
  -4  -3   5  110.49    3.50
  -4  -3   5   96.69    3.90
  -4  -3   5  106.09    3.60
   3   3  -5  327.77    8.20
   3   3  -5  320.27    8.10
   3   3  -5  331.37    8.10
  -3  -3   5  333.17    8.80
  -3  -3   5  329.07    8.20
  -3  -3   5  341.67    7.70
  -3  -3   5  319.47    8.30
   2   3  -5  187.88    5.00
   2   3  -5  188.28    5.00
   2   3  -5  189.38    5.00
  -2  -3   5  189.38    4.70
  -2  -3   5  188.38    5.10
  -2  -3   5  189.28    5.20
  -2  -3   5  195.68    5.60
   1   3  -5   55.39    2.00
   1   3  -5   51.49    1.90
   1   3  -5   54.19    1.90
  -1  -3   5   51.19    2.20
  -1  -3   5   48.50    1.90
  -1  -3   5   52.49    2.00
  -1  -3   5   58.29    2.00
   0   3  -5   32.00    1.50
   0   3  -5   35.80    1.50
   0   3  -5   33.70    1.40
   0  -3   5   36.80    1.70
   0  -3   5   31.80    1.60
   0  -3   5   34.20    1.60
   0  -3   5   33.60    1.60
  -1   3  -5   50.29    2.10
  -1   3  -5   51.09    1.90
  -1   3  -5   52.79    2.00
   1  -3   5   49.90    2.10
   1  -3   5   54.29    2.10
   1  -3   5   49.99    2.20
   1  -3   5   50.79    2.20
  -2   3  -5    4.90    0.80
  -2   3  -5    4.90    0.70
  -2   3  -5    5.70    0.70
  -2   3  -5    3.90    0.70
   2  -3   5    6.80    1.00
   2  -3   5    5.40    0.70
   2  -3   5    6.10    0.80
   2  -3   5    4.00    0.80
  -3   3  -5  122.99    4.10
  -3   3  -5  121.09    4.40
  -3   3  -5  129.19    4.00
  -3   3  -5  146.09    4.70
   3  -3   5  129.29    4.50
   3  -3   5  123.69    4.30
   3  -3   5  127.59    4.50
  -4   3  -5   51.19    2.70
  -4   3  -5   48.70    2.40
   4  -3   5   47.00    2.50
   4  -3   5   47.90    2.60
  -5   3  -5    5.40    1.20
  -5   3  -5    8.60    1.20
   5  -3   5    8.50    1.50
   5  -3   5   10.10    1.40
  -6   3  -5    5.90    1.40
   6  -3   5    6.50    1.50
  -7   3  -5   32.30    2.70
   7  -3   5   34.90    2.70
   9   2  -5   61.99    3.40
  -9  -2   5   64.59    3.90
   8   2  -5  148.19    5.30
  -8  -2   5  137.99    5.80
   7   2  -5   24.50    1.80
  -7  -2   5   29.00    2.30
   6   2  -5    3.60    0.80
  -6  -2   5    2.90    0.70
  -6  -2   5    2.40    0.80
  -6  -2   5    2.10    0.90
   5   2  -5    7.70    0.90
   5   2  -5    7.80    0.90
  -5  -2   5    8.50    1.10
  -5  -2   5    8.00    1.00
  -5  -2   5    9.70    1.00
   4   2  -5   26.50    1.40
   4   2  -5   22.30    1.20
  -4  -2   5   26.10    1.40
  -4  -2   5   25.60    1.50
  -4  -2   5   24.10    1.60
   3   2  -5   29.90    1.40
   3   2  -5   35.90    1.50
   3   2  -5   30.50    1.40
  -3  -2   5   32.70    1.10
  -3  -2   5   32.90    1.80
  -3  -2   5   37.00    1.60
  -3  -2   5   33.80    1.60
   2   2  -5  209.18    5.50
   2   2  -5  225.78    5.60
   2   2  -5  222.78    5.70
  -2  -2   5  220.98    5.70
  -2  -2   5  224.28    5.30
  -2  -2   5  213.18    6.00
  -2  -2   5  219.98    5.60
   1   2  -5  397.06    9.40
   1   2  -5  403.96    9.50
   1   2  -5  405.56    9.70
  -1  -2   5  416.26    9.70
  -1  -2   5  409.96    9.60
  -1  -2   5  396.66    9.90
  -1  -2   5  408.46    9.60
   0   2  -5  237.88    6.20
   0   2  -5  242.48    6.00
   0   2  -5  242.98    6.00
   0  -2   5  233.08    6.30
   0  -2   5  234.08    6.30
   0  -2   5  248.08    6.30
   0  -2   5  242.58    6.20
  -1   2  -5   10.70    0.80
  -1   2  -5   11.80    1.00
  -1   2  -5   12.40    1.00
  -1   2  -5   10.70    0.80
   1  -2   5   10.10    0.90
   1  -2   5   10.40    1.00
   1  -2   5    8.30    0.80
   1  -2   5   11.30    0.90
  -2   2  -5   25.60    1.40
  -2   2  -5   26.30    1.60
  -2   2  -5   24.90    1.40
  -2   2  -5   24.20    1.40
   2  -2   5   26.70    1.60
   2  -2   5   24.70    1.60
   2  -2   5   28.30    1.70
  -3   2  -5   73.09    3.10
  -3   2  -5   73.59    2.80
  -3   2  -5   74.19    2.90
   3  -2   5   74.59    3.20
   3  -2   5   71.59    3.10
   3  -2   5   69.79    3.00
  -4   2  -5  101.39    3.70
  -4   2  -5   98.89    4.00
   4  -2   5  106.49    4.10
   4  -2   5   88.09    4.60
  -5   2  -5  124.59    4.50
  -5   2  -5  112.69    4.70
   5  -2   5  118.79    4.80
  -6   2  -5  199.58    6.60
  -6   2  -5  196.58    7.00
   6  -2   5  199.28    7.00
  -7   2  -5   37.00    2.90
   7  -2   5   38.00    2.80
   9   1  -5    2.90    1.00
  -9  -1   5    3.00    1.10
   8   1  -5   42.60    2.50
  -8  -1   5   41.30    2.80
   7   1  -5   22.80    1.70
  -7  -1   5   24.40    1.90
  -7  -1   5   22.60    1.90
  -7  -1   5   26.90    2.00
   6   1  -5   10.80    1.20
   6   1  -5   14.30    1.20
  -6  -1   5   13.70    1.30
  -6  -1   5   13.10    1.30
  -6  -1   5   11.70    1.40
   5   1  -5    6.80    0.90
   5   1  -5    6.50    0.80
  -5  -1   5    7.60    0.90
  -5  -1   5    6.90    0.90
  -5  -1   5    7.60    1.00
   4   1  -5   12.70    0.90
   4   1  -5   12.90    1.00
  -4  -1   5   15.40    1.10
  -4  -1   5   12.20    0.90
  -4  -1   5   11.00    1.10
   3   1  -5    5.70    0.50
   3   1  -5    3.60    0.50
  -3  -1   5    4.70    0.60
  -3  -1   5    4.50    0.50
  -3  -1   5    4.50    0.70
  -3  -1   5    4.60    0.30
   2   1  -5  654.13   14.30
   2   1  -5  641.94   14.70
  -2  -1   5  644.44   14.30
  -2  -1   5  612.74   14.50
  -2  -1   5  631.14   15.00
  -2  -1   5  646.84   14.50
   1   1  -5  229.28    6.10
   1   1  -5  239.88    5.80
  -1  -1   5  242.28    6.00
  -1  -1   5  247.78    6.00
  -1  -1   5  241.48    6.00
  -1  -1   5  233.28    6.30
   0   1  -5   18.20    1.10
   0   1  -5   17.40    0.90
   0   1  -5   16.70    1.20
   0  -1   5   18.20    1.20
   0  -1   5   17.70    1.10
   0  -1   5   17.70    1.20
   0  -1   5   18.30    1.10
  -1   1  -5  254.37    6.20
  -1   1  -5  238.48    6.10
  -1   1  -5  242.68    6.50
  -1   1  -5  236.48    6.60
   1  -1   5  235.88    6.60
   1  -1   5  251.47    6.60
   1  -1   5  252.07    6.70
  -2   1  -5  893.71   20.20
  -2   1  -5  868.71   20.50
  -2   1  -5  888.31   20.80
   2  -1   5  896.11   20.90
   2  -1   5  874.21   20.70
   2  -1   5  910.41   20.80
  -3   1  -5  493.55   12.60
  -3   1  -5  499.55   12.20
  -3   1  -5  501.15   12.60
   3  -1   5  503.35   12.70
   3  -1   5  502.65   12.90
  -4   1  -5  121.59    4.40
  -4   1  -5  121.69    4.20
  -4   1  -5  111.29    4.40
   4  -1   5  126.89    4.80
   4  -1   5  117.99    4.50
  -5   1  -5   81.19    3.80
  -5   1  -5   84.19    3.60
   5  -1   5   84.09    3.90
  -6   1  -5   33.00    2.40
  -6   1  -5   32.60    2.50
   6  -1   5   32.40    2.60
  -7   1  -5   16.60    1.90
  -7   1  -5   14.50    1.90
   7  -1   5   16.70    2.00
  10   0  -5    0.10    0.70
   9   0  -5   55.09    3.00
  -9   0   5   52.59    3.50
  -9   0   5   51.49    4.60
   8   0  -5    5.40    1.10
  -8   0   5    4.50    1.20
  -8   0   5    5.00    1.20
  -8   0   5    5.70    1.30
   7   0  -5  129.69    4.30
  -7   0   5  134.79    4.80
  -7   0   5  138.79    5.00
  -7   0   5  130.69    4.90
   6   0  -5  336.27    8.60
   6   0  -5  346.67    9.20
  -6   0   5  336.97    9.20
  -6   0   5  349.57    9.00
  -6   0   5  318.87    9.20
   5   0  -5  857.61   20.00
   5   0  -5  854.61   19.40
  -5   0   5  868.61   20.20
  -5   0   5  861.01   19.70
  -5   0   5  847.52   20.00
   4   0  -5  585.84   13.40
   4   0  -5  629.24   13.90
   4   0  -5  558.24   13.90
  -4   0   5  586.14   14.20
  -4   0   5  593.64   13.70
   3   0  -5 1090.29   23.70
   3   0  -5 1126.09   23.90
   3   0  -5 1072.19   24.30
  -3   0   5 1075.49   24.00
  -3   0   5 1142.59   23.40
  -3   0   5  992.10   24.50
   2   0  -5 1512.05   33.70
   2   0  -5 1533.25   33.10
   2   0  -5 1590.44   33.30
  -2   0   5 1581.64   34.00
  -2   0   5 1484.85   33.20
  -2   0   5 1466.35   33.30
   1   0  -5  420.26   10.60
   1   0  -5  423.16   10.20
   1   0  -5  447.56   10.00
   1   0  -5  443.76    9.70
  -1   0   5  421.86   10.10
  -1   0   5  415.86   10.50
  -1   0   5  431.96   10.10
   0   0  -5  127.89    3.30
   0   0  -5  122.09    4.00
   0   0   5  129.29    3.80
   0   0   5  120.99    3.80
  -1   0  -5  328.77    8.20
  -1   0  -5  304.67    8.40
  -1   0  -5  303.77    7.70
   1   0   5  312.97    8.20
   1   0   5  331.97    8.30
   1   0   5  335.07    8.40
  -2   0  -5  270.97    7.30
  -2   0  -5  270.27    7.60
  -2   0  -5  269.47    7.00
   2   0   5  265.67    7.50
   2   0   5  282.17    7.60
  -3   0  -5    7.10    1.00
  -3   0  -5    8.30    1.00
  -3   0  -5    6.70    1.00
   3   0   5   12.00    1.40
   3   0   5    7.20    1.10
  -4   0  -5    1.00    0.60
  -4   0  -5    1.80    0.80
  -4   0  -5    1.20    0.60
   4   0   5    1.80    0.80
   4   0   5    0.80    0.70
  -5   0  -5    6.90    1.30
  -5   0  -5    8.10    1.60
  -5   0  -5    6.90    1.30
   5   0   5    9.30    1.60
  -6   0  -5   39.80    2.60
  -6   0  -5   38.70    2.70
   6   0   5   34.60    2.70
  -7   0  -5   30.30    2.40
  10  -1  -5    3.40    1.00
 -10   1   5    4.00    1.30
   9  -1  -5  290.67    8.40
  -9   1   5  286.17    9.30
  -9   1   5  288.97    9.30
   8  -1  -5  171.88    5.50
  -8   1   5  174.38    6.40
  -8   1   5  184.38    6.10
  -8   1   5  175.48    6.10
   7  -1  -5   71.69    2.90
  -7   1   5   74.09    3.50
  -7   1   5   84.39    3.40
  -7   1   5   73.29    3.20
   6  -1  -5  844.02   20.20
   6  -1  -5  861.51   19.30
  -6   1   5  852.81   19.70
  -6   1   5  821.52   20.00
  -6   1   5  855.91   20.20
   5  -1  -5  453.75   11.50
   5  -1  -5  479.45   10.80
  -5   1   5  469.05   11.10
  -5   1   5  457.35   11.60
  -5   1   5  454.85   11.50
   4  -1  -5   64.89    1.90
   4  -1  -5   62.29    2.50
   4  -1  -5   68.59    2.00
  -4   1   5   67.49    2.20
  -4   1   5   64.69    2.60
   3  -1  -5   28.00    1.00
   3  -1  -5   24.60    1.30
   3  -1  -5   28.80    0.90
  -3   1   5   25.70    1.10
  -3   1   5   27.80    1.10
  -3   1   5   27.80    1.00
  -3   1   5   25.80    1.50
   2  -1  -5   38.30    1.80
   2  -1  -5   38.60    1.10
   2  -1  -5   35.10    1.60
   2  -1  -5   38.30    1.00
  -2   1   5   33.70    1.30
  -2   1   5   37.30    1.80
  -2   1   5   37.40    1.30
  -2   1   5   34.70    1.30
   1  -1  -5  332.87    8.30
   1  -1  -5  339.77    8.80
   1  -1  -5  349.67    7.70
   1  -1  -5  344.77    7.60
  -1   1   5  334.07    8.20
  -1   1   5  340.77    7.90
  -1   1   5  336.97    8.20
   0  -1  -5  106.69    3.70
   0  -1  -5  112.79    3.40
   0  -1  -5  107.79    2.80
   0  -1  -5  109.69    2.90
   0   1   5  102.89    3.40
   0   1   5  100.29    3.30
  -1  -1  -5   49.90    2.10
  -1  -1  -5   45.00    1.70
  -1  -1  -5   43.10    2.30
   1   1   5   51.69    2.20
   1   1   5   45.70    2.10
  -2  -1  -5   12.40    1.10
  -2  -1  -5    9.70    1.20
  -2  -1  -5   10.00    0.90
   2   1   5   10.40    1.10
   2   1   5    9.30    1.20
  -3  -1  -5    4.10    0.80
  -3  -1  -5    1.00    0.70
  -3  -1  -5    2.00    0.70
   3   1   5    1.70    0.70
   3   1   5    2.30    0.80
  -4  -1  -5   67.79    3.40
  -4  -1  -5   62.89    2.80
  -4  -1  -5   60.89    2.90
   4   1   5   68.69    3.40
   4   1   5   62.89    3.30
  -5  -1  -5    0.40    0.70
  -5  -1  -5    0.70    0.70
  -5  -1  -5    0.30    0.60
   5   1   5    0.50    0.80
  -6  -1  -5   12.40    1.60
   6   1   5   10.80    1.90
  10  -2  -5  341.17    9.80
 -10   2   5  351.86   11.30
 -10   2   5  375.16   14.10
   9  -2  -5   15.70    1.50
  -9   2   5   15.00    1.80
  -9   2   5   15.70    2.00
   8  -2  -5    2.50    0.80
  -8   2   5    3.40    1.00
  -8   2   5    3.20    1.10
   7  -2  -5   46.00    2.70
   7  -2  -5   45.20    2.00
  -7   2   5   45.30    2.40
  -7   2   5   42.60    2.60
  -7   2   5   46.00    2.30
   6  -2  -5   48.70    1.80
   6  -2  -5   50.89    2.60
  -6   2   5   45.80    2.30
  -6   2   5   50.49    2.20
  -6   2   5   48.60    2.50
   5  -2  -5  152.98    4.90
   5  -2  -5  156.58    3.80
   5  -2  -5  156.58    3.90
  -5   2   5  154.48    4.30
  -5   2   5  153.38    4.80
  -5   2   5  156.38    4.90
   4  -2  -5  592.84   14.00
  -4   2   5  563.44   13.90
  -4   2   5  602.04   13.10
  -4   2   5  578.14   13.20
  -4   2   5  580.44   12.80
   3  -2  -5    1.10    0.40
   3  -2  -5    0.90    0.40
  -3   2   5    2.20    0.60
  -3   2   5    1.00    0.30
  -3   2   5    1.40    0.30
  -3   2   5    1.20    0.20
   2  -2  -5   77.99    2.60
   2  -2  -5   74.99    2.90
  -2   2   5   75.09    2.10
  -2   2   5   76.99    2.40
  -2   2   5   74.09    2.20
  -2   2   5   79.99    2.90
   1  -2  -5  406.16    9.80
  -1   2   5  430.96    9.40
  -1   2   5  401.66    9.60
  -1   2   5  392.66    9.70
   0  -2  -5    2.00    0.30
   0  -2  -5    2.30    0.60
   0  -2  -5    3.10    0.80
   0  -2  -5    2.40    0.30
   0   2   5    3.30    0.60
   0   2   5    4.00    0.60
  -1  -2  -5   49.10    2.50
  -1  -2  -5   48.30    2.10
  -1  -2  -5   48.60    1.70
   1   2   5   49.40    2.20
   1   2   5   45.30    2.20
  -2  -2  -5   41.40    2.40
  -2  -2  -5   36.90    1.70
  -2  -2  -5   38.20    1.90
   2   2   5   36.60    2.10
   2   2   5   38.60    2.20
  -3  -2  -5   57.69    2.40
  -3  -2  -5   59.19    2.60
  -3  -2  -5   55.59    3.10
   3   2   5   54.19    2.80
   3   2   5   59.99    3.00
  -4  -2  -5  168.88    5.40
  -4  -2  -5  169.58    6.40
   4   2   5  172.38    6.10
   4   2   5  174.98    6.10
  -5  -2  -5  148.59    6.10
  -5  -2  -5  149.29    5.20
   5   2   5  143.89    5.70
  -6  -2  -5   57.09    3.10
   6   2   5   59.49    3.60
  10  -3  -5   12.40    1.40
 -10   3   5   12.10    2.00
 -10   3   5   12.70    1.80
   9  -3  -5    8.30    1.10
  -9   3   5    9.40    1.50
  -9   3   5    5.00    1.40
   8  -3  -5  147.39    4.30
  -8   3   5  138.19    5.10
  -8   3   5  149.39    5.70
   7  -3  -5   44.40    2.70
   7  -3  -5   36.50    1.50
  -7   3   5   42.10    2.10
  -7   3   5   45.10    2.70
  -7   3   5   40.80    2.10
   6  -3  -5   15.30    1.50
  -6   3   5   15.20    1.50
  -6   3   5   14.70    1.20
  -6   3   5   15.20    1.10
   5  -3  -5   36.70    2.00
  -5   3   5   36.60    2.00
  -5   3   5   36.60    1.50
  -5   3   5   39.70    1.90
   4  -3  -5   47.10    1.50
   4  -3  -5   44.00    2.10
  -4   3   5   43.00    1.50
  -4   3   5   42.60    1.40
  -4   3   5   42.00    2.00
   3  -3  -5  346.77    8.10
   3  -3  -5  352.76    8.90
   3  -3  -5  339.37    8.60
  -3   3   5  348.57    7.60
  -3   3   5  326.07    7.70
  -3   3   5  338.47    8.10
  -3   3   5  340.27    8.80
   2  -3  -5  161.38    4.50
   2  -3  -5  152.78    4.80
  -2   3   5  151.38    4.20
  -2   3   5  150.38    3.90
  -2   3   5  158.68    3.70
   1  -3  -5  285.07    7.10
   1  -3  -5  265.87    7.60
  -1   3   5  286.67    6.60
  -1   3   5  267.17    6.60
  -1   3   5  267.57    7.10
   0  -3  -5  219.38    6.70
   0  -3  -5  228.88    6.00
   0   3   5  228.98    5.90
   0   3   5  221.78    6.20
  -1  -3  -5  321.87    9.30
  -1  -3  -5  333.67    7.60
  -1  -3  -5  331.07    8.30
   1   3   5  317.87    8.40
  -2  -3  -5  178.88    6.30
  -2  -3  -5  180.68    5.30
  -2  -3  -5  175.18    4.80
   2   3   5  188.38    5.70
   2   3   5  178.88    5.80
  -3  -3  -5  143.09    5.70
  -3  -3  -5  146.59    4.40
   3   3   5  140.79    5.20
   3   3   5  141.89    5.10
  -4  -3  -5  122.39    5.40
  -4  -3  -5  125.09    4.30
   4   3   5  124.79    5.10
   4   3   5  128.69    5.20
  -5  -3  -5   40.10    3.10
  -5  -3  -5   34.90    2.20
   5   3   5   40.80    2.90
  10  -4  -5   40.80    1.90
 -10   4   5   42.00    3.30
 -10   4   5   43.50    3.00
   9  -4  -5    9.00    0.80
  -9   4   5    9.60    1.80
  -9   4   5    7.60    1.40
  -8   4   5    3.30    0.90
  -8   4   5    3.90    1.30
   7  -4  -5  268.07    8.30
  -7   4   5  277.97    8.40
  -7   4   5  267.97    7.30
   6  -4  -5  638.54   15.60
  -6   4   5  630.94   15.00
  -6   4   5  608.64   14.40
  -6   4   5  610.84   15.60
   5  -4  -5  243.98    6.90
  -5   4   5  237.28    6.80
  -5   4   5  232.58    5.70
  -5   4   5  228.38    6.50
   4  -4  -5  411.66    9.60
   4  -4  -5  425.26   10.40
   4  -4  -5  413.36   10.30
  -4   4   5  379.36    9.10
  -4   4   5  431.76    9.10
  -4   4   5  407.86   10.30
  -4   4   5  402.56    9.60
   3  -4  -5 1001.40   22.60
   3  -4  -5 1017.60   22.90
   3  -4  -5  997.30   23.20
  -3   4   5 1014.10   22.60
   2  -4  -5  921.21   21.40
   2  -4  -5  891.31   20.70
   2  -4  -5  929.71   20.70
  -2   4   5  925.01   19.80
  -2   4   5  888.61   19.80
  -2   4   5  905.61   20.60
   1  -4  -5  256.07    7.40
   1  -4  -5  257.07    6.60
  -1   4   5  243.28    6.70
  -1   4   5  252.27    6.20
   0  -4  -5  157.38    5.50
   0  -4  -5  170.58    4.70
   0   4   5  164.38    5.10
   0   4   5  160.88    4.60
  -1  -4  -5   46.70    2.00
  -1  -4  -5   40.80    2.60
   1   4   5   43.60    2.10
  -2  -4  -5   23.90    1.20
  -2  -4  -5   22.10    2.10
   2   4   5   25.00    1.80
   2   4   5   24.90    1.90
  -3  -4  -5   25.40    1.50
  -3  -4  -5   28.80    2.50
   3   4   5   24.60    2.10
   3   4   5   28.50    2.20
  -4  -4  -5    0.00    0.50
  -4  -4  -5   -0.60    0.60
   4   4   5   -0.20    0.70
   4   4   5   -0.40    0.70
  -5  -4  -5    1.10    0.70
  -5  -4  -5    1.70    0.90
   5   4   5    1.90    1.00
 -10   5   5  236.28    8.10
 -10   5   5  249.97    9.00
  -9   5   5  147.19    5.40
  -9   5   5  147.99    6.30
  -8   5   5  136.69    5.60
  -8   5   5  145.49    4.90
  -7   5   5  113.49    4.70
  -7   5   5  111.49    3.70
   6  -5  -5  175.48    5.90
  -6   5   5  178.98    4.80
  -6   5   5  175.88    5.30
  -6   5   5  176.58    5.90
   5  -5  -5  191.58    5.90
   5  -5  -5  190.08    5.00
  -5   5   5  189.98    5.50
  -5   5   5  186.18    5.80
  -5   5   5  186.08    4.60
   4  -5  -5   59.19    2.50
   4  -5  -5   52.49    2.00
   4  -5  -5   53.79    2.40
  -4   5   5   50.99    2.30
  -4   5   5   50.19    2.00
   3  -5  -5  342.87    9.30
   3  -5  -5  355.86    8.80
   3  -5  -5  353.36    9.00
  -3   5   5  348.17    8.70
   2  -5  -5    1.90    0.70
   2  -5  -5    2.60    0.70
   2  -5  -5    3.00    0.70
  -2   5   5    2.00    0.30
  -2   5   5    1.70    0.50
   1  -5  -5  127.29    4.80
   1  -5  -5  139.69    4.00
  -1   5   5  132.69    3.70
  -1   5   5  132.59    4.30
   0  -5  -5    1.50    0.80
   0   5   5    0.20    0.50
   0   5   5    0.20    0.30
  -1  -5  -5   23.60    2.10
   1   5   5   23.60    1.60
   1   5   5   27.10    1.90
  -2  -5  -5   67.59    3.80
  -2  -5  -5   66.49    2.10
   2   5   5   67.19    3.30
   2   5   5   66.39    3.10
  -3  -5  -5    9.10    0.90
  -3  -5  -5    9.60    1.80
   3   5   5   12.00    1.60
   3   5   5   11.10    1.60
  -4  -5  -5    8.50    1.80
  -4  -5  -5    8.10    1.10
   4   5   5    5.30    1.30
   4   5   5    8.40    1.60
 -10   6   5   10.80    2.00
 -10   6   5    9.80    1.60
  -9   6   5   39.00    3.00
  -9   6   5   38.00    2.50
  -8   6   5   -0.20    0.60
  -8   6   5    0.60    0.50
  -7   6   5    4.40    1.20
  -7   6   5    3.20    0.70
   6  -6  -5   11.50    1.50
  -6   6   5   11.30    0.80
  -6   6   5   12.00    1.40
   5  -6  -5   80.79    2.90
   5  -6  -5   82.09    3.40
   5  -6  -5   81.59    3.10
  -5   6   5   83.19    3.40
  -5   6   5   76.89    3.10
   4  -6  -5    1.50    0.50
   4  -6  -5    1.50    0.70
   4  -6  -5    2.80    0.70
  -4   6   5    1.90    0.60
  -4   6   5    2.00    0.70
  -4   6   5    2.40    0.60
   3  -6  -5  223.68    6.70
   3  -6  -5  224.98    6.30
   3  -6  -5  227.58    6.30
  -3   6   5  224.98    6.30
   2  -6  -5  127.59    4.20
   2  -6  -5  131.79    4.00
   2  -6  -5  129.79    4.70
  -2   6   5  117.69    3.20
  -2   6   5  124.59    4.20
   1  -6  -5    2.50    0.90
  -1   6   5    0.80    0.60
  -1   6   5    1.60    0.50
   0  -6  -5    4.80    1.20
   0   6   5    3.10    0.80
   0   6   5    3.30    0.70
  -1  -6  -5  171.68    6.50
   1   6   5  165.58    5.80
   1   6   5  165.38    5.30
  -2  -6  -5   92.89    4.80
   2   6   5   93.49    4.20
   2   6   5   93.09    3.90
  -3  -6  -5   56.39    3.80
  -3  -6  -5   53.69    1.90
   3   6   5   58.29    3.40
   3   6   5   61.09    3.40
  -4  -6  -5   54.79    2.20
   4   6   5   56.39    3.60
 -10   7   5   11.70    1.80
 -10   7   5   12.50    1.70
  -9   7   5   14.60    2.00
  -9   7   5   13.50    1.50
  -8   7   5   18.40    1.50
  -8   7   5   17.90    2.10
  -7   7   5    9.70    1.50
  -7   7   5    8.40    0.90
   6  -7  -5    1.60    0.90
  -6   7   5    2.00    0.90
  -6   7   5    0.30    0.30
   5  -7  -5    9.50    1.40
   5  -7  -5   11.00    1.10
   5  -7  -5   10.30    1.10
  -5   7   5   11.90    1.30
   4  -7  -5   42.40    2.10
   4  -7  -5   43.50    2.40
   4  -7  -5   44.20    2.30
  -4   7   5   45.90    2.30
  -4   7   5   42.70    2.10
   3  -7  -5  179.08    5.60
   3  -7  -5  181.38    6.00
   3  -7  -5  189.38    5.60
  -3   7   5  181.28    5.60
   2  -7  -5  151.28    5.00
   2  -7  -5  154.48    5.50
  -2   7   5  160.58    5.10
  -2   7   5  150.18    4.00
   1  -7  -5   97.69    3.90
   1  -7  -5   90.99    4.20
  -1   7   5   95.79    3.80
  -1   7   5   92.39    3.00
   0  -7  -5  389.96   11.70
   0   7   5  406.66   10.20
   0   7   5  411.96   11.10
  -1  -7  -5  199.68    7.50
   1   7   5  205.18    6.80
   1   7   5  194.58    6.20
  -2  -7  -5   99.89    5.20
   2   7   5   97.99    4.20
  -3  -7  -5   16.60    2.50
   3   7   5   14.20    2.20
   3   7   5   13.90    1.80
 -10   8   5   16.20    3.70
  -9   8   5   53.09    3.60
  -9   8   5   52.09    2.70
  -8   8   5   68.79    3.90
  -8   8   5   59.39    2.70
  -7   8   5  140.89    4.30
  -7   8   5  146.39    5.70
  -6   8   5  191.78    6.50
  -6   8   5  180.88    4.80
   5  -8  -5  137.49    4.60
   5  -8  -5  128.09    4.80
  -5   8   5  135.79    4.90
   4  -8  -5  269.17    7.90
   4  -8  -5  260.17    7.60
  -4   8   5  274.17    7.60
   3  -8  -5  281.97    8.50
   3  -8  -5  273.87    8.00
  -3   8   5  282.17    6.60
  -3   8   5  289.97    8.10
   2  -8  -5  233.38    7.00
   2  -8  -5  227.28    7.50
  -2   8   5  221.98    5.70
  -2   8   5  230.78    7.00
   1  -8  -5   45.70    2.70
   1  -8  -5   48.70    3.10
  -1   8   5   46.50    2.10
  -1   8   5   47.20    2.70
   0  -8  -5    0.40    0.80
   0   8   5    0.40    0.50
   0   8   5    0.80    0.70
  -1  -8  -5    9.50    1.90
   1   8   5   10.00    1.50
   1   8   5    9.00    1.40
  -2  -8  -5    0.50    1.00
   2   8   5    0.20    0.80
   2   8   5    0.40    0.80
  -9   9   5   40.30    2.30
  -9   9   5   42.10    3.20
  -8   9   5   65.69    3.90
  -8   9   5   64.99    2.80
  -7   9   5  153.18    6.00
  -7   9   5  147.39    4.30
  -6   9   5  109.09    4.60
   5  -9  -5   60.49    2.90
   4  -9  -5   15.90    1.60
  -4   9   5   17.60    1.60
   3  -9  -5   -0.70    0.50
   3  -9  -5   -0.40    0.60
  -3   9   5    0.30    0.60
   2  -9  -5    1.00    0.70
   2  -9  -5    0.30    0.80
  -2   9   5    0.20    0.40
  -2   9   5    0.20    0.60
   1  -9  -5   28.90    2.60
  -1   9   5   28.40    1.70
  -1   9   5   29.30    2.30
   0  -9  -5   18.70    2.30
   0   9   5   19.10    1.60
   0   9   5   19.50    2.00
  -1  -9  -5    0.10    0.90
   1   9   5    0.30    0.80
  -9  10   5   -0.30    0.60
  -8  10   5    1.10    0.60
  -8  10   5    1.60    1.00
  -7  10   5    4.60    0.80
   5 -10  -5   30.50    2.20
  -5  10   5   27.30    2.10
   4 -10  -5   46.10    2.80
  -4  10   5   49.60    1.70
  -4  10   5   56.29    3.00
   3 -10  -5    4.60    1.10
   3 -10  -5    3.70    1.10
  -3  10   5    3.00    1.00
   2 -10  -5    1.10    0.80
   2 -10  -5    0.80    0.90
  -2  10   5    0.30    0.70
  -2  10   5    0.40    0.50
   1 -10  -5    2.20    1.20
  -1  10   5    3.10    1.10
  -1  10   5    2.60    0.70
  -7  11   5   20.30    1.20
   5 -11  -5    0.70    0.80
  -5  11   5   -0.10    0.60
   4 -11  -5  119.69    5.10
  -4  11   5  135.19    5.20
  -4  11   5  127.59    3.60
   3 -11  -5   70.39    3.70
  -3  11   5   66.09    3.60
  -3  11   5   65.49    2.50
   2 -11  -5   47.80    3.30
  -2  11   5   42.00    3.60
   0  12  -6   42.50    2.70
   0 -12   6   38.70    2.20
   0 -12   6   38.30    2.60
  -1  12  -6    0.40    0.70
   1 -12   6    0.90    0.70
   1 -12   6   -0.20    0.50
  -2  12  -6    2.40    0.90
   2 -12   6    1.40    0.80
   2 -12   6    1.70    0.70
  -3  12  -6    5.40    1.30
   3 -12   6    6.90    1.40
   3 -12   6    7.80    1.10
  -4  12  -6    1.30    0.90
   4 -12   6    0.90    1.10
   4 -12   6    0.80    0.60
  -2 -11   6    6.30    1.20
  -1 -11   6   28.10    2.10
  -1 -11   6   26.60    1.90
   0  11  -6   35.20    2.40
   0 -11   6   31.70    2.30
   0 -11   6   29.30    1.90
  -1  11  -6   32.60    2.30
   1 -11   6   34.70    2.40
   1 -11   6   32.00    1.90
  -2  11  -6    1.80    0.90
   2 -11   6    1.50    0.70
   2 -11   6    2.30    0.90
  -3  11  -6    6.20    1.30
   3 -11   6    3.70    1.20
   3 -11   6    5.50    1.00
  -4  11  -6    7.40    1.40
   4 -11   6    9.70    1.50
   4 -11   6   11.10    1.30
  -5  11  -6    3.50    1.20
   5 -11   6    5.30    1.10
   5 -11   6    3.40    1.20
  -4 -10   6   10.30    2.00
  -3 -10   6   65.79    3.20
  -3 -10   6   67.49    4.00
  -2 -10   6   34.60    2.60
  -2 -10   6   35.80    2.30
  -2 -10   6   32.50    2.90
   1  10  -6    0.30    0.60
  -1 -10   6    1.60    0.70
  -1 -10   6    0.90    0.70
   0  10  -6   77.49    3.40
   0 -10   6   77.79    3.50
   0 -10   6   76.09    3.20
  -1  10  -6  210.28    6.60
   1 -10   6  209.18    6.20
   1 -10   6  216.98    7.00
  -2  10  -6   72.99    3.30
   2 -10   6   72.89    3.00
   2 -10   6   73.79    3.60
  -3  10  -6  212.08    6.80
   3 -10   6  207.98    6.20
   3 -10   6  201.08    7.00
  -4  10  -6  134.79    5.20
   4 -10   6  135.49    5.50
  -5  10  -6   24.10    2.20
   5 -10   6   20.10    1.60
   5 -10   6   23.00    2.30
  -6  10  -6   67.29    3.90
   6 -10   6   64.09    3.80
   6 -10   6   66.79    3.10
  -5  -9   6    1.10    1.10
  -5  -9   6    0.90    0.80
  -4  -9   6    2.00    1.10
  -4  -9   6    1.60    0.80
  -3  -9   6  153.98    5.30
  -3  -9   6  146.99    6.10
  -2  -9   6  206.78    7.20
  -2  -9   6  215.78    6.50
  -2  -9   6  206.68    6.40
   1   9  -6  380.96   10.30
  -1  -9   6  377.06   10.10
  -1  -9   6  387.76   10.30
  -1  -9   6  389.16   10.80
   0   9  -6  189.58    5.90
   0  -9   6  184.98    5.60
   0  -9   6  178.48    5.90
  -1   9  -6  123.39    4.40
   1  -9   6  127.29    4.70
   1  -9   6  120.09    4.20
  -2   9  -6  474.55   12.20
   2  -9   6  467.95   12.60
   2  -9   6  458.05   11.80
  -3   9  -6   18.40    1.70
  -3   9  -6   18.40    1.70
   3  -9   6   15.90    1.70
   3  -9   6   19.40    1.60
  -4   9  -6    7.60    1.50
  -4   9  -6    8.90    1.40
   4  -9   6    7.90    1.20
   4  -9   6   10.30    1.50
  -5   9  -6  118.29    5.10
   5  -9   6  117.59    4.30
   5  -9   6  116.19    5.10
  -6   9  -6    7.70    1.60
   6  -9   6    5.30    1.10
   6  -9   6    8.00    1.70
  -6  -8   6   39.10    2.80
  -5  -8   6   88.39    4.00
  -5  -8   6   81.29    4.70
  -4  -8   6  225.68    8.20
  -4  -8   6  241.48    7.30
  -3  -8   6  253.97    8.40
  -3  -8   6  253.37    7.40
   2   8  -6  319.37    9.80
  -2  -8   6  313.27    8.60
  -2  -8   6  311.37    9.40
  -2  -8   6  325.17    8.60
   1   8  -6    8.00    1.10
  -1  -8   6    6.50    1.10
  -1  -8   6    7.60    1.20
  -1  -8   6    6.40    1.00
   0   8  -6    7.80    1.10
   0  -8   6    7.50    1.10
   0  -8   6    7.20    1.10
  -1   8  -6    1.00    0.60
   1  -8   6    1.50    0.60
   1  -8   6    2.80    0.90
  -2   8  -6   52.09    2.50
  -2   8  -6   44.60    2.40
   2  -8   6   51.59    2.80
   2  -8   6   50.19    2.40
  -3   8  -6    0.80    0.60
  -3   8  -6    0.10    0.50
   3  -8   6    0.20    0.60
   3  -8   6   -0.30    0.50
  -4   8  -6    6.10    1.30
  -4   8  -6    4.80    1.10
   4  -8   6    4.10    1.10
   4  -8   6    4.30    1.00
  -5   8  -6   11.90    1.70
   5  -8   6   12.40    1.50
   5  -8   6   13.40    1.70
  -6   8  -6    0.00    0.70
   6  -8   6    0.00    0.80
   6  -8   6    0.70    0.70
  -7   8  -6   16.40    2.10
   7  -8   6   15.20    1.70
   7  -8   6   14.70    2.00
  -6  -7   6   54.99    3.20
  -6  -7   6   61.59    4.10
  -5  -7   6   25.20    2.50
  -5  -7   6   29.30    2.20
  -4  -7   6    1.30    0.70
  -4  -7   6   -0.30    0.80
  -3  -7   6    0.60    0.80
  -3  -7   6    1.50    0.70
   2   7  -6    0.80    0.50
  -2  -7   6    0.90    0.70
  -2  -7   6    0.00    0.50
  -2  -7   6    0.60    0.50
   1   7  -6    9.10    1.10
  -1  -7   6   10.20    1.20
  -1  -7   6    9.50    1.10
  -1  -7   6    7.40    1.00
   0   7  -6  116.29    4.00
   0  -7   6  116.29    4.00
   0  -7   6  110.29    4.00
   0  -7   6  121.79    4.00
  -1   7  -6  106.19    3.80
  -1   7  -6  104.89    3.70
   1  -7   6  108.19    4.00
   1  -7   6  103.19    3.70
  -2   7  -6    0.40    0.60
  -2   7  -6    0.00    0.50
   2  -7   6    0.30    0.50
   2  -7   6    0.30    0.50
  -3   7  -6    8.90    1.20
  -3   7  -6   11.10    1.30
   3  -7   6    6.30    1.20
   3  -7   6    9.10    1.20
  -4   7  -6    0.50    0.60
   4  -7   6    0.60    0.60
   4  -7   6    0.20    0.60
  -5   7  -6   51.09    3.20
   5  -7   6   47.20    2.70
   5  -7   6   50.09    3.00
  -6   7  -6   68.49    3.90
   6  -7   6   66.39    3.70
   6  -7   6   66.99    3.30
  -7   7  -6   86.49    4.70
   7  -7   6   87.89    4.50
   7  -7   6   85.09    4.00
  -7  -6   6    0.00    0.70
  -6  -6   6   28.50    2.60
  -6  -6   6   30.20    2.20
  -5  -6   6   71.39    3.90
  -5  -6   6   70.29    3.30
  -4  -6   6   15.10    1.40
  -4  -6   6   14.20    1.70
  -3  -6   6   14.70    1.60
  -3  -6   6   15.30    1.30
   2   6  -6   34.70    1.90
  -2  -6   6   33.10    1.70
  -2  -6   6   37.90    2.30
  -2  -6   6   35.30    1.90
   1   6  -6   87.69    3.10
   1   6  -6   87.29    3.20
   1   6  -6   88.39    2.90
  -1  -6   6   85.19    3.10
  -1  -6   6   84.49    3.10
  -1  -6   6   86.39    3.40
   0   6  -6   83.59    3.10
   0   6  -6   86.79    3.10
   0   6  -6   85.49    3.00
   0  -6   6   87.49    3.20
   0  -6   6   93.89    3.30
   0  -6   6   80.49    3.10
  -1   6  -6  167.98    5.20
  -1   6  -6  168.48    5.10
   1  -6   6  176.58    5.20
   1  -6   6  174.58    5.50
   1  -6   6  177.58    5.00
  -2   6  -6  199.48    6.00
  -2   6  -6  195.98    5.80
   2  -6   6  204.48    6.30
   2  -6   6  187.58    5.80
  -3   6  -6  164.68    5.60
  -3   6  -6  169.18    5.40
   3  -6   6  171.08    5.70
   3  -6   6  160.98    5.30
  -4   6  -6  279.97    8.50
   4  -6   6  284.57    8.50
   4  -6   6  259.27    7.90
  -5   6  -6  226.38    7.60
   5  -6   6  212.58    7.30
   5  -6   6  213.78    6.90
  -6   6  -6  103.89    5.00
   6  -6   6  108.89    4.50
   6  -6   6  110.49    5.00
  -7   6  -6   21.90    2.40
   7  -6   6   22.10    2.10
   7  -6   6   24.90    2.40
  -8  -5   6    2.60    1.30
  -7  -5   6   75.29    4.40
  -6  -5   6   26.00    2.40
   5   5  -6    1.90    0.70
  -5  -5   6    1.30    0.70
  -5  -5   6    0.50    0.90
   4   5  -6  196.58    5.80
  -4  -5   6  191.68    6.60
  -4  -5   6  202.28    5.90
   3   5  -6  390.46    9.80
  -3  -5   6  391.96    9.90
  -3  -5   6  383.16   10.60
   2   5  -6  248.68    6.80
   2   5  -6  258.47    6.60
   2   5  -6  260.37    6.90
  -2  -5   6  249.97    6.90
  -2  -5   6  251.37    6.60
  -2  -5   6  259.67    7.40
   1   5  -6  346.27    8.60
   1   5  -6  338.17    8.50
   1   5  -6  336.07    8.50
  -1  -5   6  346.17   10.00
  -1  -5   6  334.47    8.50
  -1  -5   6  333.27    8.90
   0   5  -6 1226.38   27.90
   0   5  -6 1258.87   28.00
   0   5  -6 1246.48   27.90
   0  -5   6 1268.47   28.10
   0  -5   6 1202.08   28.10
   0  -5   6 1263.17   28.20
  -1   5  -6  482.55   11.80
  -1   5  -6  466.25   11.60
  -1   5  -6  462.25   11.50
   1  -5   6  485.05   11.50
   1  -5   6  477.15   12.00
   1  -5   6  467.75   11.70
  -2   5  -6   77.09    3.10
  -2   5  -6   73.69    2.90
  -2   5  -6   75.59    2.90
   2  -5   6   74.09    3.20
   2  -5   6   72.79    3.00
  -3   5  -6  430.46   11.30
  -3   5  -6  402.56   10.90
   3  -5   6  389.86   10.90
   3  -5   6  400.96   10.60
  -4   5  -6   60.89    3.20
   4  -5   6   57.99    2.90
   4  -5   6   56.39    3.10
  -5   5  -6   12.80    1.70
   5  -5   6   15.90    1.70
   5  -5   6   15.40    1.80
  -6   5  -6   10.10    1.90
   6  -5   6   10.30    1.60
   6  -5   6    9.30    1.70
  -7   5  -6    1.50    1.00
   7  -5   6    2.00    1.10
   7  -5   6    1.20    0.80
   8   4  -6  159.88    6.10
  -8  -4   6  158.18    6.70
   7   4  -6  461.65   12.30
  -7  -4   6  461.85   13.40
   6   4  -6  351.46    9.40
  -6  -4   6  338.07   10.40
   5   4  -6  146.29    4.70
  -5  -4   6  143.99    5.50
   4   4  -6   25.70    1.60
  -4  -4   6   29.20    2.30
  -4  -4   6   30.10    1.70
  -4  -4   6   29.50    2.10
   3   4  -6  105.09    3.40
   3   4  -6  103.49    3.30
  -3  -4   6  106.69    3.70
  -3  -4   6  106.09    3.10
  -3  -4   6  106.29    4.00
  -3  -4   6  102.29    3.50
   2   4  -6   94.19    3.10
   2   4  -6   98.29    3.20
   2   4  -6   93.19    3.10
  -2  -4   6   96.99    2.90
  -2  -4   6   96.99    3.60
  -2  -4   6   92.59    3.20
  -2  -4   6   95.19    3.30
   1   4  -6  141.59    4.30
   1   4  -6  154.78    4.30
   1   4  -6  147.39    4.20
  -1  -4   6  151.18    4.70
  -1  -4   6  153.18    4.50
  -1  -4   6  145.99    4.40
  -1  -4   6  144.89    4.30
   0   4  -6    6.50    0.80
   0   4  -6    5.80    0.70
   0   4  -6    7.10    0.80
   0  -4   6    5.20    0.70
   0  -4   6    6.70    0.80
   0  -4   6    6.30    0.90
   0  -4   6    6.10    0.80
  -1   4  -6    1.60    0.60
  -1   4  -6    1.40    0.50
  -1   4  -6    1.60    0.50
   1  -4   6    1.30    0.60
   1  -4   6    1.40    0.50
   1  -4   6    1.20    0.50
   1  -4   6    0.60    0.40
  -2   4  -6    4.50    0.90
  -2   4  -6    3.50    0.70
  -2   4  -6    4.30    0.90
   2  -4   6    3.50    0.80
   2  -4   6    4.40    0.70
   2  -4   6    7.10    1.10
   2  -4   6    6.20    1.10
  -3   4  -6   96.49    3.90
  -3   4  -6  100.59    3.60
   3  -4   6   93.99    3.70
   3  -4   6   94.69    3.90
  -4   4  -6   42.80    2.40
  -4   4  -6   43.80    2.60
   4  -4   6   36.80    2.50
   4  -4   6   43.20    2.50
  -5   4  -6   49.90    3.10
   5  -4   6   53.19    2.90
   5  -4   6   51.09    3.10
  -6   4  -6   -0.40    0.70
   6  -4   6    0.90    0.90
  -7   4  -6   36.00    3.00
   7  -4   6   39.60    3.00
   9   3  -6   86.99    4.10
  -9  -3   6   78.69    4.50
   8   3  -6   19.20    1.90
  -8  -3   6   21.10    2.20
   7   3  -6  126.69    4.60
  -7  -3   6  134.09    5.50
   6   3  -6  139.39    4.70
  -6  -3   6  153.58    5.70
   5   3  -6    1.20    0.60
   5   3  -6    1.60    0.50
  -5  -3   6    1.30    0.60
  -5  -3   6    1.30    0.70
  -5  -3   6    1.50    0.60
   4   3  -6   11.70    1.00
   4   3  -6   10.70    1.00
  -4  -3   6   11.60    1.30
  -4  -3   6   15.20    1.20
  -4  -3   6   11.00    1.00
   3   3  -6  115.89    3.60
   3   3  -6  111.69    3.50
  -3  -3   6  116.59    4.20
  -3  -3   6  121.99    3.20
  -3  -3   6  123.99    3.90
  -3  -3   6  117.59    3.70
   2   3  -6  183.48    4.90
   2   3  -6  177.78    5.00
   2   3  -6  176.68    4.80
  -2  -3   6  181.78    5.00
  -2  -3   6  179.18    4.70
  -2  -3   6  184.48    5.10
  -2  -3   6  169.18    5.30
   1   3  -6   31.50    1.50
   1   3  -6   29.40    1.40
   1   3  -6   30.40    1.50
  -1  -3   6   31.60    1.60
  -1  -3   6   29.70    1.50
  -1  -3   6   31.00    1.50
  -1  -3   6   34.30    1.80
   0   3  -6    0.60    0.30
   0   3  -6    0.80    0.40
   0   3  -6    0.50    0.30
   0  -3   6    0.60    0.40
   0  -3   6    3.20    0.70
   0  -3   6    1.30    0.50
   0  -3   6    0.90    0.40
  -1   3  -6   51.59    2.10
  -1   3  -6   55.79    2.20
  -1   3  -6   46.00    2.20
   1  -3   6   51.89    2.40
   1  -3   6   54.69    2.40
   1  -3   6   54.69    2.30
   1  -3   6   53.99    2.40
  -2   3  -6   91.29    3.30
  -2   3  -6   91.99    3.20
  -2   3  -6  101.89    3.60
   2  -3   6   89.09    3.60
   2  -3   6  106.99    3.80
   2  -3   6   95.49    3.60
   2  -3   6   94.79    3.40
  -3   3  -6   34.40    1.90
  -3   3  -6   32.70    2.10
   3  -3   6   33.10    2.00
   3  -3   6   26.30    2.60
   3  -3   6   32.30    2.10
  -4   3  -6   42.70    2.60
  -4   3  -6   49.80    2.50
   4  -3   6   43.90    2.70
  -5   3  -6   45.40    2.90
  -5   3  -6   55.29    2.90
   5  -3   6   47.60    3.00
  -6   3  -6   47.90    3.20
   6  -3   6   42.20    3.00
  -7   3  -6   82.39    4.50
   7  -3   6   85.89    4.50
   9   2  -6   10.50    1.60
  -9  -2   6   15.80    2.10
   8   2  -6   51.69    2.80
  -8  -2   6   51.19    3.30
   7   2  -6   35.20    2.10
  -7  -2   6   33.70    2.50
   6   2  -6    0.30    0.50
   6   2  -6    0.60    0.60
  -6  -2   6    1.30    0.80
  -6  -2   6    1.00    0.60
  -6  -2   6    0.70    0.60
   5   2  -6   27.60    1.50
   5   2  -6   21.60    1.50
  -5  -2   6   24.90    1.60
  -5  -2   6   24.30    1.90
   4   2  -6   14.90    1.00
   4   2  -6   13.70    1.10
  -4  -2   6   11.50    1.20
  -4  -2   6   13.80    1.10
   3   2  -6   23.80    1.20
   3   2  -6   20.30    1.20
  -3  -2   6   21.70    1.30
  -3  -2   6   26.00    1.30
  -3  -2   6   21.80    0.90
  -3  -2   6   21.80    1.50
   2   2  -6  143.29    4.10
   2   2  -6  157.08    4.20
   2   2  -6  147.19    4.30
  -2  -2   6  142.89    4.70
  -2  -2   6  155.08    4.40
  -2  -2   6  156.68    4.30
  -2  -2   6  152.38    4.00
   1   2  -6  465.05   10.80
   1   2  -6  479.15   10.90
   1   2  -6  457.05   11.20
  -1  -2   6  447.16   11.00
  -1  -2   6  460.35   11.50
  -1  -2   6  458.65   11.20
  -1  -2   6  471.65   11.10
   0   2  -6  288.87    7.20
   0   2  -6  297.37    7.60
   0   2  -6  307.87    7.30
   0  -2   6  294.37    7.60
   0  -2   6  288.07    7.70
   0  -2   6  285.47    7.80
   0  -2   6  291.57    7.60
  -1   2  -6  195.98    5.70
  -1   2  -6  199.98    5.30
  -1   2  -6  183.98    5.60
   1  -2   6  203.58    5.80
   1  -2   6  189.68    5.70
   1  -2   6  197.78    5.70
   1  -2   6  195.98    5.70
  -2   2  -6  458.45   11.30
  -2   2  -6  475.85   11.80
  -2   2  -6  465.65   11.70
   2  -2   6  457.35   12.60
   2  -2   6  467.35   12.00
  -3   2  -6  255.07    7.50
  -3   2  -6  257.57    7.40
  -3   2  -6  254.67    7.10
   3  -2   6  263.47    7.70
   3  -2   6  253.07    7.60
  -4   2  -6  124.89    4.70
  -4   2  -6  119.79    4.40
   4  -2   6  123.29    4.80
  -5   2  -6   75.29    3.40
  -5   2  -6   67.99    3.60
   5  -2   6   75.49    3.80
  -6   2  -6   68.59    3.50
  -6   2  -6   69.89    3.80
   6  -2   6   60.59    3.60
  -7   2  -6   31.70    2.80
   7  -2   6   31.30    2.70
   9   1  -6   13.40    1.70
  -9  -1   6   13.20    1.80
   8   1  -6    1.90    0.80
  -8  -1   6    3.90    1.10
  -8  -1   6    3.90    1.20
   7   1  -6   21.70    1.60
   7   1  -6   27.10    2.00
  -7  -1   6   24.60    1.90
  -7  -1   6   25.60    2.00
  -7  -1   6   24.20    2.00
   6   1  -6   30.80    1.90
   6   1  -6   29.00    1.60
  -6  -1   6   24.20    1.80
  -6  -1   6   26.50    2.00
  -6  -1   6   28.70    1.80
   5   1  -6  580.24   13.80
   5   1  -6  607.04   14.30
  -5  -1   6  580.04   14.80
  -5  -1   6  592.44   14.20
   4   1  -6  878.71   20.60
   4   1  -6  897.91   20.10
  -4  -1   6  900.21   21.10
  -4  -1   6  911.01   20.50
   3   1  -6  967.90   22.30
   3   1  -6  947.01   21.80
  -3  -1   6 1016.90   22.40
  -3  -1   6  988.90   22.80
  -3  -1   6  969.70   22.10
  -3  -1   6 1017.80   21.50
   2   1  -6  628.54   14.20
   2   1  -6  607.44   14.60
  -2  -1   6  620.34   15.10
  -2  -1   6  622.34   14.50
  -2  -1   6  637.74   14.30
  -2  -1   6  650.43   14.40
   1   1  -6  669.83   15.80
   1   1  -6  689.23   15.30
  -1  -1   6  655.43   15.70
  -1  -1   6  699.93   15.80
  -1  -1   6  697.33   15.70
  -1  -1   6  671.83   16.20
   0   1  -6  585.04   13.30
   0   1  -6  562.74   14.10
   0   1  -6  588.34   13.90
   0  -1   6  583.34   13.90
   0  -1   6  587.74   14.20
   0  -1   6  572.94   13.90
   0  -1   6  594.54   13.80
  -1   1  -6  390.16    9.90
  -1   1  -6  396.36   10.20
  -1   1  -6  393.56    9.40
   1  -1   6  393.66   10.10
   1  -1   6  383.26   10.00
  -2   1  -6  100.49    3.40
  -2   1  -6  100.59    3.90
  -2   1  -6  100.49    3.70
   2  -1   6  110.99    4.00
   2  -1   6  110.19    4.00
  -3   1  -6   24.80    1.60
  -3   1  -6   23.00    1.80
  -3   1  -6   23.50    1.80
   3  -1   6   30.60    2.10
   3  -1   6   21.70    1.80
  -4   1  -6   17.30    1.50
  -4   1  -6   16.80    1.60
  -4   1  -6   18.30    1.70
   4  -1   6   17.30    1.80
  -5   1  -6   -0.10    0.70
  -5   1  -6    1.00    0.80
   5  -1   6    0.50    0.80
  -6   1  -6   11.50    1.80
  -6   1  -6   15.30    1.80
   6  -1   6   14.50    1.90
  10   0  -6  103.39    4.50
   9   0  -6  121.39    4.60
  -9   0   6  130.89    5.50
  -9   0   6  125.59    5.30
   8   0  -6    2.50    0.90
  -8   0   6    1.70    0.90
  -8   0   6    4.10    1.10
  -8   0   6    2.60    1.00
   7   0  -6  302.67    8.50
   7   0  -6  278.97    7.60
  -7   0   6  268.97    8.10
  -7   0   6  288.47    8.50
  -7   0   6  283.27    8.40
   6   0  -6  691.53   17.10
   6   0  -6  693.13   16.30
  -6   0   6  696.23   17.10
  -6   0   6  736.23   17.40
  -6   0   6  700.23   16.80
   5   0  -6  432.56   11.20
   5   0  -6  447.66   10.50
  -5   0   6  453.95   11.50
  -5   0   6  439.06   10.80
   4   0  -6  553.54   12.00
   4   0  -6  509.15   12.60
  -4   0   6  518.55   13.00
  -4   0   6  517.55   12.30
   3   0  -6  113.59    3.10
   3   0  -6  105.29    3.40
   3   0  -6  109.19    2.90
  -3   0   6  103.89    3.70
  -3   0   6  109.89    2.90
  -3   0   6  103.99    3.20
   2   0  -6   51.29    1.80
   2   0  -6   40.80    1.90
   2   0  -6   46.50    1.50
  -2   0   6   46.40    2.20
  -2   0   6   45.90    1.80
  -2   0   6   41.90    1.70
   1   0  -6  189.48    5.30
   1   0  -6  192.68    4.90
   1   0  -6  181.38    5.60
   1   0  -6  187.38    4.60
  -1   0   6  191.58    5.10
  -1   0   6  183.08    5.10
  -1   0   6  182.58    5.50
   0   0  -6  177.98    4.50
   0   0  -6  171.98    5.40
   0   0  -6  183.18    5.10
   0   0   6  173.38    5.10
   0   0   6  177.28    5.20
  -1   0  -6   39.30    2.00
  -1   0  -6   36.00    1.50
  -1   0  -6   36.40    2.10
   1   0   6   37.80    2.10
   1   0   6   36.30    2.00
  -2   0  -6    2.60    0.80
  -2   0  -6    3.20    0.70
  -2   0  -6    2.80    0.80
   2   0   6    2.70    0.80
   2   0   6    3.00    0.80
  -3   0  -6   20.90    1.50
  -3   0  -6   20.40    1.70
  -3   0  -6   22.90    1.90
   3   0   6   23.60    1.80
   3   0   6   19.80    1.90
  -4   0  -6    5.50    1.20
  -4   0  -6    4.60    1.00
  -4   0  -6    5.10    1.10
   4   0   6    5.00    1.20
   4   0   6    4.70    1.20
  -5   0  -6    0.40    0.70
  -5   0  -6   -0.50    0.60
   5   0   6    0.00    0.80
  -6   0  -6    8.40    1.50
   6   0   6    5.10    1.40
  10  -1  -6   74.59    3.40
 -10   1   6   70.09    4.10
   9  -1  -6   50.99    2.60
  -9   1   6   48.30    3.20
  -9   1   6   48.30    3.10
   8  -1  -6  281.17    7.70
  -8   1   6  274.47    8.40
  -8   1   6  281.07    8.70
  -8   1   6  281.87    8.40
   7  -1  -6   16.30    1.30
   7  -1  -6   16.70    1.70
  -7   1   6   19.10    1.70
  -7   1   6   18.30    1.50
  -7   1   6   19.10    1.80
   6  -1  -6   10.00    1.30
   6  -1  -6   10.50    0.90
  -6   1   6    9.90    1.20
  -6   1   6   11.90    1.20
  -6   1   6   10.40    1.10
   5  -1  -6    4.70    0.60
   5  -1  -6    3.60    0.80
  -5   1   6    4.70    0.90
  -5   1   6    4.20    0.70
   4  -1  -6  321.77    8.30
   4  -1  -6  329.67    7.40
   4  -1  -6  327.67    7.50
  -4   1   6  309.77    7.80
  -4   1   6  315.47    8.50
   3  -1  -6    2.80    0.40
   3  -1  -6    3.00    0.60
   3  -1  -6    3.80    0.30
  -3   1   6    3.20    0.50
  -3   1   6    3.70    0.40
  -3   1   6    2.30    0.60
   2  -1  -6  328.77    7.20
   2  -1  -6  330.77    7.30
   2  -1  -6  304.77    8.10
   2  -1  -6  317.07    8.60
  -2   1   6  306.27    7.80
  -2   1   6  328.17    7.80
  -2   1   6  339.07    7.70
  -2   1   6  324.37    8.60
   1  -1  -6  339.17    9.10
   1  -1  -6  336.67    8.60
   1  -1  -6  355.06    7.90
   1  -1  -6  352.96    7.80
  -1   1   6  333.27    8.50
  -1   1   6  338.97    8.50
   0  -1  -6    5.70    0.50
   0  -1  -6    7.20    0.90
   0  -1  -6    5.00    0.70
   0   1   6    5.10    0.70
   0   1   6    4.70    0.80
  -1  -1  -6    3.60    0.70
  -1  -1  -6    3.60    0.60
  -1  -1  -6    3.80    0.90
   1   1   6    3.20    0.80
   1   1   6    2.60    0.70
  -2  -1  -6   55.19    2.90
  -2  -1  -6   56.59    2.20
  -2  -1  -6   57.49    2.60
   2   1   6   54.09    2.70
   2   1   6   59.59    2.90
  -3  -1  -6   14.60    1.60
  -3  -1  -6   16.30    1.50
  -3  -1  -6   15.00    1.30
   3   1   6   14.60    1.60
   3   1   6   13.30    1.60
  -4  -1  -6   57.09    3.00
  -4  -1  -6   63.49    3.50
  -4  -1  -6   57.79    2.80
   4   1   6   59.19    3.30
   4   1   6   61.19    3.40
  -5  -1  -6  127.59    6.10
  -5  -1  -6  123.49    4.60
   5   1   6  119.89    5.20
  -6  -1  -6   80.99    3.80
   6   1   6   80.89    4.40
  10  -2  -6   15.20    1.60
 -10   2   6   21.20    2.30
 -10   2   6   16.50    2.10
   9  -2  -6   42.70    2.20
  -9   2   6   41.30    2.80
  -9   2   6   43.60    3.10
   8  -2  -6   29.00    1.70
  -8   2   6   27.00    2.00
  -8   2   6   32.60    2.20
  -8   2   6   24.90    2.20
   7  -2  -6   60.79    2.20
   7  -2  -6   59.29    3.10
  -7   2   6   62.59    2.70
  -7   2   6   62.19    3.20
  -7   2   6   59.19    2.90
   6  -2  -6  109.49    3.00
   6  -2  -6  108.59    4.10
  -6   2   6  109.09    4.00
  -6   2   6  109.49    3.60
  -6   2   6  111.59    4.10
   5  -2  -6   24.00    1.70
  -5   2   6   22.70    1.50
  -5   2   6   24.50    1.30
   4  -2  -6   97.39    3.40
  -4   2   6   95.69    3.50
  -4   2   6   93.19    2.80
   3  -2  -6   27.90    1.50
   3  -2  -6   27.00    1.70
  -3   2   6   27.30    1.20
  -3   2   6   24.70    1.60
  -3   2   6   29.90    1.10
  -3   2   6   24.80    1.10
   2  -2  -6  433.16   10.80
   2  -2  -6  449.56   11.30
  -2   2   6  439.16   11.30
  -2   2   6  470.35   10.20
  -2   2   6  436.96   10.40
  -2   2   6  432.36   10.50
   1  -2  -6  337.17    9.10
   1  -2  -6  335.27    8.50
  -1   2   6  339.47    8.50
  -1   2   6  329.57    8.40
   0  -2  -6   96.99    2.60
   0  -2  -6   96.79    3.90
   0  -2  -6   98.59    2.50
   0  -2  -6   95.79    3.30
   0   2   6   92.19    3.40
   0   2   6   97.99    3.40
  -1  -2  -6  244.38    6.80
  -1  -2  -6  245.28    7.60
  -1  -2  -6  247.48    6.10
   1   2   6  239.58    7.00
   1   2   6  261.47    7.20
  -2  -2  -6  171.38    5.30
  -2  -2  -6  167.18    6.00
  -2  -2  -6  173.08    4.80
   2   2   6  170.88    5.70
   2   2   6  168.28    5.60
  -3  -2  -6  194.18    6.90
  -3  -2  -6  201.78    6.10
  -3  -2  -6  192.48    5.60
   3   2   6  199.68    6.60
   3   2   6  190.78    6.60
  -4  -2  -6  128.59    5.50
  -4  -2  -6  123.19    4.40
   4   2   6  125.09    5.10
   4   2   6  122.29    5.20
  -5  -2  -6   47.10    2.60
  -5  -2  -6   50.19    3.40
   5   2   6   47.70    3.20
  10  -3  -6    7.80    1.10
 -10   3   6    8.00    1.80
 -10   3   6    9.00    1.70
   9  -3  -6    5.20    0.80
  -9   3   6    4.00    1.10
  -9   3   6    6.20    1.50
   8  -3  -6   64.39    2.10
  -8   3   6   60.69    2.90
  -8   3   6   65.09    3.50
   7  -3  -6  103.79    4.40
  -7   3   6  102.89    3.70
  -7   3   6  105.79    4.40
  -7   3   6  111.09    4.10
   6  -3  -6   23.70    1.80
  -6   3   6   22.30    1.30
  -6   3   6   22.70    1.60
  -6   3   6   25.20    1.80
   5  -3  -6  256.77    7.40
  -5   3   6  271.37    7.40
  -5   3   6  263.57    6.50
   4  -3  -6  838.02   19.60
  -4   3   6  819.72   18.50
  -4   3   6  844.42   18.70
  -4   3   6  855.51   19.80
   3  -3  -6 1288.77   29.20
   3  -3  -6 1275.57   28.80
  -3   3   6 1249.28   29.20
  -3   3   6 1282.67   28.30
  -3   3   6 1334.77   27.80
  -3   3   6 1242.78   27.90
   2  -3  -6  619.04   15.20
   2  -3  -6  632.84   14.70
  -2   3   6  636.94   14.50
  -2   3   6  611.94   14.10
  -2   3   6  597.34   14.40
   1  -3  -6  308.37    8.70
   1  -3  -6  310.67    7.90
  -1   3   6  308.97    8.00
  -1   3   6  297.47    7.70
   0  -3  -6  294.77    8.80
   0  -3  -6  309.47    8.00
   0   3   6  307.37    8.00
   0   3   6  304.97    8.20
  -1  -3  -6  125.49    3.30
  -1  -3  -6  126.09    4.10
  -1  -3  -6  126.09    5.00
   1   3   6  123.49    4.30
   1   3   6  127.79    4.50
  -2  -3  -6   36.40    2.00
  -2  -3  -6   33.60    1.60
  -2  -3  -6   32.50    2.50
   2   3   6   33.40    2.20
   2   3   6   34.50    2.30
  -3  -3  -6    2.10    1.10
  -3  -3  -6    2.00    0.70
   3   3   6    2.00    1.00
   3   3   6    3.00    1.10
  -4  -3  -6   24.60    2.40
  -4  -3  -6   21.90    1.60
   4   3   6   26.70    2.40
   4   3   6   19.90    2.10
  -5  -3  -6    4.10    1.40
  -5  -3  -6    6.30    1.20
   5   3   6    4.40    1.40
 -10   4   6    0.10    0.90
 -10   4   6    3.20    1.20
  -9   4   6   94.99    4.10
  -9   4   6   89.99    4.60
  -8   4   6  701.43   18.30
  -8   4   6  704.33   17.10
   7  -4  -6  314.97    9.30
  -7   4   6  317.67    9.30
  -7   4   6  319.27    8.30
  -7   4   6  310.57    8.60
   6  -4  -6   33.20    2.20
  -6   4   6   29.30    2.00
  -6   4   6   30.10    1.40
  -6   4   6   25.40    1.70
   5  -4  -6    8.50    1.10
  -5   4   6    5.70    0.90
  -5   4   6    6.80    0.60
   4  -4  -6  266.07    7.50
   4  -4  -6  264.07    7.30
   4  -4  -6  268.47    6.70
  -4   4   6  258.07    7.40
  -4   4   6  257.27    6.60
  -4   4   6  274.87    6.10
   3  -4  -6  169.28    5.00
   3  -4  -6  171.48    5.40
  -3   4   6  166.68    4.10
  -3   4   6  157.98    4.60
  -3   4   6  165.18    3.90
   2  -4  -6    1.70    0.60
   2  -4  -6    1.30    0.60
  -2   4   6    3.20    0.50
  -2   4   6    3.50    0.70
   1  -4  -6  105.59    3.50
   1  -4  -6   98.89    4.10
  -1   4   6  102.49    3.20
  -1   4   6  104.79    3.60
   0  -4  -6    7.30    1.40
   0  -4  -6    5.30    0.90
   0   4   6    4.30    0.90
   0   4   6    5.40    0.90
  -1  -4  -6  164.58    6.10
   1   4   6  163.88    5.50
   1   4   6  161.98    5.20
  -2  -4  -6   70.19    3.80
  -2  -4  -6   64.39    2.20
   2   4   6   69.49    3.40
   2   4   6   67.89    3.30
  -3  -4  -6    4.00    1.20
  -3  -4  -6    4.10    0.80
   3   4   6    5.30    1.30
   3   4   6    3.80    1.10
  -4  -4  -6   -0.50    0.70
  -4  -4  -6    0.30    0.60
   4   4   6    0.70    0.90
   4   4   6   -0.70    0.80
 -10   5   6  107.39    4.80
 -10   5   6  109.59    5.60
  -9   5   6   11.30    1.50
  -9   5   6   11.70    1.80
  -8   5   6    3.20    0.80
  -8   5   6    2.10    0.90
   7  -5  -6   76.09    3.80
  -7   5   6   79.69    2.90
  -7   5   6   80.59    3.80
   6  -5  -6   26.80    2.10
  -6   5   6   30.10    1.30
  -6   5   6   27.50    2.00
  -6   5   6   27.30    1.80
   5  -5  -6   94.69    3.70
  -5   5   6   95.79    2.60
  -5   5   6   96.49    3.60
   4  -5  -6  128.49    3.80
   4  -5  -6  128.19    4.30
   4  -5  -6  121.99    4.40
  -4   5   6  124.69    3.80
  -4   5   6  122.19    4.40
   3  -5  -6   36.20    1.80
   3  -5  -6   39.10    2.20
   3  -5  -6   36.90    1.90
  -3   5   6   36.90    1.80
   2  -5  -6   72.29    2.80
   2  -5  -6   72.19    3.40
  -2   5   6   73.99    2.30
  -2   5   6   72.09    2.90
   1  -5  -6  133.59    4.20
   1  -5  -6  135.19    5.00
  -1   5   6  127.39    3.80
  -1   5   6  122.89    4.40
   0  -5  -6  104.99    4.60
   0   5   6  104.59    3.70
   0   5   6  113.29    4.20
  -1  -5  -6   18.30    2.10
   1   5   6   17.00    1.60
   1   5   6   18.60    1.80
  -2  -5  -6   40.80    3.00
   2   5   6   40.10    2.70
   2   5   6   41.80    2.60
  -3  -5  -6  111.89    5.50
  -3  -5  -6  107.89    3.20
   3   5   6  102.99    4.80
  -4  -5  -6   48.60    2.40
  -4  -5  -6   50.89    4.30
   4   5   6   52.39    3.40
 -10   6   6   54.79    3.90
 -10   6   6   61.59    3.40
  -9   6   6   51.69    2.80
  -9   6   6   47.60    3.40
  -8   6   6   -0.10    0.60
  -8   6   6    0.00    0.40
   7  -6  -6    1.10    0.90
  -7   6   6    1.40    0.90
  -7   6   6    1.00    0.50
   6  -6  -6   34.10    2.40
  -6   6   6   37.00    2.40
  -6   6   6   39.20    1.50
   5  -6  -6   -0.20    0.50
   5  -6  -6    1.00    0.70
  -5   6   6    0.20    0.50
  -5   6   6    0.40    0.50
   4  -6  -6    7.60    1.30
   4  -6  -6    6.60    0.90
   4  -6  -6    9.30    1.10
  -4   6   6    9.70    1.20
  -4   6   6    5.60    0.80
   3  -6  -6   28.30    1.70
   3  -6  -6   31.60    1.80
   3  -6  -6   29.50    2.10
  -3   6   6   30.30    1.80
   2  -6  -6   10.50    1.50
   2  -6  -6   10.50    1.10
  -2   6   6    8.50    1.10
  -2   6   6    8.90    0.70
   1  -6  -6  270.37    8.50
  -1   6   6  265.17    7.00
  -1   6   6  270.97    7.80
   0  -6  -6  304.47    9.60
   0   6   6  302.67    8.80
   0   6   6  297.77    8.10
  -1  -6  -6  103.99    5.00
   1   6   6   98.79    4.00
   1   6   6  106.19    4.40
  -2  -6  -6  155.08    6.60
   2   6   6  155.48    5.90
   2   6   6  146.99    5.60
  -3  -6  -6   47.80    3.60
   3   6   6   52.69    3.30
   3   6   6   49.20    3.30
 -10   7   6    0.10    0.70
 -10   7   6    1.00    0.80
  -9   7   6   20.40    2.40
  -9   7   6   18.90    1.70
  -8   7   6   43.10    2.20
  -8   7   6   42.90    3.00
   7  -7  -6  207.78    7.20
  -7   7   6  201.48    5.60
  -7   7   6  216.78    7.30
   6  -7  -6  371.36   10.90
  -6   7   6  405.46    9.10
  -6   7   6  408.06   11.20
   5  -7  -6  324.07    9.00
   5  -7  -6  306.17    9.80
   5  -7  -6  309.27    9.00
  -5   7   6  317.77    9.00
  -5   7   6  326.67    9.00
   4  -7  -6   58.39    2.70
   4  -7  -6   54.29    2.50
   4  -7  -6   54.09    2.80
  -4   7   6   53.89    2.50
   3  -7  -6   68.89    3.40
   3  -7  -6   68.69    3.00
  -3   7   6   70.29    3.00
   2  -7  -6  476.75   13.30
  -2   7   6  495.15   12.60
  -2   7   6  483.95   11.30
   1  -7  -6  196.98    7.10
  -1   7   6  202.88    5.70
  -1   7   6  201.38    6.50
   0  -7  -6   57.99    3.60
   0   7   6   65.89    2.90
   0   7   6   59.69    3.20
  -1  -7  -6   16.00    2.10
   1   7   6   18.00    1.90
   1   7   6   14.00    1.60
  -2  -7  -6    2.90    1.20
   2   7   6    2.80    1.20
   2   7   6    3.90    1.20
  -9   8   6   82.59    4.60
  -9   8   6   79.09    3.40
  -8   8   6  142.69    4.60
  -8   8   6  149.49    6.10
  -7   8   6  141.99    5.70
  -7   8   6  138.39    4.00
   6  -8  -6   85.19    4.00
  -6   8   6   87.49    4.00
   5  -8  -6   48.90    2.70
   5  -8  -6   43.60    2.40
  -5   8   6   48.70    3.10
  -5   8   6   45.90    2.60
   4  -8  -6   43.60    2.40
   4  -8  -6   39.10    2.50
  -4   8   6   43.10    2.40
   3  -8  -6   35.00    2.20
   3  -8  -6   35.20    2.50
  -3   8   6   33.50    2.20
   2  -8  -6    5.60    1.30
  -2   8   6    6.20    1.20
  -2   8   6    5.30    0.80
   1  -8  -6   30.60    2.60
  -1   8   6   29.40    1.80
  -1   8   6   35.00    2.40
   0  -8  -6   -0.40    0.80
   0   8   6    1.40    0.80
   0   8   6    0.60    0.50
  -1  -8  -6    1.00    1.10
   1   8   6    0.70    0.70
   1   8   6    1.40    0.80
  -9   9   6    1.60    0.90
  -9   9   6    0.40    0.50
  -8   9   6   17.20    2.10
  -8   9   6   16.00    1.30
  -7   9   6    0.90    0.40
  -7   9   6    0.40    0.70
   5  -9  -6   25.40    1.90
  -5   9   6   24.10    1.90
   4  -9  -6   13.80    1.60
   4  -9  -6   11.90    1.50
  -4   9   6   12.60    1.50
   3  -9  -6   33.90    2.30
   3  -9  -6   33.40    2.60
  -3   9   6   34.60    2.30
  -3   9   6   30.70    1.40
   2  -9  -6   38.90    2.90
  -2   9   6   44.90    2.80
  -2   9   6   44.50    2.00
   1  -9  -6    2.60    1.20
  -1   9   6    3.80    1.10
  -1   9   6    3.00    0.80
   0  -9  -6   22.20    2.60
   0   9   6   22.30    2.20
   0   9   6   21.50    1.80
  -8  10   6   24.70    2.40
  -8  10   6   32.70    1.60
   5 -10  -6   15.90    1.70
  -5  10   6   19.20    1.80
   4 -10  -6    5.60    1.30
  -4  10   6    6.50    1.30
   3 -10  -6   74.79    3.70
   3 -10  -6   70.99    3.90
  -3  10   6   76.29    3.70
  -3  10   6   71.69    2.50
   2 -10  -6  116.09    5.40
  -2  10   6  113.19    3.80
  -2  10   6  115.79    4.90
  -5  11   6  269.17    8.80
   4 -11  -6  290.57    9.20
  -4  11   6  304.77    9.30
   0 -12   7    3.20    0.90
   1 -12   7   25.60    2.20
   1 -12   7   21.00    2.10
   2 -12   7   17.70    1.90
   2 -12   7   18.70    1.90
  -2 -11   7    0.50    0.70
  -1 -11   7  118.99    4.80
  -1 -11   7  124.69    4.60
   0 -11   7   10.50    1.30
   0 -11   7    8.70    1.40
   1 -11   7   46.20    2.50
   1 -11   7   49.60    3.00
   2 -11   7  122.99    4.40
   2 -11   7  125.79    5.30
   3 -11   7  169.88    5.60
   3 -11   7  174.48    6.50
   4 -11   7   91.19    4.50
   4 -11   7   85.79    3.60
  -3 -10   7   28.80    2.60
  -3 -10   7   24.90    2.00
  -2 -10   7   27.00    2.00
  -2 -10   7   27.10    2.40
  -1 -10   7  189.38    6.00
  -1 -10   7  186.48    6.20
   0 -10   7  117.89    4.60
   0 -10   7  112.69    4.20
   1 -10   7  195.18    6.70
   1 -10   7  195.18    6.10
   2 -10   7  144.29    5.00
   2 -10   7  153.08    5.70
   3 -10   7   91.79    4.40
   4 -10   7  184.68    6.80
   4 -10   7  185.38    6.00
  -5  10  -7    0.50    0.70
   5 -10   7    0.10    0.60
   5 -10   7    1.00    0.70
  -5  -9   7   76.59    3.80
  -4  -9   7   50.29    2.90
  -4  -9   7   46.50    3.40
  -3  -9   7  225.78    8.00
  -3  -9   7  227.08    7.10
  -2  -9   7  352.56   10.30
  -2  -9   7  330.97    9.40
  -1  -9   7   64.19    3.00
  -1  -9   7   66.59    3.00
   0  -9   7   58.79    3.00
   0  -9   7   58.99    2.80
  -1   9  -7    2.30    1.30
   1  -9   7    3.00    0.90
   1  -9   7    3.70    1.00
   2  -9   7   13.60    1.60
  -3   9  -7    7.90    1.30
   3  -9   7    5.00    1.30
   3  -9   7    5.40    1.10
  -4   9  -7   43.60    2.90
   4  -9   7   40.20    2.40
   4  -9   7   40.00    2.80
  -5   9  -7    5.70    1.40
   5  -9   7    7.20    1.60
   5  -9   7    7.20    1.30
  -6   9  -7    2.20    1.10
   6  -9   7    2.80    1.80
   6  -9   7    2.50    0.80
  -5  -8   7    4.90    1.50
  -5  -8   7    3.60    1.10
  -4  -8   7   55.69    3.60
  -4  -8   7   55.49    3.00
  -3  -8   7   28.20    2.00
  -3  -8   7   25.50    2.30
  -2  -8   7   19.30    1.90
  -2  -8   7   21.70    1.70
  -2  -8   7   18.00    1.70
  -1  -8   7    6.20    1.00
  -1  -8   7    5.40    1.20
  -1  -8   7    7.70    1.10
   0  -8   7    1.30    0.60
   0  -8   7    0.80    0.60
  -1   8  -7    7.30    1.80
   1  -8   7    7.30    1.30
  -2   8  -7  204.38    6.40
   2  -8   7  196.48    6.60
   2  -8   7  201.68    6.30
  -3   8  -7   32.10    2.30
   3  -8   7   31.30    2.10
   3  -8   7   29.60    2.30
  -4   8  -7  143.09    5.50
   4  -8   7  132.59    5.40
   4  -8   7  135.69    4.90
  -5   8  -7    7.00    1.60
   5  -8   7    9.60    1.80
   5  -8   7    7.30    1.40
  -6   8  -7    2.50    1.10
   6  -8   7   -0.10    0.70
   6  -8   7    2.90    1.00
  -6  -7   7   10.30    1.60
  -6  -7   7    9.80    2.10
  -5  -7   7   91.89    4.80
  -5  -7   7   93.99    4.10
  -4  -7   7   52.79    2.70
  -4  -7   7   54.29    3.40
  -3  -7   7   -0.30    0.70
  -3  -7   7    0.00    0.50
  -2  -7   7    7.70    1.20
  -2  -7   7    6.00    1.20
  -2  -7   7    5.40    0.90
  -1  -7   7   21.80    1.80
  -1  -7   7   21.00    1.60
  -1  -7   7   26.30    1.70
   0   7  -7  137.19    4.40
   0  -7   7  145.29    4.80
   0  -7   7  143.79    4.80
  -1   7  -7  165.58    5.20
   1  -7   7  164.68    5.30
   1  -7   7  163.78    5.60
  -2   7  -7   56.19    2.80
   2  -7   7   53.39    2.70
   2  -7   7   51.59    2.80
  -3   7  -7   92.49    4.00
   3  -7   7   93.49    4.10
   3  -7   7   95.39    3.90
  -4   7  -7  181.08    6.40
   4  -7   7  172.08    5.90
   4  -7   7  173.88    6.30
  -5   7  -7  163.28    6.40
   5  -7   7  169.28    5.80
   5  -7   7  156.58    6.20
  -6   7  -7   95.19    4.90
   6  -7   7   98.39    4.30
   6  -7   7  104.59    4.90
  -7  -6   7    0.30    0.80
  -6  -6   7   15.60    2.10
  -5  -6   7   45.80    3.10
  -5  -6   7   47.00    2.80
  -4  -6   7  219.88    6.50
  -4  -6   7  206.08    7.30
   3   6  -7   79.19    3.50
  -3  -6   7   76.39    3.20
  -3  -6   7   76.49    3.70
   2   6  -7   97.69    3.50
  -2  -6   7   99.79    3.30
  -2  -6   7   91.29    3.90
  -2  -6   7  104.89    3.70
   1   6  -7  519.05   12.60
   1   6  -7  511.85   12.50
  -1  -6   7  518.55   12.70
  -1  -6   7  520.95   13.20
   0   6  -7  766.02   18.30
   0   6  -7  778.12   18.40
   0  -6   7  781.92   18.70
   0  -6   7  790.72   18.60
   0  -6   7  810.12   18.70
  -1   6  -7  145.49    4.80
  -1   6  -7  144.39    5.20
   1  -6   7  150.58    4.90
   1  -6   7  148.89    5.10
  -2   6  -7  106.79    4.00
   2  -6   7  101.89    4.10
   2  -6   7   98.99    3.90
  -3   6  -7  114.39    4.50
   3  -6   7  113.79    4.60
   3  -6   7  109.09    4.30
  -4   6  -7   77.79    3.80
   4  -6   7   74.49    3.80
   4  -6   7   74.29    3.50
  -5   6  -7   69.19    3.80
   5  -6   7   62.59    3.60
   5  -6   7   68.69    3.40
  -6   6  -7    0.20    0.80
   6  -6   7   -0.10    0.80
   6  -6   7    0.90    0.80
  -7  -5   7   80.99    4.50
   6   5  -7  334.87    9.30
  -6  -5   7  326.67   10.40
   5   5  -7  603.54   14.90
  -5  -5   7  605.34   16.20
   4   5  -7  370.26    9.60
  -4  -5   7  367.86    9.70
  -4  -5   7  357.46   10.50
   3   5  -7   27.70    1.70
  -3  -5   7   28.40    1.70
  -3  -5   7   27.30    2.00
   2   5  -7    1.30    0.50
   2   5  -7    1.70    0.50
  -2  -5   7    2.00    0.70
  -2  -5   7    1.80    0.50
  -2  -5   7    0.90    0.50
   1   5  -7  170.78    5.00
   1   5  -7  161.58    4.90
  -1  -5   7  170.78    5.00
  -1  -5   7  165.38    5.00
  -1  -5   7  172.28    5.40
   0   5  -7   74.99    2.90
   0   5  -7   76.19    2.80
   0  -5   7   83.59    3.10
   0  -5   7   70.09    2.90
   0  -5   7   72.19    3.00
  -1   5  -7    0.30    0.50
  -1   5  -7    0.80    0.50
   1  -5   7    0.50    0.40
   1  -5   7    1.20    0.60
   1  -5   7    0.50    0.60
  -2   5  -7   47.50    2.50
  -2   5  -7   40.90    2.10
   2  -5   7   41.80    2.30
   2  -5   7   45.20    2.60
  -3   5  -7    0.60    0.60
  -3   5  -7    0.30    0.50
   3  -5   7    1.00    0.70
   3  -5   7    0.50    0.60
  -4   5  -7    3.30    1.00
   4  -5   7    3.40    1.10
   4  -5   7    3.50    1.00
  -5   5  -7   93.69    4.40
   5  -5   7   75.69    4.40
   5  -5   7   82.59    4.20
  -6   5  -7    1.00    1.00
   6  -5   7    0.20    0.80
   8   4  -7  270.07    8.30
  -8  -4   7  268.17    9.40
   7   4  -7  166.98    5.60
  -7  -4   7  162.78    6.60
   6   4  -7   16.50    1.50
  -6  -4   7   15.30    1.80
   5   4  -7   83.09    3.20
  -5  -4   7   74.59    3.80
   4   4  -7  256.97    7.10
   4   4  -7  280.67    7.30
  -4  -4   7  265.07    8.20
  -4  -4   7  279.37    7.70
   3   4  -7  178.68    5.20
   3   4  -7  177.28    5.20
  -3  -4   7  186.48    5.40
  -3  -4   7  183.28    5.50
  -3  -4   7  184.78    6.00
   2   4  -7  454.65   11.10
   2   4  -7  443.36   11.10
  -2  -4   7  463.15   11.20
  -2  -4   7  449.86   11.30
  -2  -4   7  465.25   11.90
  -2  -4   7  456.85   10.80
   1   4  -7   11.80    1.00
   1   4  -7   10.50    0.90
  -1  -4   7    9.90    1.00
  -1  -4   7   11.40    1.10
  -1  -4   7   11.90    1.00
  -1  -4   7   11.50    1.20
   0   4  -7   22.50    1.40
   0   4  -7   25.50    1.60
   0  -4   7   26.00    1.70
   0  -4   7   25.90    1.70
   0  -4   7   22.80    1.50
   0  -4   7   23.90    1.60
  -1   4  -7   27.70    1.60
  -1   4  -7   30.00    1.80
   1  -4   7   29.50    1.80
   1  -4   7   29.80    1.80
   1  -4   7   31.70    2.00
   1  -4   7   28.00    1.80
  -2   4  -7    5.00    0.90
  -2   4  -7    6.40    1.20
   2  -4   7    6.30    1.20
   2  -4   7    5.60    1.10
  -3   4  -7    0.60    0.60
  -3   4  -7    0.60    0.50
   3  -4   7    0.20    0.60
   3  -4   7    0.30    0.60
  -4   4  -7    5.40    1.10
  -4   4  -7    7.00    1.40
   4  -4   7    4.30    1.10
  -5   4  -7   21.60    2.10
   5  -4   7   26.90    2.40
  -6   4  -7   41.90    3.10
   6  -4   7   40.20    3.00
   9   3  -7   -0.40    0.70
  -9  -3   7    2.00    1.10
   8   3  -7    1.60    0.80
  -8  -3   7    3.10    1.30
   7   3  -7   95.49    3.80
  -7  -3   7   97.29    4.60
   6   3  -7   84.49    3.30
  -6  -3   7   88.69    4.20
   5   3  -7    1.10    0.50
   5   3  -7    0.80    0.50
  -5  -3   7    1.40    0.80
  -5  -3   7    1.50    0.70
   4   3  -7   10.20    1.00
   4   3  -7    7.70    0.90
  -4  -3   7   10.00    1.10
  -4  -3   7   11.40    1.30
   3   3  -7    8.00    0.90
   3   3  -7    9.00    0.90
  -3  -3   7    9.10    1.20
  -3  -3   7    8.60    1.00
   2   3  -7   37.40    1.80
   2   3  -7   38.10    1.70
  -2  -3   7   42.40    2.00
  -2  -3   7   41.80    1.90
  -2  -3   7   35.70    2.10
  -2  -3   7   41.20    1.70
   1   3  -7  143.59    4.50
   1   3  -7  145.69    4.20
  -1  -3   7  148.79    4.50
  -1  -3   7  146.09    4.80
  -1  -3   7  139.09    4.40
  -1  -3   7  144.89    4.40
   0   3  -7  464.05   11.10
   0   3  -7  468.45   11.60
   0  -3   7  450.05   11.50
   0  -3   7  479.65   11.60
   0  -3   7  470.65   11.70
   0  -3   7  452.15   11.70
  -1   3  -7  340.67    8.30
  -1   3  -7  328.67    8.80
   1  -3   7  324.57    8.80
   1  -3   7  332.37    8.90
   1  -3   7  318.37    8.70
   1  -3   7  299.27    9.20
  -2   3  -7  325.07    8.30
  -2   3  -7  313.97    8.50
  -2   3  -7  306.17    8.70
   2  -3   7  315.57    8.90
   2  -3   7  307.77    8.90
   2  -3   7  315.87    8.50
  -3   3  -7  256.07    7.30
  -3   3  -7  252.27    7.70
   3  -3   7  254.57    7.80
  -4   3  -7  118.39    4.40
  -4   3  -7  116.99    4.80
   4  -3   7  112.29    4.70
  -5   3  -7   28.80    2.20
  -5   3  -7   23.40    2.30
   5  -3   7   22.00    2.20
  -6   3  -7   63.99    3.90
  -6   3  -7   78.09    4.50
   6  -3   7   64.69    3.90
   9   2  -7    6.60    1.30
  -9  -2   7    9.80    1.90
   8   2  -7    0.90    0.70
  -8  -2   7    2.20    1.00
   7   2  -7    1.80    0.70
  -7  -2   7    2.60    0.90
  -7  -2   7    1.50    0.80
  -7  -2   7    1.90    1.10
   6   2  -7   21.30    1.50
   6   2  -7   23.60    1.70
  -6  -2   7   22.70    2.00
  -6  -2   7   22.00    1.70
  -6  -2   7   24.00    1.70
   5   2  -7   11.50    1.00
   5   2  -7   10.30    1.10
  -5  -2   7   10.70    1.20
  -5  -2   7    9.20    1.30
   4   2  -7  285.17    7.20
   4   2  -7  284.77    7.60
  -4  -2   7  273.17    7.50
  -4  -2   7  291.87    8.20
   3   2  -7  733.93   17.00
   3   2  -7  760.82   17.50
  -3  -2   7  744.83   17.40
  -3  -2   7  753.82   18.10
   2   2  -7  661.93   15.00
   2   2  -7  646.04   15.40
  -2  -2   7  671.13   15.40
  -2  -2   7  670.33   15.10
  -2  -2   7  615.34   15.80
   1   2  -7  441.36   10.30
   1   2  -7  422.86   10.80
  -1  -2   7  433.46   11.20
  -1  -2   7  446.86   10.80
  -1  -2   7  435.06   10.70
   0   2  -7  467.15   11.10
   0   2  -7  453.25   11.60
   0  -2   7  467.05   11.90
   0  -2   7  478.65   11.70
   0  -2   7  470.85   11.70
  -1   2  -7  570.14   13.70
  -1   2  -7  592.34   14.40
  -1   2  -7  572.44   14.20
   1  -2   7  583.44   14.40
   1  -2   7  587.14   14.40
   1  -2   7  576.84   14.40
  -2   2  -7  250.27    7.40
  -2   2  -7  265.77    7.50
  -2   2  -7  252.57    6.90
   2  -2   7  245.08    7.50
   2  -2   7  249.38    7.50
  -3   2  -7   48.00    2.70
  -3   2  -7   46.90    2.40
  -3   2  -7   52.89    2.70
   3  -2   7   48.40    2.80
   3  -2   7   49.40    2.80
  -4   2  -7    0.60    0.70
  -4   2  -7    2.00    0.80
   4  -2   7    0.90    0.80
  -5   2  -7    0.50    0.70
  -5   2  -7    0.00    0.80
   5  -2   7   -0.30    0.70
  -6   2  -7   -0.30    0.70
  -6   2  -7    0.90    0.90
   6  -2   7   -0.80    0.70
   9   1  -7  135.19    5.00
  -9  -1   7  135.99    5.80
   8   1  -7  194.98    6.20
  -8  -1   7  205.18    6.90
  -8  -1   7  206.28    7.20
  -8  -1   7  203.88    6.90
   7   1  -7  145.89    5.10
   7   1  -7  129.19    4.40
  -7  -1   7  147.49    5.10
  -7  -1   7  137.09    5.00
  -7  -1   7  131.89    5.20
   6   1  -7   13.70    1.40
   6   1  -7   14.40    1.20
  -6  -1   7   12.20    1.30
  -6  -1   7   10.40    1.40
  -6  -1   7   11.70    1.30
   5   1  -7  754.22   17.50
   5   1  -7  754.72   18.20
  -5  -1   7  761.12   18.70
  -5  -1   7  783.72   18.00
   4   1  -7  895.51   21.30
   4   1  -7  912.51   20.60
  -4  -1   7  918.31   21.10
  -4  -1   7  958.90   21.90
   3   1  -7  178.18    5.20
   3   1  -7  176.58    4.70
  -3  -1   7  181.98    5.70
  -3  -1   7  184.08    5.10
   2   1  -7   93.09    3.30
   2   1  -7   97.19    2.80
  -2  -1   7  102.49    3.30
  -2  -1   7   97.19    3.10
  -2  -1   7   94.69    3.60
   1   1  -7    4.00    0.50
   1   1  -7    4.80    0.70
  -1  -1   7    6.10    0.70
  -1  -1   7    5.90    1.00
  -1  -1   7    5.30    0.80
   0   1  -7   12.00    1.20
   0   1  -7   14.10    1.20
   0   1  -7   12.70    0.90
   0  -1   7   14.80    1.20
   0  -1   7   15.30    1.30
   0  -1   7   15.00    1.40
  -1   1  -7  230.18    7.00
  -1   1  -7  230.18    6.10
  -1   1  -7  232.98    6.70
   1  -1   7  236.78    6.90
   1  -1   7  233.38    6.90
  -2   1  -7   60.09    2.80
  -2   1  -7   66.69    3.10
  -2   1  -7   59.29    2.50
   2  -1   7   62.99    3.10
   2  -1   7   59.29    3.00
  -3   1  -7   34.10    2.00
  -3   1  -7   35.20    2.30
  -3   1  -7   38.80    2.40
   3  -1   7   36.40    2.50
  -4   1  -7    0.40    0.70
  -4   1  -7    1.40    0.80
   4  -1   7    0.80    0.80
  -5   1  -7   35.90    2.70
  -5   1  -7   39.90    2.50
   5  -1   7   43.20    3.00
  -6   1  -7    6.90    1.50
  -6   1  -7    7.00    1.40
   6  -1   7    7.30    1.70
   9   0  -7  159.68    5.40
  -9   0   7  159.88    6.10
  -9   0   7  158.48    6.20
  -9   0   7  157.38    6.30
   8   0  -7   37.30    2.70
   8   0  -7   38.20    2.10
  -8   0   7   36.40    2.60
  -8   0   7   34.30    2.40
  -8   0   7   39.40    2.70
   7   0  -7    8.30    1.40
   7   0  -7   10.30    1.10
  -7   0   7    7.30    1.20
  -7   0   7    9.00    1.30
  -7   0   7    9.50    1.40
   6   0  -7  297.27    8.50
   6   0  -7  310.87    7.70
  -6   0   7  298.97    8.20
  -6   0   7  299.77    8.70
   5   0  -7    1.40    0.40
   5   0  -7    1.30    0.60
  -5   0   7    1.10    0.60
  -5   0   7    1.20    0.50
   4   0  -7    7.30    0.60
   4   0  -7    6.80    0.90
  -4   0   7    7.00    0.80
  -4   0   7    5.70    0.90
   3   0  -7    0.50    0.30
   3   0  -7    0.10    0.40
  -3   0   7    0.20    0.30
  -3   0   7    0.50    0.40
  -3   0   7    2.10    0.40
   2   0  -7  408.56    9.40
   2   0  -7  402.96   10.20
  -2   0   7  411.86    9.90
  -2   0   7  403.16   10.70
  -2   0   7  416.76    9.90
   1   0  -7  113.49    4.20
   1   0  -7  124.39    3.30
   1   0  -7  121.39    4.00
  -1   0   7  121.09    4.30
  -1   0   7  116.19    3.80
  -1   0   7  125.69    3.90
   0   0  -7  243.28    6.80
   0   0  -7  237.98    7.20
   0   0  -7  236.28    6.00
   0   0   7  237.88    6.80
   0   0   7  236.08    6.80
   0   0   7  260.67    7.50
  -1   0  -7   46.70    2.30
  -1   0  -7   49.30    2.60
  -1   0  -7   50.19    2.00
   1   0   7   50.59    2.60
   1   0   7   47.70    2.50
  -2   0  -7   20.50    1.60
  -2   0  -7   18.80    1.30
  -2   0  -7   20.90    1.80
   2   0   7   22.70    1.90
   2   0   7   24.70    1.90
  -3   0  -7   38.80    2.10
  -3   0  -7   42.50    2.70
  -3   0  -7   44.90    2.50
   3   0   7   45.10    2.80
   3   0   7   42.00    2.70
  -4   0  -7   72.99    3.80
  -4   0  -7   71.59    3.20
  -4   0  -7   76.79    3.60
   4   0   7   69.59    3.70
  -5   0  -7   25.20    2.10
  -5   0  -7   24.30    2.20
   5   0   7   22.90    2.40
  10  -1  -7   17.20    1.70
 -10   1   7   27.10    4.00
 -10   1   7   16.60    2.10
   9  -1  -7   15.60    1.50
  -9   1   7   14.60    1.80
  -9   1   7   14.10    1.90
  -9   1   7   13.90    1.70
   8  -1  -7   36.60    2.00
   8  -1  -7   35.90    2.60
  -8   1   7   35.90    2.40
  -8   1   7   40.30    2.70
  -8   1   7   38.90    2.60
   7  -1  -7    7.10    0.90
   7  -1  -7    8.50    1.50
  -7   1   7    6.00    1.20
  -7   1   7    5.40    1.00
  -7   1   7    6.20    1.20
   6  -1  -7  330.07    7.90
   6  -1  -7  322.37    9.00
  -6   1   7  315.67    8.40
  -6   1   7  328.47    9.10
   5  -1  -7    4.30    0.50
   5  -1  -7    6.20    1.00
  -5   1   7    3.70    0.90
  -5   1   7    4.40    0.70
   4  -1  -7   27.40    1.10
   4  -1  -7   30.70    1.00
   4  -1  -7   26.80    1.70
  -4   1   7   24.90    1.30
  -4   1   7   23.20    1.70
   3  -1  -7    0.30    0.40
   3  -1  -7    0.50    0.20
  -3   1   7    0.70    0.30
  -3   1   7    1.50    0.60
  -3   1   7    1.00    0.40
   2  -1  -7   70.49    1.90
   2  -1  -7   62.79    2.90
   2  -1  -7   66.59    1.80
   2  -1  -7   66.59    2.70
  -2   1   7   68.59    2.40
  -2   1   7   67.89    2.50
  -2   1   7   69.29    3.00
   1  -1  -7  185.88    4.50
   1  -1  -7  175.58    5.90
   1  -1  -7  209.88    5.00
   1  -1  -7  188.78    5.50
  -1   1   7  186.88    5.40
  -1   1   7  189.18    6.10
  -1   1   7  179.48    5.40
   0  -1  -7  715.63   16.00
   0  -1  -7  707.43   17.70
   0  -1  -7  716.53   17.00
   0   1   7  726.83   17.10
   0   1   7  703.93   17.10
  -1  -1  -7   96.59    4.10
  -1  -1  -7   93.29    2.90
  -1  -1  -7   94.79    3.60
   1   1   7  102.39    3.90
   1   1   7   95.19    3.80
  -2  -1  -7   21.30    1.70
  -2  -1  -7   22.40    1.40
  -2  -1  -7   17.90    1.90
   2   1   7   20.50    1.90
   2   1   7   24.20    1.90
  -3  -1  -7  352.36   10.60
  -3  -1  -7  359.66    9.30
  -3  -1  -7  354.56    9.90
   3   1   7  357.46   10.40
   3   1   7  359.86   10.50
  -4  -1  -7  206.58    6.30
  -4  -1  -7  212.48    7.50
  -4  -1  -7  207.08    6.80
   4   1   7  202.78    7.40
   4   1   7  206.78    7.20
  -5  -1  -7   32.00    2.20
   5   1   7   33.00    2.80
  10  -2  -7    1.30    0.70
 -10   2   7    2.10    1.10
 -10   2   7    1.30    0.90
   9  -2  -7    7.40    1.10
  -9   2   7    6.40    1.30
  -9   2   7    7.40    1.50
   8  -2  -7    4.50    0.70
   8  -2  -7    2.70    1.10
  -8   2   7    4.00    1.00
  -8   2   7    3.30    1.20
  -8   2   7    2.00    0.90
   7  -2  -7    0.30    0.70
   7  -2  -7    0.40    0.40
  -7   2   7    1.10    0.70
  -7   2   7    0.50    0.60
  -7   2   7    1.40    0.80
   6  -2  -7   86.19    3.60
  -6   2   7   81.79    2.90
  -6   2   7   77.39    3.40
   5  -2  -7  143.39    4.90
  -5   2   7  152.58    4.20
  -5   2   7  148.19    5.00
   4  -2  -7  254.87    7.00
  -4   2   7  246.48    7.20
  -4   2   7  250.37    6.30
   3  -2  -7  651.73   15.90
   3  -2  -7  635.24   15.40
  -3   2   7  641.44   15.80
  -3   2   7  630.84   14.60
  -3   2   7  661.53   14.90
   2  -2  -7  924.01   21.40
   2  -2  -7  931.11   22.10
  -2   2   7  929.61   21.20
   1  -2  -7 1049.00   24.10
   1  -2  -7 1022.40   23.30
  -1   2   7 1013.10   23.20
  -1   2   7  970.30   23.10
   0  -2  -7  142.49    4.50
   0  -2  -7  141.39    3.50
   0  -2  -7  138.99    5.10
   0   2   7  132.89    4.60
   0   2   7  139.09    4.60
  -1  -2  -7   29.50    2.20
  -1  -2  -7   28.30    1.80
  -1  -2  -7   28.40    1.30
   1   2   7   30.10    2.00
   1   2   7   29.40    2.00
  -2  -2  -7   96.99    4.50
  -2  -2  -7  103.59    3.80
  -2  -2  -7   97.19    3.20
   2   2   7   98.29    4.20
   2   2   7   97.49    4.10
  -3  -2  -7   51.19    2.30
  -3  -2  -7   49.10    2.70
  -3  -2  -7   50.39    3.30
   3   2   7   52.19    3.10
   3   2   7   55.79    3.20
  -4  -2  -7    4.10    1.40
  -4  -2  -7    4.60    1.00
   4   2   7    3.90    1.30
   4   2   7    4.40    1.20
 -10   3   7   37.90    3.20
 -10   3   7   40.90    2.90
  -9   3   7  241.78    8.40
  -9   3   7  241.48    7.60
   8  -3  -7  188.68    6.80
  -8   3   7  187.88    6.30
  -8   3   7  193.98    6.00
  -8   3   7  187.38    6.80
   7  -3  -7  146.69    5.40
  -7   3   7  144.39    4.50
  -7   3   7  144.69    5.40
  -7   3   7  144.69    5.10
   6  -3  -7  354.26    9.80
  -6   3   7  356.86    8.80
  -6   3   7  354.16    9.70
   5  -3  -7  373.06    9.80
  -5   3   7  354.96    9.70
  -5   3   7  355.56    8.60
   4  -3  -7   73.29    3.00
  -4   3   7   70.39    2.30
  -4   3   7   74.49    3.20
   3  -3  -7   38.50    2.00
   3  -3  -7   39.00    2.20
  -3   3   7   34.90    1.50
  -3   3   7   37.70    2.20
  -3   3   7   37.00    1.70
   2  -3  -7   60.89    2.60
   2  -3  -7   60.59    2.90
  -2   3   7   56.89    2.40
  -2   3   7   62.79    2.30
   1  -3  -7  162.88    5.60
   1  -3  -7  163.38    4.90
  -1   3   7  154.38    4.90
  -1   3   7  154.38    4.80
   0  -3  -7    6.50    1.00
   0  -3  -7    7.30    1.40
   0   3   7    9.40    1.10
   0   3   7    8.40    1.20
  -1  -3  -7   28.50    2.40
  -1  -3  -7   29.60    1.90
  -1  -3  -7   28.40    1.10
   1   3   7   30.40    2.10
   1   3   7   25.70    1.90
  -2  -3  -7   12.90    1.80
  -2  -3  -7   12.10    0.90
   2   3   7   14.10    1.60
   2   3   7   10.90    1.60
  -3  -3  -7   26.80    2.50
  -3  -3  -7   23.40    1.50
   3   3   7   25.20    2.30
   3   3   7   22.00    2.20
  -4  -3  -7   13.10    1.30
  -4  -3  -7   13.30    1.90
   4   3   7   12.70    1.90
 -10   4   7   89.39    4.30
 -10   4   7   88.49    4.90
  -9   4   7  183.08    7.10
  -9   4   7  205.48    6.50
   8  -4  -7  170.88    6.40
  -8   4   7  163.28    6.30
  -8   4   7  170.88    5.40
   7  -4  -7    8.10    1.50
  -7   4   7    8.80    1.40
  -7   4   7   10.00    1.00
  -7   4   7   10.50    1.30
   6  -4  -7    6.60    1.30
  -6   4   7    7.70    0.80
  -6   4   7    8.00    1.10
  -6   4   7    7.30    1.20
   5  -4  -7   71.09    3.10
  -5   4   7   71.29    2.20
  -5   4   7   66.89    3.10
   4  -4  -7  266.47    7.50
   4  -4  -7  269.77    7.80
  -4   4   7  254.27    6.30
  -4   4   7  271.47    7.80
   3  -4  -7  377.96    9.70
   3  -4  -7  357.66   10.10
  -3   4   7  372.76    8.80
  -3   4   7  373.86    9.30
  -3   4   7  376.06   10.20
   2  -4  -7    3.90    0.80
   2  -4  -7    2.60    0.90
  -2   4   7    3.00    0.60
  -2   4   7    3.90    0.80
   1  -4  -7   47.50    2.30
   1  -4  -7   49.99    2.90
  -1   4   7   51.29    2.30
  -1   4   7   52.29    2.50
   0  -4  -7   10.80    1.20
   0  -4  -7   11.60    1.60
   0   4   7   11.70    1.40
   0   4   7   11.00    1.30
  -1  -4  -7  154.48    6.20
   1   4   7  160.28    5.50
   1   4   7  168.68    5.80
  -2  -4  -7    8.80    1.70
  -2  -4  -7    8.90    0.70
   2   4   7   10.40    1.60
   2   4   7    8.70    1.50
  -3  -4  -7   59.29    2.20
  -3  -4  -7   52.89    3.80
   3   4   7   63.79    3.60
   3   4   7   59.89    3.60
   4   4   7   22.00    2.40
 -10   5   7    4.70    1.20
 -10   5   7    7.90    1.80
  -9   5   7    6.60    1.60
  -9   5   7    6.60    1.20
   8  -5  -7   31.60    2.60
  -8   5   7   31.70    2.60
  -8   5   7   29.60    1.80
   7  -5  -7  138.99    5.40
  -7   5   7  144.09    5.50
  -7   5   7  144.79    4.30
   6  -5  -7    2.60    0.90
  -6   5   7    2.40    0.90
  -6   5   7    2.40    0.50
  -6   5   7    3.10    0.80
   5  -5  -7   47.50    2.50
  -5   5   7   50.69    2.60
  -5   5   7   48.20    1.60
   4  -5  -7  107.29    4.00
   4  -5  -7  104.79    4.10
  -4   5   7  103.39    3.50
  -4   5   7  108.09    2.80
  -4   5   7  108.89    4.20
   3  -5  -7    4.90    1.10
   3  -5  -7    5.00    1.00
  -3   5   7    4.70    1.10
  -3   5   7    5.50    0.60
  -3   5   7    4.90    0.90
   2  -5  -7   72.49    2.90
   2  -5  -7   65.29    3.40
  -2   5   7   66.19    2.50
  -2   5   7   65.29    2.90
   1  -5  -7  301.97    9.40
   1  -5  -7  307.97    8.20
  -1   5   7  309.47    8.60
  -1   5   7  297.77    8.00
   0  -5  -7   12.50    1.70
   0   5   7   11.00    1.30
   0   5   7    9.50    1.40
  -1  -5  -7  145.19    6.10
   1   5   7  147.19    5.50
   1   5   7  135.69    5.10
  -2  -5  -7  148.49    6.60
   2   5   7  153.28    5.90
   2   5   7  146.19    5.60
  -3  -5  -7   34.10    3.00
   3   5   7   38.80    3.00
   3   5   7   32.40    2.80
 -10   6   7   12.70    1.70
 -10   6   7   11.80    1.90
  -9   6   7    0.50    0.80
  -9   6   7    0.90    0.60
   8  -6  -7   10.00    1.80
  -8   6   7   10.00    1.60
  -8   6   7   11.30    1.10
   7  -6  -7   57.89    3.40
  -7   6   7   63.69    2.30
  -7   6   7   62.79    3.40
   6  -6  -7  225.78    7.30
  -6   6   7  238.18    7.10
  -6   6   7  233.78    5.70
  -6   6   7  225.98    7.30
   5  -6  -7  617.54   15.50
   5  -6  -7  596.04   15.40
  -5   6   7  625.54   15.50
   4  -6  -7  251.97    7.80
   4  -6  -7  267.57    7.60
  -4   6   7  261.97    7.90
  -4   6   7  259.27    7.10
   3  -6  -7  136.49    4.60
   3  -6  -7  130.09    5.00
  -3   6   7  137.19    4.50
  -3   6   7  128.29    3.60
   2  -6  -7   97.09    4.40
  -2   6   7   89.99    3.10
  -2   6   7   96.29    3.80
   1  -6  -7  127.99    5.40
  -1   6   7  124.59    4.20
  -1   6   7  129.69    4.80
   0  -6  -7  287.47    9.60
   0   6   7  302.27    8.90
   0   6   7  297.37    8.40
  -1  -6  -7   47.00    3.40
   1   6   7   41.50    2.80
  -2  -6  -7   15.20    2.10
   2   6   7   13.30    1.80
   2   6   7   14.80    1.90
  -9   7   7  108.29    5.30
  -9   7   7  108.69    4.10
   8  -7  -7   95.99    4.70
  -8   7   7   96.89    3.40
  -8   7   7   91.09    4.60
   7  -7  -7  169.38    6.40
  -7   7   7  180.18    4.80
  -7   7   7  181.88    6.60
   6  -7  -7  275.67    8.40
  -6   7   7  269.17    8.40
   5  -7  -7   76.09    3.50
   5  -7  -7   75.79    3.50
  -5   7   7   80.39    3.60
  -5   7   7   75.39    3.50
   4  -7  -7    9.50    1.30
   4  -7  -7    8.50    1.40
   4  -7  -7    8.60    1.10
  -4   7   7    6.50    1.30
  -4   7   7    9.10    1.10
   3  -7  -7    0.40    0.70
  -3   7   7    0.80    0.40
  -3   7   7    2.40    0.80
   2  -7  -7    2.40    1.10
  -2   7   7    2.40    0.60
  -2   7   7    3.40    1.00
   1  -7  -7    0.30    0.90
  -1   7   7    0.60    0.70
  -1   7   7    1.60    0.70
   0  -7  -7   11.60    1.90
   0   7   7   12.70    1.70
   0   7   7   14.70    1.50
  -1  -7  -7    0.50    1.00
   1   7   7    1.80    1.00
   1   7   7    2.10    1.00
  -9   8   7   82.19    3.40
  -9   8   7   86.89    4.70
  -8   8   7    8.00    1.00
  -8   8   7    7.60    1.70
   7  -8  -7   26.20    2.40
  -7   8   7   25.80    2.30
  -7   8   7   23.50    1.20
   6  -8  -7    9.60    1.60
  -6   8   7   10.60    1.60
   5  -8  -7    2.60    1.00
   5  -8  -7    0.70    0.70
  -5   8   7    2.00    0.90
   4  -8  -7   16.60    1.60
   4  -8  -7   14.60    1.70
  -4   8   7   16.30    1.50
   3  -8  -7  109.99    4.90
  -3   8   7  111.99    3.30
  -3   8   7  117.79    4.50
   2  -8  -7   14.20    1.90
  -2   8   7   14.90    1.20
  -2   8   7   16.40    1.70
   1  -8  -7    5.00    1.50
  -1   8   7    4.50    1.00
  -1   8   7    3.30    1.00
   0  -8  -7    7.20    1.90
   0   8   7    8.10    1.30
   0   8   7    6.90    1.50
  -9   9   7    1.70    0.90
  -9   9   7    1.10    0.90
  -8   9   7   29.60    1.60
  -8   9   7   40.30    3.00
   7  -9  -7    3.90    1.20
  -7   9   7    5.40    1.30
   4  -9  -7   16.60    1.80
   4  -9  -7   13.80    1.50
  -4   9   7   13.40    1.50
   3  -9  -7   55.49    3.50
  -3   9   7   62.59    3.20
  -3   9   7   54.29    2.20
   2  -9  -7   20.20    2.30
  -2   9   7   19.90    1.50
  -2   9   7   20.30    2.00
   1  -9  -7   57.99    3.80
  -1   9   7   56.19    3.40
  -1   9   7   49.20    2.60
   4 -10  -7  173.78    6.30
  -4  10   7  182.38    6.40
   3 -10  -7  131.99    6.00
  -3  10   7  142.39    4.30
  -3  10   7  155.38    5.80
  -1 -11   8   97.69    4.10
   0 -11   8   22.20    1.90
   0 -11   8   24.70    2.10
   1 -11   8   85.09    4.10
   1 -11   8   78.69    3.50
   2 -11   8   79.09    3.50
   2 -11   8   76.69    4.00
   3 -11   8  170.48    5.90
   3 -11   8  179.28    6.80
  -3 -10   8  216.88    8.10
  -3 -10   8  222.88    7.20
  -2 -10   8   83.19    3.70
  -1 -10   8   47.60    3.90
  -1 -10   8   55.89    3.00
   0 -10   8  117.29    4.70
   0 -10   8  113.09    4.40
   1 -10   8   30.80    2.20
   1 -10   8   33.20    2.40
   2 -10   8   14.50    1.60
   2 -10   8   12.70    1.70
   3 -10   8   40.90    2.90
   3 -10   8   40.40    2.50
   4 -10   8    6.40    1.40
   4 -10   8    6.70    1.30
  -4  -9   8    4.40    1.40
  -4  -9   8    4.30    1.10
  -3  -9   8    1.00    0.90
  -3  -9   8    1.50    0.80
  -2  -9   8   11.60    1.50
  -2  -9   8   12.30    1.70
  -1  -9   8    0.50    0.60
  -1  -9   8    0.50    0.70
   0  -9   8   11.70    1.50
   0  -9   8   11.60    1.40
   1  -9   8    5.00    1.20
   1  -9   8    6.10    1.20
   2  -9   8   25.20    2.00
   2  -9   8   27.90    2.20
  -3   9  -8   -0.10    0.60
   3  -9   8   -0.40    0.50
   3  -9   8   -0.30    0.50
  -4   9  -8    7.60    1.60
   4  -9   8    7.20    1.40
   4  -9   8    4.60    1.30
  -5   9  -8    1.10    0.80
   5  -9   8    0.80    0.80
   5  -9   8   -0.10    0.50
  -5  -8   8   30.70    2.90
  -5  -8   8   28.20    2.30
  -4  -8   8   68.29    3.30
  -4  -8   8   62.09    3.80
  -3  -8   8   35.80    2.30
  -3  -8   8   32.10    2.60
  -2  -8   8    3.50    1.00
  -2  -8   8    0.80    0.80
  -1  -8   8    9.60    1.30
  -1  -8   8   10.80    1.20
  -1  -8   8    8.80    1.30
   0  -8   8   23.80    1.80
   0  -8   8   24.30    1.90
  -1   8  -8   41.50    2.40
   1  -8   8   39.30    2.40
   1  -8   8   43.10    2.60
  -2   8  -8  128.79    4.80
   2  -8   8  119.69    4.60
   2  -8   8  124.49    5.00
  -3   8  -8  106.49    4.60
   3  -8   8  108.29    4.40
   3  -8   8  103.69    4.60
  -4   8  -8   59.49    3.50
   4  -8   8   58.89    3.20
   4  -8   8   59.89    3.50
  -5   8  -8   78.89    4.30
   5  -8   8   79.29    3.90
   5  -8   8   78.69    4.20
  -6  -7   8    4.30    1.50
  -5  -7   8    4.60    1.40
  -4  -7   8   14.40    1.90
  -4  -7   8   18.50    1.70
  -3  -7   8   96.29    4.40
  -3  -7   8   98.19    3.90
  -2  -7   8  195.58    6.10
  -2  -7   8  194.58    6.60
  -1  -7   8  258.17    7.60
  -1  -7   8  275.17    7.60
  -1  -7   8  267.97    8.00
   0   7  -8  287.27    8.00
   0  -7   8  284.87    8.20
   0  -7   8  286.37    8.10
  -1   7  -8  234.78    6.90
   1  -7   8  221.78    7.10
   1  -7   8  225.18    6.90
  -2   7  -8  148.59    5.30
   2  -7   8  153.58    5.60
   2  -7   8  145.79    5.20
  -3   7  -8   46.10    2.80
   3  -7   8   45.70    2.90
   3  -7   8   47.20    2.80
  -4   7  -8   41.80    2.90
   4  -7   8   38.40    2.60
   4  -7   8   35.50    2.70
  -5   7  -8   13.90    1.90
   5  -7   8   16.20    1.80
   5  -7   8   12.20    1.70
   6  -7   8   11.20    1.60
  -7  -6   8   77.59    4.60
  -6  -6   8  289.47    9.90
  -5  -6   8  231.98    8.20
   4   6  -8  356.56    9.60
  -4  -6   8  355.76   10.70
   3   6  -8  329.57    8.70
  -3  -6   8  307.67    8.70
  -3  -6   8  313.27    9.50
   2   6  -8  254.27    7.20
  -2  -6   8  258.97    7.30
  -2  -6   8  247.38    7.70
   1   6  -8   69.49    2.90
   1   6  -8   71.99    2.90
  -1  -6   8   68.19    3.20
  -1  -6   8   73.19    3.00
  -1  -6   8   72.19    3.00
   0   6  -8    1.10    0.60
   0   6  -8    2.30    0.70
   0  -6   8    1.70    0.70
   0  -6   8    2.60    0.80
   0  -6   8    2.00    0.70
  -1   6  -8    2.80    0.80
  -1   6  -8    1.20    0.60
   1  -6   8    2.30    0.80
   1  -6   8    2.00    0.70
  -2   6  -8    4.80    1.10
   2  -6   8    6.50    1.40
   2  -6   8    4.40    1.00
  -3   6  -8    3.90    1.10
   3  -6   8    2.50    0.90
   3  -6   8    2.10    1.00
  -4   6  -8  115.59    5.00
   4  -6   8  117.19    4.70
   4  -6   8  105.69    4.90
  -5   6  -8   11.90    1.80
   5  -6   8   14.10    1.80
   6  -6   8   11.30    3.20
   8   5  -8   72.09    3.70
   7   5  -8  164.48    5.70
  -7  -5   8  159.68    6.80
   6   5  -8  191.88    6.10
  -6  -5   8  186.48    7.20
   5   5  -8  112.49    4.10
  -5  -5   8  102.59    4.80
   4   5  -8   65.19    2.80
  -4  -5   8   61.29    3.40
   3   5  -8    5.20    0.90
   3   5  -8    4.20    0.80
  -3  -5   8    4.90    1.10
   2   5  -8   70.49    2.80
   2   5  -8   72.29    2.90
  -2  -5   8   66.09    3.20
  -2  -5   8   69.29    2.90
   1   5  -8  181.68    5.50
   1   5  -8  177.58    5.20
  -1  -5   8  176.98    5.50
  -1  -5   8  180.98    5.40
  -1  -5   8  174.38    5.70
   0   5  -8  232.68    6.80
   0   5  -8  238.08    6.50
   0  -5   8  235.18    6.90
   0  -5   8  235.48    6.90
   0  -5   8  231.48    6.80
  -1   5  -8    9.30    1.10
  -1   5  -8    9.50    1.20
   1  -5   8    8.40    1.20
   1  -5   8    7.40    1.10
  -2   5  -8   46.50    2.70
  -2   5  -8   49.10    2.40
   2  -5   8   49.90    3.50
   2  -5   8   48.10    2.80
  -3   5  -8   40.40    2.70
  -3   5  -8   47.00    2.50
   3  -5   8   40.40    2.70
  -4   5  -8    0.90    0.80
   4  -5   8    1.20    0.70
  -5   5  -8   21.10    2.30
   5  -5   8   25.80    2.50
  -6   5  -8    5.60    1.70
   6  -5   8    6.20    1.90
   8   4  -8   33.80    2.40
  -8  -4   8   29.80    2.80
   7   4  -8   27.60    2.00
  -7  -4   8   25.90    2.50
   6   4  -8   12.30    1.40
  -6  -4   8   10.00    1.50
   5   4  -8   53.59    2.50
  -5  -4   8   50.79    3.10
   4   4  -8  202.48    5.80
   4   4  -8  205.58    5.90
  -4  -4   8  203.58    6.20
  -4  -4   8  190.08    6.60
   3   4  -8   32.70    1.80
   3   4  -8   31.80    1.70
  -3  -4   8   36.30    2.30
  -3  -4   8   35.20    2.00
   2   4  -8   83.49    3.00
   2   4  -8   82.09    3.10
  -2  -4   8   86.49    3.30
  -2  -4   8   79.89    2.90
  -2  -4   8   82.09    3.50
   1   4  -8   56.59    2.50
   1   4  -8   53.69    2.20
  -1  -4   8   47.00    2.50
  -1  -4   8   49.00    2.30
  -1  -4   8   52.39    2.50
   0   4  -8    9.50    1.00
   0   4  -8    9.10    1.10
   0  -4   8   12.00    1.30
   0  -4   8    9.70    1.20
   0  -4   8    8.90    1.20
  -1   4  -8  174.78    5.20
  -1   4  -8  164.58    5.60
   1  -4   8  195.38    6.80
   1  -4   8  172.58    5.50
   1  -4   8  168.98    5.80
  -2   4  -8  606.84   15.60
  -2   4  -8  627.44   15.10
   2  -4   8  617.04   15.90
  -3   4  -8  319.87    8.80
  -3   4  -8  321.97    9.50
   3  -4   8  309.27    9.50
  -4   4  -8   44.10    2.90
  -4   4  -8   45.00    2.70
   4  -4   8   46.10    3.00
  -5   4  -8   50.29    3.40
  -5   4  -8   54.79    3.40
   5  -4   8   52.19    3.40
  -6   4  -8   56.69    4.30
   6  -4   8   67.19    5.90
   9   3  -8   16.00    1.70
  -9  -3   8   18.80    2.50
   8   3  -8   33.50    2.30
  -8  -3   8   31.40    2.80
   7   3  -8    2.70    0.80
  -7  -3   8    2.20    1.00
   6   3  -8   58.39    2.70
  -6  -3   8   60.89    3.40
  -6  -3   8   57.59    3.50
   5   3  -8   50.69    2.50
   5   3  -8   51.19    2.30
  -5  -3   8   54.19    2.70
  -5  -3   8   57.29    3.10
   4   3  -8   28.50    1.60
   4   3  -8   31.00    1.80
  -4  -3   8   31.70    2.30
  -4  -3   8   28.20    1.80
   3   3  -8  120.79    3.80
   3   3  -8  127.09    4.20
  -3  -3   8  127.49    4.70
  -3  -3   8  127.89    4.20
   2   3  -8  445.16   11.10
   2   3  -8  446.36   10.70
  -2  -3   8  427.56   11.00
  -2  -3   8  421.86   11.60
  -2  -3   8  456.55   10.80
   1   3  -8  281.77    7.30
   1   3  -8  281.47    7.80
  -1  -3   8  288.47    7.80
  -1  -3   8  292.47    7.90
  -1  -3   8  279.67    8.10
   0   3  -8  307.97    8.40
   0   3  -8  303.07    7.80
   0  -3   8  306.17    8.60
   0  -3   8  311.47    8.50
   0  -3   8  303.97    8.40
  -1   3  -8  431.56   11.60
  -1   3  -8  455.65   11.00
   1  -3   8  448.46   11.70
   1  -3   8  444.66   11.60
   1  -3   8  441.06   11.70
  -2   3  -8  321.07    9.60
  -2   3  -8  328.57    9.40
  -2   3  -8  336.67    8.80
   2  -3   8  338.17    9.20
   2  -3   8  323.87    9.50
   2  -3   8  340.67    9.60
  -3   3  -8   74.69    3.70
  -3   3  -8   73.29    3.20
   3  -3   8   80.19    3.80
  -4   3  -8   20.80    1.80
  -4   3  -8   17.90    2.00
   4  -3   8   21.20    2.10
  -5   3  -8    2.80    1.20
  -5   3  -8    3.60    1.00
   5  -3   8    5.80    1.50
  -6   3  -8    4.20    1.70
  -6   3  -8    4.90    1.30
   9   2  -8   41.00    2.60
  -9  -2   8   49.70    3.40
   8   2  -8  169.68    5.60
  -8  -2   8  175.48    6.70
   7   2  -8  225.98    6.70
   7   2  -8  234.78    7.40
  -7  -2   8  236.58    7.30
  -7  -2   8  234.58    7.40
  -7  -2   8  242.48    8.00
   6   2  -8  431.26   11.20
   6   2  -8  433.16   10.60
  -6  -2   8  406.36   11.80
  -6  -2   8  418.76   11.20
   5   2  -8  345.37    8.70
   5   2  -8  344.07    9.30
  -5  -2   8  345.97   10.00
  -5  -2   8  349.57    9.30
   4   2  -8   55.09    2.50
   4   2  -8   52.59    2.10
  -4  -2   8   52.89    2.40
  -4  -2   8   51.89    2.80
   3   2  -8  458.25   11.30
   3   2  -8  454.15   10.70
  -3  -2   8  440.16   11.90
  -3  -2   8  442.76   11.20
   2   2  -8  310.87    8.30
   2   2  -8  309.67    7.80
  -2  -2   8  317.07    8.10
  -2  -2   8  313.37    8.80
  -2  -2   8  316.27    8.30
   1   2  -8   40.60    1.80
   1   2  -8   39.30    2.10
  -1  -2   8   37.80    2.30
  -1  -2   8   37.40    2.00
  -1  -2   8   40.60    2.10
   0   2  -8    9.40    1.20
   0   2  -8   11.40    1.00
   0  -2   8    8.70    1.20
   0  -2   8   11.20    1.20
   0  -2   8   13.20    1.30
  -1   2  -8   19.80    1.60
  -1   2  -8   19.80    1.70
  -1   2  -8   19.90    1.30
   1  -2   8   18.80    1.70
   1  -2   8   17.80    1.60
   1  -2   8   20.40    1.70
  -2   2  -8   62.99    3.00
  -2   2  -8   53.09    2.40
  -2   2  -8   54.69    2.90
   2  -2   8   58.49    3.10
   2  -2   8   57.29    3.00
   2  -2   8   58.59    2.90
  -3   2  -8   41.00    2.30
  -3   2  -8   42.40    2.70
   3  -2   8   40.00    2.70
  -4   2  -8    6.80    1.50
  -4   2  -8    9.70    1.30
   4  -2   8   11.70    1.70
  -5   2  -8   -0.30    0.80
  -5   2  -8    0.20    0.60
   5  -2   8    0.20    0.80
   9   1  -8   72.29    3.30
  -9  -1   8   71.49    4.10
   8   1  -8   11.20    1.70
   8   1  -8    8.90    1.20
  -8  -1   8    9.30    1.50
  -8  -1   8   11.70    1.70
  -8  -1   8    9.10    1.60
   7   1  -8  245.08    7.00
   7   1  -8  271.47    8.00
  -7  -1   8  255.07    8.20
  -7  -1   8  251.87    7.70
  -7  -1   8  264.47    7.90
   6   1  -8   24.40    1.80
   6   1  -8   22.20    1.40
  -6  -1   8   19.30    1.80
  -6  -1   8   22.70    1.70
   5   1  -8   58.39    2.20
   5   1  -8   59.49    2.70
  -5  -1   8   62.09    3.10
  -5  -1   8   55.39    2.50
   4   1  -8  279.37    7.80
   4   1  -8  284.47    7.10
  -4  -1   8  288.27    7.60
  -4  -1   8  290.87    8.40
   3   1  -8   54.99    1.90
   3   1  -8   54.09    2.50
  -3  -1   8   52.89    2.70
  -3  -1   8   53.89    2.30
   2   1  -8   18.40    1.40
   2   1  -8   16.40    1.00
  -2  -1   8   15.80    1.50
  -2  -1   8   15.90    1.10
  -2  -1   8   19.60    1.40
   1   1  -8  139.29    4.60
   1   1  -8  139.79    3.90
  -1  -1   8  138.19    4.50
  -1  -1   8  141.19    4.50
  -1  -1   8  135.09    4.90
   0   1  -8  218.08    6.60
   0   1  -8  226.38    5.90
   0   1  -8  237.48    7.10
   0  -1   8  217.18    6.90
   0  -1   8  231.08    6.70
  -1   1  -8    9.80    1.30
  -1   1  -8    9.30    1.20
  -1   1  -8   10.30    1.00
   1  -1   8   10.40    1.30
   1  -1   8    9.70    1.30
   1  -1   8   10.00    1.40
  -2   1  -8   30.80    1.70
  -2   1  -8   25.30    1.90
  -2   1  -8   32.00    2.30
   2  -1   8   33.10    2.40
   2  -1   8   28.60    2.20
   2  -1   8   30.90    2.30
  -3   1  -8    0.30    0.60
  -3   1  -8    0.60    0.60
  -3   1  -8    0.10    0.60
   3  -1   8   -0.50    0.60
   3  -1   8    0.80    0.70
  -4   1  -8   52.79    3.10
  -4   1  -8   54.49    2.80
   4  -1   8   49.20    3.20
  -5   1  -8   44.30    3.10
  -5   1  -8   41.60    2.60
   5  -1   8   46.40    3.30
   9   0  -8   57.99    2.80
  -9   0   8   57.69    3.40
  -9   0   8   61.49    3.60
  -9   0   8   56.49    3.50
   8   0  -8   35.60    2.00
   8   0  -8   35.90    2.60
  -8   0   8   35.20    2.60
  -8   0   8   34.80    2.50
  -8   0   8   37.00    2.50
   7   0  -8   95.39    3.20
   7   0  -8   95.99    4.10
  -7   0   8   93.99    4.20
  -7   0   8   91.59    4.00
  -7   0   8   88.39    3.70
   6   0  -8    1.50    0.80
   6   0  -8    2.30    0.60
  -6   0   8    4.10    1.00
  -6   0   8    2.60    0.70
   5   0  -8   21.70    1.20
   5   0  -8   22.20    1.60
  -5   0   8   20.20    1.80
  -5   0   8   22.40    1.50
   4   0  -8   56.69    1.90
   4   0  -8   57.99    2.60
  -4   0   8   61.29    2.40
  -4   0   8   56.79    2.90
   3   0  -8   32.60    1.90
   3   0  -8   30.70    1.20
  -3   0   8   27.80    1.60
  -3   0   8   29.40    2.00
   2   0  -8    5.30    0.60
   2   0  -8    5.10    0.90
  -2   0   8    6.10    0.90
  -2   0   8    5.10    0.70
  -2   0   8    4.40    1.00
   1   0  -8   24.60    1.70
   1   0  -8   22.10    1.80
   1   0  -8   25.30    1.20
  -1   0   8   23.20    1.90
  -1   0   8   24.30    1.60
  -1   0   8   25.00    1.60
   0   0  -8  256.47    7.40
   0   0  -8  257.77    7.90
   0   0  -8  267.17    6.50
   0   0   8  254.97    7.40
   0   0   8  267.47    7.50
   0   0   8  246.38    7.80
  -1   0  -8   99.79    3.20
  -1   0  -8   98.69    4.20
  -1   0  -8   95.89    3.80
   1   0   8  103.89    4.00
   1   0   8   98.69    4.00
  -2   0  -8  286.37    8.30
  -2   0  -8  297.87    8.90
  -2   0  -8  277.07    7.50
   2   0   8  287.77    8.60
   2   0   8  278.07    8.60
  -3   0  -8  161.68    5.20
  -3   0  -8  174.18    6.40
  -3   0  -8  160.58    5.80
   3   0   8  164.98    6.10
   3   0   8  162.28    6.20
  -4   0  -8   58.39    2.90
  -4   0  -8   57.69    3.30
   4   0   8   62.89    3.70
  -5   0  -8   95.39    4.10
  -5   0  -8  107.59    4.80
   5   0   8   92.79    5.30
  10  -1  -8    4.80    1.00
 -10   1   8    4.40    1.30
 -10   1   8    4.20    1.30
   9  -1  -8    4.60    0.90
  -9   1   8    4.50    1.20
  -9   1   8    1.60    0.90
  -9   1   8    4.40    1.30
   8  -1  -8    5.10    1.30
   8  -1  -8    5.50    0.90
  -8   1   8    4.80    1.30
  -8   1   8    4.80    1.20
  -8   1   8    5.00    1.10
   7  -1  -8   51.99    2.90
   7  -1  -8   51.39    2.00
  -7   1   8   50.99    2.90
  -7   1   8   47.10    2.80
  -7   1   8   48.60    2.50
   6  -1  -8   48.80    2.70
   6  -1  -8   47.20    1.70
  -6   1   8   43.30    2.10
  -6   1   8   43.20    2.60
   5  -1  -8   10.40    0.70
   5  -1  -8   10.60    1.30
  -5   1   8   10.50    1.30
  -5   1   8   10.80    1.00
   4  -1  -8  236.98    6.80
  -4   1   8  237.98    6.30
  -4   1   8  237.48    7.20
   3  -1  -8  273.67    7.60
  -3   1   8  277.77    7.10
  -3   1   8  281.07    8.10
   2  -1  -8  549.85   13.80
   2  -1  -8  561.94   14.50
   2  -1  -8  585.64   12.50
  -2   1   8  552.04   14.40
  -2   1   8  567.54   13.60
  -2   1   8  564.04   13.50
   1  -1  -8  595.54   15.40
   1  -1  -8  596.54   14.70
   1  -1  -8  602.64   13.40
  -1   1   8  611.14   15.40
  -1   1   8  608.34   14.70
  -1   1   8  595.54   14.60
   0  -1  -8  235.08    5.90
   0  -1  -8  242.38    7.00
   0  -1  -8  236.18    7.60
   0   1   8  236.28    7.00
   0   1   8  244.38    7.10
  -1  -1  -8  233.98    6.00
  -1  -1  -8  224.38    6.90
  -1  -1  -8  227.08    7.60
   1   1   8  239.98    7.30
   1   1   8  234.48    7.20
  -2  -1  -8   42.30    2.50
  -2  -1  -8   40.70    1.90
  -2  -1  -8   41.80    2.90
   2   1   8   42.70    2.80
   2   1   8   42.00    2.70
  -3  -1  -8   17.70    2.10
  -3  -1  -8   15.60    1.70
  -3  -1  -8   15.90    1.40
   3   1   8   19.00    2.10
   3   1   8   18.20    1.90
  -4  -1  -8   13.80    2.10
  -4  -1  -8   13.50    1.40
  -4  -1  -8   17.20    2.00
   4   1   8   15.00    2.00
  10  -2  -8  107.59    3.60
 -10   2   8  116.29    5.10
 -10   2   8  110.39    5.40
   9  -2  -8  167.08    6.60
   9  -2  -8  173.18    4.70
  -9   2   8  168.68    6.60
  -9   2   8  160.08    5.90
   8  -2  -8  245.88    8.00
  -8   2   8  238.08    8.00
  -8   2   8  239.08    7.20
  -8   2   8  242.08    7.80
   7  -2  -8  299.97    8.90
  -7   2   8  299.77    8.10
  -7   2   8  298.07    8.80
  -7   2   8  295.97    8.90
   6  -2  -8  110.19    4.40
  -6   2   8  117.39    3.80
  -6   2   8  112.69    4.50
   5  -2  -8  238.78    7.10
  -5   2   8  242.68    6.30
  -5   2   8  238.08    7.30
   4  -2  -8  418.56   10.60
  -4   2   8  394.26    9.70
  -4   2   8  407.96   11.00
   3  -2  -8  180.08    5.90
   3  -2  -8  177.08    5.50
  -3   2   8  179.98    5.00
  -3   2   8  167.38    4.80
  -3   2   8  179.18    5.90
   2  -2  -8    2.30    0.70
   2  -2  -8    1.20    0.70
  -2   2   8    0.50    0.60
  -2   2   8    1.80    0.60
  -2   2   8    1.50    0.60
   1  -2  -8   20.90    1.60
   1  -2  -8   23.80    1.90
  -1   2   8   23.90    1.70
  -1   2   8   22.70    1.60
  -1   2   8   23.10    2.10
   0  -2  -8   12.90    1.30
   0  -2  -8   13.90    0.70
   0  -2  -8   17.70    1.80
   0   2   8   14.70    1.50
   0   2   8   15.10    1.50
  -1  -2  -8    0.10    0.60
  -1  -2  -8    0.50    0.80
  -1  -2  -8    0.10    0.30
   1   2   8   -0.10    0.60
   1   2   8    2.90    1.00
  -2  -2  -8   53.39    2.80
  -2  -2  -8   58.59    3.50
  -2  -2  -8   52.79    2.10
   2   2   8   55.89    3.20
   2   2   8   50.59    3.00
  -3  -2  -8   15.90    1.30
  -3  -2  -8   20.50    2.30
   3   2   8   19.40    2.10
   3   2   8   15.30    1.90
  -4  -2  -8    0.30    0.60
  -4  -2  -8   -1.00    0.50
   4   2   8   -0.20    0.90
   4   2   8    0.10    0.80
 -10   3   8  122.99    5.20
 -10   3   8  116.09    5.70
   9  -3  -8  141.79    6.00
  -9   3   8  142.29    6.00
  -9   3   8  143.99    5.30
   8  -3  -8  113.79    5.00
  -8   3   8  113.29    5.00
  -8   3   8  119.29    4.20
  -8   3   8  112.19    4.60
   7  -3  -8   65.19    3.40
  -7   3   8   65.29    3.30
  -7   3   8   68.69    3.50
  -7   3   8   68.89    2.80
   6  -3  -8  117.29    4.60
  -6   3   8  116.39    3.70
  -6   3   8  126.49    4.70
   5  -3  -8   20.40    1.70
  -5   3   8   20.80    1.80
  -5   3   8   23.10    1.30
   4  -3  -8  134.69    4.60
  -4   3   8  133.69    4.90
  -4   3   8  131.89    3.80
   3  -3  -8    1.50    0.60
   3  -3  -8    0.70    0.60
  -3   3   8    1.40    0.50
  -3   3   8    1.40    0.50
  -3   3   8    0.90    0.70
   2  -3  -8   97.99    4.10
   2  -3  -8   87.39    3.50
  -2   3   8   90.39    3.20
  -2   3   8   93.49    3.40
   1  -3  -8   76.89    3.70
   1  -3  -8   76.69    3.10
  -1   3   8   73.99    3.10
  -1   3   8   72.19    3.10
   0  -3  -8    5.90    1.10
   0  -3  -8    5.40    1.30
   0   3   8    5.40    1.20
   0   3   8    5.60    1.10
  -1  -3  -8   14.30    1.50
  -1  -3  -8   12.00    1.80
   1   3   8   17.30    1.80
   1   3   8   12.30    1.60
  -2  -3  -8   23.80    1.20
  -2  -3  -8   24.10    2.40
   2   3   8   25.30    2.30
   2   3   8   26.50    2.30
  -3  -3  -8   32.40    1.70
  -3  -3  -8   37.80    3.10
   3   3   8   34.30    2.70
   3   3   8   38.30    2.90
 -10   4   8    0.80    1.00
 -10   4   8    0.40    0.70
   9  -4  -8   10.80    1.80
  -9   4   8   11.90    1.50
  -9   4   8   12.60    1.90
   8  -4  -8   16.80    2.00
  -8   4   8   21.40    2.10
  -8   4   8   15.20    1.40
   7  -4  -8   17.40    1.90
  -7   4   8   17.60    1.80
  -7   4   8   18.50    1.70
  -7   4   8   16.80    1.30
   6  -4  -8   57.79    3.00
  -6   4   8   59.09    3.00
  -6   4   8   58.99    2.20
   5  -4  -8  245.58    7.40
  -5   4   8  249.78    6.20
  -5   4   8  245.98    7.60
   4  -4  -8    1.30    0.70
   4  -4  -8    0.30    0.50
  -4   4   8    0.00    0.60
  -4   4   8    0.70    0.40
   3  -4  -8  184.68    6.30
   3  -4  -8  183.48    5.70
  -3   4   8  183.08    5.40
  -3   4   8  179.38    6.20
  -3   4   8  186.18    5.00
   2  -4  -8  254.97    7.40
   2  -4  -8  262.87    8.20
  -2   4   8  257.37    7.00
  -2   4   8  262.87    7.40
   1  -4  -8    2.30    0.80
   1  -4  -8    2.80    1.10
  -1   4   8    0.80    0.70
  -1   4   8    1.80    0.70
   0  -4  -8  135.99    5.80
   0  -4  -8  146.39    4.90
   0   4   8  135.49    5.00
   0   4   8  149.59    5.30
  -1  -4  -8  420.06   12.50
   1   4   8  391.66   11.30
   1   4   8  409.06   11.60
  -2  -4  -8    3.50    1.20
   2   4   8    5.10    1.30
   2   4   8    5.80    1.40
  -3  -4  -8    8.30    1.90
  -3  -4  -8   12.90    0.90
   3   4   8   13.30    3.00
   3   4   8   10.70    1.80
 -10   5   8    1.50    0.80
 -10   5   8    0.40    0.90
   9  -5  -8    2.50    1.10
  -9   5   8    2.50    1.10
  -9   5   8    1.60    0.80
   8  -5  -8    3.90    1.30
  -8   5   8    5.50    0.90
  -8   5   8    5.90    1.50
   7  -5  -8    1.60    0.90
  -7   5   8    1.10    0.50
  -7   5   8    1.80    0.90
  -7   5   8    1.10    0.70
   6  -5  -8  154.38    5.60
  -6   5   8  158.28    4.30
  -6   5   8  160.58    5.60
   5  -5  -8  202.28    6.40
  -5   5   8  202.18    6.50
  -5   5   8  189.48    4.90
   4  -5  -8  160.68    5.40
   4  -5  -8  160.68    5.80
  -4   5   8  165.08    4.30
  -4   5   8  171.78    5.90
   3  -5  -8  489.45   12.60
   3  -5  -8  475.35   13.20
  -3   5   8  482.55   11.60
  -3   5   8  510.85   13.70
  -3   5   8  499.55   12.40
   2  -5  -8  280.27    8.90
   2  -5  -8  284.87    8.00
  -2   5   8  288.87    8.10
  -2   5   8  275.17    7.50
   1  -5  -8  183.18    6.90
  -1   5   8  183.98    5.80
  -1   5   8  193.98    6.20
   0  -5  -8   37.30    2.90
   0   5   8   35.50    2.40
   0   5   8   35.20    2.50
  -1  -5  -8   28.20    2.70
   1   5   8   24.00    2.20
   1   5   8   25.80    2.30
  -2  -5  -8  148.49    6.70
   2   5   8  145.49    6.00
   2   5   8  140.49    5.80
   9  -6  -8   31.10    2.90
  -9   6   8   31.80    2.00
  -9   6   8   31.60    2.80
   8  -6  -8  189.08    7.10
  -8   6   8  196.28    7.20
  -8   6   8  191.68    5.60
   7  -6  -8  332.57   10.30
  -7   6   8  356.36    8.60
  -7   6   8  363.06   10.60
   6  -6  -8  190.68    6.60
  -6   6   8  194.08    6.50
  -6   6   8  193.78    6.70
  -6   6   8  202.18    5.00
   5  -6  -8   77.09    3.70
   5  -6  -8   79.49    3.70
  -5   6   8   85.19    3.80
   4  -6  -8  109.59    4.60
   4  -6  -8  108.29    4.20
  -4   6   8  111.29    4.60
  -4   6   8  104.09    3.00
   3  -6  -8   24.70    1.90
   3  -6  -8   23.80    2.20
  -3   6   8   23.90    1.40
  -3   6   8   25.10    1.80
   2  -6  -8    2.00    1.00
  -2   6   8    1.50    0.60
  -2   6   8    1.70    0.80
   1  -6  -8   30.90    2.70
  -1   6   8   31.80    2.00
  -1   6   8   32.80    2.30
   0  -6  -8    1.00    1.00
   0   6   8    0.50    0.70
   0   6   8    0.40    0.70
  -1  -6  -8    9.20    1.80
   1   6   8   10.60    1.60
   1   6   8   10.90    1.70
  -9   7   8   30.00    1.90
  -9   7   8   32.10    2.80
   8  -7  -8   81.49    4.40
  -8   7   8   79.19    2.90
  -8   7   8   86.89    4.50
   7  -7  -8   44.90    3.00
  -7   7   8   47.40    3.10
  -7   7   8   50.09    1.90
   6  -7  -8    3.40    1.10
  -6   7   8    2.60    1.00
  -6   7   8    5.60    1.40
   5  -7  -8   11.50    1.50
   5  -7  -8   10.60    1.50
  -5   7   8   11.80    1.60
   4  -7  -8    8.90    1.30
   4  -7  -8    5.50    1.30
  -4   7   8    7.60    0.70
  -4   7   8    7.80    1.50
   3  -7  -8   30.10    2.50
  -3   7   8   30.40    2.20
  -3   7   8   30.10    1.60
   2  -7  -8   73.39    4.00
  -2   7   8   71.89    3.50
  -2   7   8   68.19    2.90
   1  -7  -8   27.80    2.70
  -1   7   8   24.70    1.90
  -1   7   8   28.10    2.30
   0  -7  -8    1.30    1.10
   0   7   8    2.30    1.00
   0   7   8    1.20    0.80
  -9   8   8   60.89    2.80
  -9   8   8   65.39    4.00
   8  -8  -8    1.40    0.90
  -8   8   8    0.00    0.40
  -8   8   8   -1.10    0.60
   7  -8  -8    3.20    1.20
  -7   8   8    3.00    1.00
   6  -8  -8   15.90    1.90
  -6   8   8   13.70    1.70
   5  -8  -8    1.80    0.80
  -5   8   8    0.90    0.80
   4  -8  -8   15.30    1.80
  -4   8   8   14.80    0.90
  -4   8   8   19.40    2.10
   3  -8  -8   26.50    2.40
  -3   8   8   28.10    2.20
  -3   8   8   25.00    1.50
  -2   8   8   25.00    2.20
  -2   8   8   20.70    1.60
   1  -8  -8   54.29    3.80
  -1   8   8   58.09    3.40
  -1   8   8   47.20    2.70
  -8   9   8    1.60    0.90
  -8   9   8    4.20    0.70
   7  -9  -8   31.50    2.70
   4  -9  -8  149.99    6.10
   3  -9  -8  116.59    5.50
  -3   9   8  125.19    5.10
  -2   9   8  100.69    4.70
  -1 -11   9   74.69    5.10
   0 -11   9    1.40    0.80
   0 -11   9    1.20    0.80
   1 -11   9   22.00    1.90
   1 -11   9   23.80    2.10
   2 -11   9  100.29    4.70
  -3 -10   9   17.30    2.50
  -3 -10   9   19.40    1.90
  -2 -10   9    0.70    0.80
  -1 -10   9   13.00    1.60
   0 -10   9    1.80    0.80
   0 -10   9    1.50    0.80
   1 -10   9    6.40    1.30
   1 -10   9    5.30    1.30
   2 -10   9   23.50    2.20
   3 -10   9    1.00    0.70
   3 -10   9    0.20    0.70
  -4  -9   9   50.49    3.00
  -4  -9   9   46.40    3.40
  -3  -9   9   40.00    2.60
  -3  -9   9   38.30    3.00
  -2  -9   9   12.20    1.60
  -1  -9   9    0.00    0.60
   0  -9   9    1.80    0.80
   0  -9   9    0.60    0.70
   1  -9   9    2.50    1.00
   2  -9   9   54.29    3.30
   2  -9   9   59.09    3.10
  -3   9  -9   84.49    4.20
   3  -9   9   93.59    4.20
   3  -9   9   88.69    4.40
  -4   9  -9   83.09    4.30
   4  -9   9   76.09    4.20
   4  -9   9   81.69    3.90
  -5  -8   9   14.00    2.10
  -4  -8   9    6.30    1.80
  -4  -8   9    6.40    1.50
  -3  -8   9   63.19    3.70
  -3  -8   9   65.99    3.30
  -2  -8   9   94.29    4.00
  -2  -8   9   92.69    4.30
  -1  -8   9  171.98    5.80
   0  -8   9  219.08    7.00
  -1   8  -9  196.68    6.50
   1  -8   9  200.08    6.60
   1  -8   9  199.68    6.80
  -2   8  -9  108.29    4.50
   2  -8   9  105.69    4.40
   2  -8   9  102.89    4.60
  -3   8  -9   49.90    3.10
   3  -8   9   44.10    3.00
   3  -8   9   49.99    3.00
  -4   8  -9   28.80    2.60
   4  -8   9   29.10    2.50
   4  -8   9   32.10    2.40
  -6  -7   9  173.08    7.40
  -5  -7   9  176.38    7.10
  -4  -7   9  134.49    5.70
  -3  -7   9  142.19    5.70
  -2  -7   9  567.94   15.30
  -2  -7   9  591.34   14.80
  -1  -7   9  353.46    9.60
  -1  -7   9  347.57   10.00
   0   7  -9   16.80    1.60
   0  -7   9   17.80    1.60
   0  -7   9   15.40    1.60
  -1   7  -9    0.00    0.60
   1  -7   9    0.10    0.60
   1  -7   9    0.20    0.60
  -2   7  -9    1.80    0.80
   2  -7   9    2.70    0.90
   2  -7   9    1.80    0.90
  -3   7  -9    3.70    1.10
   3  -7   9    3.40    1.20
   3  -7   9    4.00    1.20
  -4   7  -9   36.70    2.80
   4  -7   9   32.90    2.70
  -5   7  -9    4.20    1.40
   6   6  -9  150.28    5.40
  -6  -6   9  146.69    6.40
   5   6  -9   64.49    3.10
  -5  -6   9   63.39    3.80
   4   6  -9    2.50    0.80
  -4  -6   9    4.30    1.30
   3   6  -9   40.90    2.20
  -3  -6   9   40.20    2.80
   2   6  -9   18.30    1.50
   2   6  -9   19.00    1.50
  -2  -6   9   20.40    1.90
   1   6  -9   16.10    1.40
   1   6  -9   16.30    1.50
  -1  -6   9   20.90    1.60
  -1  -6   9   18.30    1.70
   0   6  -9    0.10    0.50
   0   6  -9    0.90    0.60
   0  -6   9    0.90    0.60
  -1   6  -9   13.00    1.50
  -1   6  -9   15.50    1.40
   1  -6   9   11.70    1.50
  -2   6  -9   37.70    2.50
   2  -6   9   36.10    2.50
  -3   6  -9    5.50    1.20
   3  -6   9    7.60    1.60
  -4   6  -9   13.70    1.90
   4  -6   9   11.70    1.80
  -5   6  -9    1.80    0.90
   5  -6   9    1.20    0.80
   7   5  -9    0.10    0.60
  -7  -5   9   -0.40    0.50
   6   5  -9    3.70    1.00
  -6  -5   9    6.10    1.60
   5   5  -9   23.80    1.80
  -5  -5   9   21.50    2.20
   4   5  -9   28.80    1.90
  -4  -5   9   34.90    2.50
   3   5  -9  149.19    4.70
   3   5  -9  145.19    4.80
  -3  -5   9  147.89    5.60
   2   5  -9   30.90    1.80
   2   5  -9   28.90    1.80
  -2  -5   9   29.50    2.20
   1   5  -9    0.10    0.50
   1   5  -9    0.10    0.50
  -1  -5   9    0.30    0.70
  -1  -5   9    0.90    0.50
   0   5  -9   95.59    3.80
   0   5  -9   92.69    3.50
   0  -5   9  100.19    4.00
   0  -5   9   98.39    4.00
  -1   5  -9  140.79    5.10
  -1   5  -9  144.49    4.70
   1  -5   9  139.49    5.30
  -2   5  -9   11.40    1.50
  -2   5  -9   11.90    1.30
   2  -5   9   12.30    1.60
  -3   5  -9   79.19    3.50
  -3   5  -9   78.89    3.90
   3  -5   9   68.59    3.80
  -4   5  -9  284.67    9.30
   4  -5   9  281.27    9.30
  -5   5  -9  176.28    7.10
   5  -5   9  168.18    6.80
   8   4  -9   36.10    2.40
  -8  -4   9   39.30    3.20
   7   4  -9    1.00    0.70
  -7  -4   9    1.40    0.90
   6   4  -9   39.80    2.20
  -6  -4   9   34.80    2.80
   5   4  -9    7.40    1.10
  -5  -4   9    7.30    1.60
   4   4  -9   41.80    2.10
   4   4  -9   42.80    2.30
  -4  -4   9   43.00    2.50
  -4  -4   9   40.00    2.70
   3   4  -9  393.76    9.80
   3   4  -9  393.06   10.20
  -3  -4   9  376.56   10.90
  -3  -4   9  384.66   10.30
   2   4  -9  112.19    3.70
   2   4  -9  110.09    4.00
  -2  -4   9  112.49    4.50
  -2  -4   9  114.99    4.20
   1   4  -9    9.70    1.20
   1   4  -9    9.40    1.00
  -1  -4   9    7.80    1.20
  -1  -4   9    9.20    1.10
  -1  -4   9    8.10    1.20
   0   4  -9  270.17    8.00
   0   4  -9  281.47    7.50
   0  -4   9  276.07    8.20
   0  -4   9  274.47    8.20
   0  -4   9  280.77    8.20
  -1   4  -9  545.05   14.10
  -1   4  -9  560.64   13.50
   1  -4   9  548.65   14.10
   1  -4   9  540.55   14.30
  -2   4  -9  176.68    6.10
  -2   4  -9  172.48    5.50
   2  -4   9  177.08    6.30
  -3   4  -9   30.10    2.10
  -3   4  -9   25.30    2.20
   3  -4   9   28.40    2.40
  -4   4  -9   73.39    4.10
  -4   4  -9   71.59    3.50
   4  -4   9   77.59    4.10
  -5   4  -9   31.90    2.50
  -5   4  -9   33.70    2.90
   5  -4   9   32.30    2.70
   8   3  -9  123.59    4.60
  -8  -3   9  111.19    5.40
   7   3  -9  192.48    6.10
  -7  -3   9  206.98    7.50
   6   3  -9  456.35   12.00
   6   3  -9  424.36   11.20
  -6  -3   9  462.35   12.80
  -6  -3   9  438.66   12.00
   5   3  -9  346.47    9.20
   5   3  -9  361.96    9.70
  -5  -3   9  361.56   10.60
  -5  -3   9  366.66    9.90
   4   3  -9  520.55   13.00
   4   3  -9  526.05   12.50
  -4  -3   9  500.15   13.80
  -4  -3   9  515.65   13.00
   3   3  -9  341.47    9.30
   3   3  -9  350.06    8.90
  -3  -3   9  359.56    9.40
  -3  -3   9  354.36   10.10
   2   3  -9    2.60    0.70
   2   3  -9    3.00    0.80
  -2  -3   9    7.00    1.40
  -2  -3   9    2.50    0.80
   1   3  -9   24.40    1.50
   1   3  -9   24.30    1.80
  -1  -3   9   24.50    1.80
  -1  -3   9   24.70    1.90
  -1  -3   9   24.90    1.70
   0   3  -9  160.38    4.80
   0   3  -9  153.38    5.30
   0  -3   9  146.79    5.50
   0  -3   9  167.28    5.40
   0  -3   9  166.18    5.50
  -1   3  -9   56.89    2.50
  -1   3  -9   57.39    3.00
   1  -3   9   60.29    3.10
   1  -3   9   54.49    3.00
   1  -3   9   57.19    3.00
  -2   3  -9   11.90    1.30
  -2   3  -9   13.80    1.60
   2  -3   9   10.90    1.50
  -3   3  -9   60.49    2.90
  -3   3  -9   59.29    3.40
   3  -3   9   64.49    3.50
  -4   3  -9   13.40    1.90
  -4   3  -9   12.10    1.50
   4  -3   9   15.20    1.90
  -5   3  -9   10.30    1.50
  -5   3  -9    8.50    1.80
   5  -3   9    9.50    2.10
   9   2  -9  171.38    5.90
  -9  -2   9  173.98    7.10
   8   2  -9   93.49    3.80
  -8  -2   9   99.39    4.80
   7   2  -9  127.79    4.90
   7   2  -9  120.99    4.20
  -7  -2   9  124.09    4.80
  -7  -2   9  129.39    4.90
  -7  -2   9  120.29    5.30
   6   2  -9   16.00    1.30
   6   2  -9   15.70    1.60
  -6  -2   9   14.40    1.70
  -6  -2   9   13.80    1.50
   5   2  -9  104.09    3.90
   5   2  -9   97.09    3.40
  -5  -2   9  102.99    4.50
  -5  -2   9  103.59    3.90
   4   2  -9    1.90    0.70
   4   2  -9    1.30    0.50
  -4  -2   9    1.80    0.80
  -4  -2   9    1.50    0.60
   3   2  -9   52.19    2.50
   3   2  -9   49.80    2.00
  -3  -2   9   44.40    2.70
  -3  -2   9   48.10    2.40
   2   2  -9  144.69    4.80
   2   2  -9  148.19    4.20
  -2  -2   9  139.49    5.20
  -2  -2   9  140.89    4.70
  -2  -2   9  141.49    5.00
   1   2  -9    5.60    0.80
   1   2  -9    7.90    1.10
  -1  -2   9    5.30    1.10
  -1  -2   9    6.90    1.20
  -1  -2   9    7.80    1.20
   0   2  -9   90.69    3.70
   0   2  -9   92.89    3.10
   0  -2   9   88.19    3.70
   0  -2   9   90.49    3.70
   0  -2   9   86.39    3.80
  -1   2  -9   20.20    1.80
  -1   2  -9   19.70    1.40
  -1   2  -9   20.50    1.80
   1  -2   9   21.50    1.90
   1  -2   9   21.30    1.90
   1  -2   9   19.70    1.80
  -2   2  -9   10.90    1.40
  -2   2  -9    9.50    1.40
  -2   2  -9    7.80    1.10
   2  -2   9    8.30    1.50
   2  -2   9    7.90    1.30
   2  -2   9    7.60    1.40
  -3   2  -9    0.10    0.70
  -3   2  -9    0.30    0.60
   3  -2   9    0.80    0.70
  -4   2  -9    2.40    0.90
  -4   2  -9    3.40    1.20
   4  -2   9    3.30    1.10
  -5   2  -9    7.20    1.60
  -5   2  -9   12.80    1.60
   9   1  -9   -0.10    0.60
  -9  -1   9    0.40    0.80
   8   1  -9    0.30    0.50
   8   1  -9    0.50    0.80
  -8  -1   9    2.20    0.90
  -8  -1   9    1.30    0.90
  -8  -1   9    0.50    0.70
   7   1  -9  185.58    6.30
   7   1  -9  186.98    5.50
  -7  -1   9  188.28    6.40
  -7  -1   9  189.08    6.70
  -7  -1   9  179.68    6.10
   6   1  -9  144.49    4.30
   6   1  -9  144.29    5.10
  -6  -1   9  137.29    5.50
  -6  -1   9  143.19    4.90
   5   1  -9  146.19    4.20
   5   1  -9  139.39    4.90
  -5  -1   9  144.49    4.70
  -5  -1   9  143.09    5.40
   4   1  -9   37.80    2.20
   4   1  -9   35.70    1.60
  -4  -1   9   38.10    2.50
  -4  -1   9   41.30    2.10
   3   1  -9  132.69    3.70
   3   1  -9  127.19    4.40
  -3  -1   9  125.79    4.90
  -3  -1   9  123.59    4.20
   2   1  -9   90.09    3.50
   2   1  -9   89.99    2.80
  -2  -1   9   86.79    3.30
  -2  -1   9   86.99    3.90
  -2  -1   9   83.39    3.30
   1   1  -9   23.90    1.30
   1   1  -9   22.40    1.70
  -1  -1   9   23.70    1.70
  -1  -1   9   22.20    1.70
  -1  -1   9   21.80    1.90
   0   1  -9   76.69    3.60
   0   1  -9   70.49    3.20
   0   1  -9   70.39    2.50
   0  -1   9   68.39    3.20
   0  -1   9   70.79    3.50
   0  -1   9   73.39    3.30
  -1   1  -9   66.09    2.60
  -1   1  -9   61.79    3.30
  -1   1  -9   62.99    3.10
   1  -1   9   64.99    3.40
   1  -1   9   66.89    3.30
   1  -1   9   63.59    3.30
  -2   1  -9  149.09    5.50
  -2   1  -9  148.59    4.80
  -2   1  -9  153.78    5.80
   2  -1   9  158.78    5.90
   2  -1   9  155.78    5.80
   2  -1   9  160.08    5.90
  -3   1  -9  101.39    4.60
  -3   1  -9  107.29    4.00
   3  -1   9  108.39    4.80
  -4   1  -9  216.18    7.60
  -4   1  -9  211.58    6.80
   4  -1   9  220.08    7.90
   9   0  -9    4.90    1.40
   9   0  -9    6.20    1.10
  -9   0   9    6.20    1.50
  -9   0   9    5.90    1.40
  -9   0   9    6.90    1.50
   8   0  -9   11.50    1.20
   8   0  -9   12.20    1.80
  -8   0   9   10.10    1.50
  -8   0   9   10.30    1.70
  -8   0   9   11.00    1.60
   7   0  -9    4.60    1.20
   7   0  -9    3.90    0.80
  -7   0   9    3.00    1.10
  -7   0   9    4.50    1.00
   6   0  -9    1.40    0.80
   6   0  -9    2.40    0.60
  -6   0   9    1.50    0.90
  -6   0   9    1.50    0.70
   5   0  -9  258.77    7.60
   5   0  -9  263.67    6.40
  -5   0   9  261.77    8.10
  -5   0   9  255.87    7.10
   4   0  -9  149.39    5.00
   4   0  -9  154.68    4.00
  -4   0   9  150.68    5.50
  -4   0   9  153.18    4.70
   3   0  -9   54.99    2.70
   3   0  -9   56.39    1.80
  -3   0   9   55.39    2.40
  -3   0   9   60.69    3.20
   2   0  -9  502.35   11.60
   2   0  -9  509.15   13.00
  -2   0   9  506.25   12.60
  -2   0   9  523.25   12.70
  -2   0   9  512.85   13.60
   1   0  -9  225.38    7.40
   1   0  -9  226.58    6.90
   1   0  -9  231.78    5.80
  -1   0   9  234.98    7.50
  -1   0   9  230.28    6.80
  -1   0   9  237.08    6.90
   0   0  -9  175.38    4.80
   0   0  -9  178.28    6.30
   0   0  -9  189.68    5.90
   0   0   9  160.98    5.70
   0   0   9  173.58    6.20
   0   0   9  187.08    6.00
  -1   0  -9  181.48    6.60
  -1   0  -9  182.08    6.10
  -1   0  -9  182.78    5.10
   1   0   9  172.88    6.20
   1   0   9  198.18    6.40
  -2   0  -9   94.79    3.40
  -2   0  -9   98.69    4.60
  -2   0  -9  104.59    4.30
   2   0   9  100.49    4.50
   2   0   9  102.29    4.50
  -3   0  -9   78.79    3.30
  -3   0  -9   85.59    4.00
  -3   0  -9   78.49    4.20
   3   0   9   86.69    4.30
   3   0   9   85.29    4.30
  -4   0  -9    1.80    0.90
  -4   0  -9    1.10    0.70
   4   0   9    0.80    0.80
  10  -1  -9   18.40    1.80
 -10   1   9   20.30    2.20
 -10   1   9   20.70    2.30
   9  -1  -9   92.19    4.60
   9  -1  -9   93.69    3.20
  -9   1   9   86.39    4.10
  -9   1   9   92.09    4.60
  -9   1   9   91.29    4.50
   8  -1  -9  322.97    7.90
   8  -1  -9  325.77    9.90
  -8   1   9  322.67    9.80
  -8   1   9  301.37    9.70
  -8   1   9  317.87    9.10
   7  -1  -9  377.36    8.80
   7  -1  -9  364.16   10.60
  -7   1   9  370.76   10.80
  -7   1   9  378.06   10.00
   6  -1  -9  257.97    7.80
  -6   1   9  251.07    7.20
  -6   1   9  262.07    8.10
   5  -1  -9  163.18    5.50
  -5   1   9  168.28    5.90
  -5   1   9  162.28    4.90
   4  -1  -9  165.88    5.60
  -4   1   9  179.78    5.10
  -4   1   9  180.98    6.10
   3  -1  -9  453.05   11.80
  -3   1   9  462.65   12.40
  -3   1   9  450.45   11.10
   2  -1  -9  184.68    5.90
   2  -1  -9  190.68    6.40
  -2   1   9  181.48    6.30
  -2   1   9  181.38    5.60
  -2   1   9  193.38    5.60
   1  -1  -9    1.60    0.90
   1  -1  -9    2.40    0.40
   1  -1  -9    3.30    0.90
  -1   1   9    2.60    0.80
  -1   1   9    2.40    0.80
  -1   1   9    2.00    1.00
   0  -1  -9   20.10    1.90
   0  -1  -9   19.70    1.10
   0  -1  -9   16.70    1.60
   0   1   9   17.20    1.70
   0   1   9   20.60    2.10
   0   1   9   19.70    1.80
  -1  -1  -9   10.00    1.40
  -1  -1  -9   14.20    1.70
  -1  -1  -9   12.70    1.00
   1   1   9    9.80    1.50
   1   1   9   10.50    1.50
  -2  -1  -9    6.90    1.30
  -2  -1  -9    5.90    1.40
  -2  -1  -9    5.80    0.90
   2   1   9    6.60    1.40
   2   1   9    7.30    1.50
  -3  -1  -9   39.40    2.60
  -3  -1  -9   35.10    2.00
  -3  -1  -9   40.30    3.00
   3   1   9   37.80    2.90
   3   1   9   39.60    2.90
 -10   2   9  185.18    6.80
 -10   2   9  177.98    7.30
   9  -2  -9  187.38    7.20
  -9   2   9  170.88    6.80
  -9   2   9  176.28    6.20
  -9   2   9  189.38    6.80
   8  -2  -9   68.09    3.70
  -8   2   9   74.79    3.30
  -8   2   9   67.09    3.60
  -8   2   9   72.79    3.80
   7  -2  -9   94.69    4.20
  -7   2   9   98.49    3.60
  -7   2   9   87.49    4.10
   6  -2  -9  107.69    4.40
  -6   2   9  105.59    4.50
  -6   2   9  111.79    3.70
   5  -2  -9    0.20    0.60
  -5   2   9    0.20    0.60
  -5   2   9    0.10    0.40
   4  -2  -9    1.10    0.70
  -4   2   9    1.00    0.80
  -4   2   9    0.20    0.40
   3  -2  -9   15.00    1.50
   3  -2  -9   18.80    1.80
  -3   2   9   18.70    1.80
  -3   2   9   17.80    1.30
   2  -2  -9   28.90    2.00
   2  -2  -9   29.30    2.20
  -2   2   9   26.90    2.20
  -2   2   9   28.00    1.70
  -2   2   9   30.40    1.90
   1  -2  -9    9.50    1.50
   1  -2  -9    8.60    1.30
  -1   2   9    9.80    1.20
  -1   2   9    9.10    1.50
  -1   2   9    7.80    1.20
   0  -2  -9   79.09    4.00
   0  -2  -9   75.99    3.40
   0   2   9   78.49    3.60
   0   2   9   82.49    3.70
  -1  -2  -9   21.00    1.80
  -1  -2  -9   20.60    1.10
  -1  -2  -9   20.40    2.20
   1   2   9   20.50    2.00
   1   2   9   22.50    2.00
  -2  -2  -9    2.20    1.10
  -2  -2  -9    0.90    0.70
  -2  -2  -9   -0.10    0.40
   2   2   9    0.50    0.80
   2   2   9   -0.30    0.70
  -3  -2  -9   18.10    2.20
  -3  -2  -9   12.90    1.20
   3   2   9   14.60    2.00
   3   2   9   14.00    1.80
 -10   3   9    2.00    1.10
 -10   3   9    1.40    0.90
   9  -3  -9   15.70    2.10
  -9   3   9   16.00    1.70
  -9   3   9   16.60    2.10
   8  -3  -9    3.40    1.10
  -8   3   9    1.40    0.70
  -8   3   9    1.00    0.80
  -8   3   9    0.90    0.80
   7  -3  -9    0.70    0.70
  -7   3   9    1.50    0.60
  -7   3   9   -0.10    0.60
   6  -3  -9   35.90    2.40
  -6   3   9   36.40    1.80
  -6   3   9   37.20    2.50
   5  -3  -9   36.90    2.30
  -5   3   9   38.20    1.80
  -5   3   9   36.00    2.50
   4  -3  -9   97.89    3.90
  -4   3   9   96.39    4.20
  -4   3   9   93.69    3.10
   3  -3  -9    8.00    1.20
   3  -3  -9    7.50    1.50
  -3   3   9    7.20    1.00
  -3   3   9    6.40    1.30
   2  -3  -9   41.90    2.80
   2  -3  -9   41.60    2.40
  -2   3   9   41.60    2.80
  -2   3   9   42.50    2.30
  -2   3   9   42.90    2.10
   1  -3  -9   98.79    4.00
   1  -3  -9   99.79    4.60
  -1   3   9  102.39    4.10
  -1   3   9  100.59    3.90
   0  -3  -9  322.07   10.10
   0  -3  -9  324.77    9.00
   0   3   9  308.87    9.20
   0   3   9  312.87    9.30
  -1  -3  -9   65.89    3.20
  -1  -3  -9   59.79    3.80
   1   3   9   66.09    3.60
   1   3   9   60.29    3.40
  -2  -3  -9   53.39    3.70
   2   3   9   59.29    3.50
   2   3   9   52.59    3.40
 -10   4   9   -0.30    0.80
 -10   4   9    0.10    0.70
   9  -4  -9    4.20    1.30
  -9   4   9    3.70    1.00
  -9   4   9    3.10    1.30
   8  -4  -9    3.90    1.20
  -8   4   9    4.50    1.10
  -8   4   9    4.80    1.30
  -8   4   9    3.30    0.80
   7  -4  -9   25.10    2.20
  -7   4   9   27.10    2.20
  -7   4   9   26.30    1.60
   6  -4  -9   10.70    1.50
  -6   4   9   11.00    1.50
  -6   4   9    8.30    0.90
   5  -4  -9    1.40    0.70
  -5   4   9    1.90    0.50
  -5   4   9    3.10    1.00
   4  -4  -9  246.18    7.80
   4  -4  -9  229.88    7.20
  -4   4   9  242.58    7.70
  -4   4   9  236.08    6.20
   3  -4  -9  255.47    7.80
   3  -4  -9  267.67    8.50
  -3   4   9  277.27    8.60
  -3   4   9  281.07    7.10
   2  -4  -9  108.99    4.90
   2  -4  -9  113.19    4.30
  -2   4   9  113.19    4.30
  -2   4   9  114.89    4.00
   1  -4  -9  382.06   10.20
   1  -4  -9  359.26   11.20
  -1   4   9  384.66   10.50
  -1   4   9  370.96   10.20
   0  -4  -9  267.37    9.20
   0   4   9  263.27    8.20
   0   4   9  275.77    8.50
  -1  -4  -9   80.89    4.60
   1   4   9   82.69    4.20
   1   4   9   88.29    4.20
  -2  -4  -9    4.50    1.40
   2   4   9    5.40    1.50
   2   4   9    5.50    1.40
   9  -5  -9   69.79    4.20
  -9   5   9   71.89    4.20
  -9   5   9   72.09    3.20
   8  -5  -9   91.59    4.60
  -8   5   9   88.99    4.40
  -8   5   9   88.99    3.30
   7  -5  -9  286.87    9.00
  -7   5   9  293.37    8.90
  -7   5   9  296.47    9.20
  -7   5   9  284.77    7.50
   6  -5  -9  234.88    7.60
  -6   5   9  239.08    7.80
  -6   5   9  240.08    6.20
   5  -5  -9  145.49    5.30
  -5   5   9  138.99    4.00
  -5   5   9  148.39    5.50
   4  -5  -9  129.39    4.80
   4  -5  -9  126.79    5.20
  -4   5   9  128.89    5.20
  -4   5   9  129.09    3.80
   3  -5  -9   73.79    3.90
   3  -5  -9   72.69    3.40
  -3   5   9   79.19    2.80
  -3   5   9   75.79    3.90
  -3   5   9   78.09    3.40
   2  -5  -9    4.30    1.00
   2  -5  -9    2.00    1.00
  -2   5   9    5.60    1.20
  -2   5   9    1.70    1.00
  -2   5   9    6.20    1.00
   1  -5  -9   11.60    1.80
  -1   5   9    9.60    1.40
  -1   5   9   11.20    1.40
   0  -5  -9    1.20    0.90
   0   5   9    3.00    1.00
   0   5   9    2.40    1.00
  -1  -5  -9   12.80    2.00
   1   5   9   11.80    1.70
   1   5   9   10.20    1.70
   9  -6  -9   36.70    3.10
  -9   6   9   44.10    3.20
  -9   6   9   37.50    2.20
   8  -6  -9   70.09    4.00
  -8   6   9   80.99    3.00
  -8   6   9   73.19    4.10
   7  -6  -9   37.00    2.80
  -7   6   9   40.40    4.20
  -7   6   9   51.19    3.10
  -7   6   9   43.90    1.90
   6  -6  -9   14.80    1.80
  -6   6   9   18.30    1.90
  -6   6   9   16.40    1.00
   5  -6  -9    4.50    1.20
   5  -6  -9    3.30    1.00
  -5   6   9    3.20    1.00
  -5   6   9    4.20    0.70
   4  -6  -9    2.60    1.00
   4  -6  -9    1.10    0.70
  -4   6   9    0.20    0.70
  -4   6   9    1.10    0.50
   3  -6  -9   25.20    2.30
   3  -6  -9   29.00    2.10
  -3   6   9   28.10    1.60
  -3   6   9   30.00    2.10
   2  -6  -9   85.79    4.50
  -2   6   9   84.89    3.80
  -2   6   9   80.79    3.40
   1  -6  -9   19.40    2.30
  -1   6   9   18.40    1.70
  -1   6   9   19.70    1.90
   0  -6  -9    0.20    0.60
   0   6   9    0.30    0.70
   0   6   9    0.40    0.70
   9  -7  -9    9.50    2.00
  -9   7   9    8.70    1.80
  -9   7   9   10.10    1.20
   8  -7  -9   38.50    3.00
  -8   7   9   43.00    3.10
  -8   7   9   38.20    1.90
   7  -7  -9   46.80    3.20
  -7   7   9   48.70    3.20
  -7   7   9   50.59    1.90
   6  -7  -9    6.10    1.40
  -6   7   9    7.10    1.40
  -6   7   9    6.50    0.70
  -6   7   9    6.00    1.30
   5  -7  -9   17.20    1.90
   5  -7  -9   16.90    1.80
  -5   7   9   14.20    0.90
  -5   7   9   16.30    1.80
   4  -7  -9    0.40    0.80
  -4   7   9    0.90    0.40
  -4   7   9    1.10    0.80
   3  -7  -9    1.10    0.80
  -3   7   9    0.20    0.50
  -3   7   9   -0.10    0.90
  -3   7   9   -0.50    0.50
   2  -7  -9   33.70    2.90
  -2   7   9   35.70    2.50
  -2   7   9   30.80    2.00
   1  -7  -9   36.10    3.20
  -1   7   9   31.40    2.20
  -1   7   9   41.40    2.80
   8  -8  -9    6.40    1.60
  -8   8   9    6.70    0.80
  -8   8   9    6.20    1.50
   7  -8  -9   33.90    2.80
  -7   8   9   38.40    2.90
   6  -8  -9   13.50    1.80
  -6   8   9   11.30    1.60
   5  -8  -9  116.69    5.20
  -5   8   9  116.59    5.20
   4  -8  -9  216.88    7.90
  -4   8   9  228.48    8.10
  -4   8   9  217.58    5.80
   3  -8  -9   75.89    4.30
  -3   8   9   69.99    2.90
  -3   8   9   74.89    3.70
   2  -8  -9   28.70    3.10
  -2   8   9   24.10    2.20
  -2   8   9   33.10    2.50
   5  -9  -9   50.49    3.60
   4  -9  -9   19.10    2.20
  -4   9   9   20.70    2.20
  -4   9   9   18.40    1.20
  -2 -10  10   22.90    2.10
  -1 -10  10   -0.80    0.60
   0 -10  10    4.70    1.30
   1 -10  10    3.40    1.00
   1 -10  10    2.80    0.90
   2 -10  10    3.30    1.10
  -3  -9  10    1.30    0.90
  -3  -9  10    3.00    1.10
  -2  -9  10   35.60    2.50
  -1  -9  10  192.98    6.60
   0  -9  10  148.39    5.60
   0  -9  10  151.38    5.60
   1  -9  10   78.59    3.80
   1  -9  10   78.99    3.90
   2  -9  10  100.29    4.80
   2  -9  10  100.39    4.50
  -3   9 -10   79.19    4.20
   3  -9  10   80.19    4.30
   3  -9  10   78.79    3.90
  -5  -8  10  142.69    6.60
  -4  -8  10  173.48    7.10
  -3  -8  10   63.19    3.80
  -2  -8  10  149.49    5.90
   0  -8  10  287.87    9.40
   0  -8  10  292.97    8.80
  -1   8 -10   38.80    2.50
   1  -8  10   36.00    2.60
   1  -8  10   39.20    2.70
  -2   8 -10    3.30    1.00
   2  -8  10    4.80    1.30
  -3   8 -10    0.90    0.80
   3  -8  10    1.70    0.80
  -5  -7  10   34.50    3.00
  -4  -7  10   41.40    3.10
  -3  -7  10    6.40    1.50
  -2  -7  10    7.10    1.50
   0   7 -10    5.20    1.10
   0  -7  10    6.40    1.30
  -1   7 -10    2.30    0.90
   1  -7  10    3.70    1.10
  -2   7 -10    1.80    0.90
   2  -7  10    2.30    1.00
  -3   7 -10   23.40    2.30
   3  -7  10   23.20    2.20
  -4   7 -10    7.50    1.60
   4  -7  10    8.20    1.80
   6   6 -10   45.30    2.70
  -6  -6  10   40.90    3.30
   5   6 -10    0.80    0.70
  -5  -6  10    1.40    1.10
   4   6 -10   11.30    1.40
  -4  -6  10   11.20    1.80
   3   6 -10   74.29    3.10
  -3  -6  10   63.49    3.70
   2   6 -10   69.19    3.20
   2   6 -10   72.79    3.10
  -2  -6  10   68.59    3.60
   1   6 -10   40.50    2.40
   1   6 -10   43.30    2.30
  -1  -6  10   45.50    2.80
   0   6 -10   40.40    2.50
   0   6 -10   42.90    2.40
   0  -6  10   40.10    2.60
  -1   6 -10   32.10    2.10
  -1   6 -10   31.00    2.30
   1  -6  10   27.40    2.30
  -2   6 -10   34.80    2.30
  -2   6 -10   31.50    2.50
   2  -6  10   34.50    2.60
  -3   6 -10   79.19    4.20
   3  -6  10   85.19    4.40
  -4   6 -10   39.80    3.00
   4  -6  10   39.50    3.00
   7   5 -10    0.60    0.70
  -7  -5  10    0.30    0.90
   6   5 -10    0.20    0.60
  -6  -5  10    2.30    1.20
   5   5 -10    5.40    1.10
  -5  -5  10    7.30    1.60
   4   5 -10   98.39    3.80
  -4  -5  10   96.69    4.60
   3   5 -10   66.09    3.00
   3   5 -10   61.89    2.80
  -3  -5  10   63.19    3.50
   2   5 -10   57.49    2.80
   2   5 -10   55.99    2.60
  -2  -5  10   55.19    3.20
   1   5 -10  324.07    8.80
   1   5 -10  334.47    9.40
  -1  -5  10  336.87    9.80
  -1  -5  10  332.47    9.90
   0   5 -10  138.99    5.10
   0   5 -10  138.69    4.70
   0  -5  10  142.49    5.20
   0  -5  10  143.69    5.30
  -1   5 -10   44.20    2.40
  -1   5 -10   46.30    2.80
   1  -5  10   46.20    2.90
  -2   5 -10  153.58    5.30
  -2   5 -10  158.08    5.90
   2  -5  10  156.68    6.10
  -3   5 -10  193.28    6.30
  -3   5 -10  179.68    6.90
   3  -5  10  188.38    7.10
  -4   5 -10   22.10    2.00
  -4   5 -10   21.60    2.30
   4  -5  10   21.90    2.30
   8   4 -10   13.90    1.60
   7   4 -10   58.79    2.90
  -7  -4  10   58.69    3.80
   6   4 -10  153.68    5.10
  -6  -4  10  159.08    6.50
   5   4 -10  494.85   12.50
   5   4 -10  517.45   14.60
  -5  -4  10  486.25   14.00
   4   4 -10  872.11   19.90
   4   4 -10  852.01   20.40
  -4  -4  10  817.92   21.40
   3   4 -10  198.78    5.70
   3   4 -10  200.98    6.20
  -3  -4  10  197.48    6.20
  -3  -4  10  178.98    6.60
   2   4 -10   63.59    2.70
   2   4 -10   66.59    3.10
  -2  -4  10   62.19    3.40
  -2  -4  10   64.79    3.10
   1   4 -10  172.28    5.80
   1   4 -10  174.18    5.30
  -1  -4  10  171.78    5.80
  -1  -4  10  177.68    6.20
  -1  -4  10  180.88    6.20
   0   4 -10   25.50    1.70
   0   4 -10   26.90    2.00
   0  -4  10   26.50    2.10
   0  -4  10   25.50    2.00
  -1   4 -10    8.80    1.40
  -1   4 -10   10.00    1.20
   1  -4  10    9.90    1.50
  -2   4 -10    9.60    1.30
  -2   4 -10   10.30    1.80
   2  -4  10    8.80    1.60
  -3   4 -10   58.49    3.50
  -3   4 -10   61.29    3.10
   3  -4  10   65.19    3.70
  -4   4 -10    4.40    1.20
  -4   4 -10    6.00    1.50
   4  -4  10    4.10    1.20
   8   3 -10  111.69    4.40
  -8  -3  10  128.69    5.80
   7   3 -10  114.99    4.20
  -7  -3  10  127.19    5.60
   6   3 -10   93.49    4.00
   6   3 -10   89.19    3.40
  -6  -3  10   98.09    4.10
  -6  -3  10   88.79    4.50
   5   3 -10  177.38    5.80
   5   3 -10  164.68    5.10
  -5  -3  10  168.88    6.40
  -5  -3  10  171.88    5.80
   4   3 -10    1.50    0.70
   4   3 -10    1.10    0.60
  -4  -3  10    1.10    0.60
  -4  -3  10    0.90    0.70
   3   3 -10    0.80    0.50
   3   3 -10    2.30    0.80
  -3  -3  10    0.70    0.60
  -3  -3  10    0.60    0.50
   2   3 -10   52.89    2.70
   2   3 -10   51.19    2.30
  -2  -3  10   47.40    2.90
  -2  -3  10   54.59    2.80
   1   3 -10   49.80    2.20
   1   3 -10   44.70    2.60
  -1  -3  10   53.29    2.70
  -1  -3  10   46.20    2.80
  -1  -3  10   47.80    2.70
   0   3 -10   16.40    1.60
   0   3 -10   18.40    1.40
   0  -3  10   18.20    1.80
   0  -3  10   16.80    1.80
   0  -3  10   17.60    1.70
  -1   3 -10   20.20    1.60
  -1   3 -10   23.40    2.00
   1  -3  10   22.80    2.00
   1  -3  10   20.60    1.90
  -2   3 -10    6.50    1.30
  -2   3 -10    9.20    1.20
   2  -3  10    4.60    1.20
  -3   3 -10   14.20    1.50
  -3   3 -10   12.20    1.80
   3  -3  10   11.50    2.00
  -4   3 -10    0.20    0.90
  -4   3 -10    0.60    0.70
   4  -3  10    0.00    0.60
   8   2 -10    2.60    0.80
  -8  -2  10    3.80    1.20
   7   2 -10   59.69    2.60
   7   2 -10   58.29    3.20
  -7  -2  10   56.19    3.10
  -7  -2  10   58.49    3.60
   6   2 -10  100.39    4.10
   6   2 -10   97.09    3.40
  -6  -2  10   93.99    4.50
  -6  -2  10   96.99    4.00
   5   2 -10  121.89    4.60
   5   2 -10  128.79    4.00
  -5  -2  10  130.99    5.30
  -5  -2  10  125.09    4.60
   4   2 -10    9.80    1.00
   4   2 -10   11.00    1.30
  -4  -2  10   10.40    1.50
  -4  -2  10    7.80    1.10
   3   2 -10  141.29    5.00
   3   2 -10  147.29    4.30
  -3  -2  10  146.99    4.90
  -3  -2  10  142.09    5.50
   2   2 -10    8.50    0.90
   2   2 -10    8.10    1.30
  -2  -2  10    7.60    1.20
  -2  -2  10    8.20    1.40
   1   2 -10  171.78    5.80
   1   2 -10  170.88    4.90
  -1  -2  10  176.28    5.70
  -1  -2  10  171.38    6.20
  -1  -2  10  166.98    5.70
   0   2 -10   12.80    1.50
   0   2 -10   11.70    1.10
   0  -2  10   10.40    1.50
   0  -2  10   12.70    1.50
   0  -2  10   15.70    1.70
  -1   2 -10   18.10    1.80
  -1   2 -10   21.50    2.00
  -1   2 -10   17.80    1.40
   1  -2  10   21.80    2.00
   1  -2  10   13.10    1.70
   1  -2  10   19.70    2.00
  -2   2 -10   85.99    3.40
  -2   2 -10   78.79    4.00
   2  -2  10   82.99    4.10
  -3   2 -10  112.49    5.00
  -3   2 -10  109.99    4.20
   3  -2  10  118.09    5.20
  -4   2 -10  132.99    5.80
  -4   2 -10  127.99    5.00
  -9  -1  10    1.80    1.00
   8   1 -10   18.00    2.00
   8   1 -10   13.90    1.30
  -8  -1  10   15.00    1.90
  -8  -1  10   15.30    1.80
  -8  -1  10   12.90    1.90
   7   1 -10   81.99    3.10
   7   1 -10   91.49    4.10
  -7  -1  10   78.69    3.70
  -7  -1  10   87.79    4.40
   6   1 -10    1.90    0.60
   6   1 -10    1.20    0.80
  -6  -1  10    1.50    0.80
  -6  -1  10    1.10    0.70
   5   1 -10  112.59    4.40
   5   1 -10  118.39    3.50
  -5  -1  10  113.59    4.20
  -5  -1  10  116.29    4.90
   4   1 -10   11.20    0.90
   4   1 -10    9.50    1.30
  -4  -1  10    9.70    1.40
  -4  -1  10   10.10    1.20
   3   1 -10  311.27    7.80
   3   1 -10  320.47    9.00
  -3  -1  10  332.37    9.70
  -3  -1  10  310.67    8.60
   2   1 -10  481.55   12.50
   2   1 -10  475.25   11.30
  -2  -1  10  489.55   12.40
  -2  -1  10  469.05   13.20
   1   1 -10  127.59    3.60
   1   1 -10  112.39    4.40
  -1  -1  10  121.29    4.50
  -1  -1  10  109.99    4.80
  -1  -1  10  116.59    4.40
   0   1 -10   97.99    4.10
   0   1 -10  100.79    4.50
   0   1 -10  102.49    3.30
   0  -1  10   96.79    4.20
   0  -1  10   99.19    4.50
   0  -1  10  102.29    4.20
  -1   1 -10   30.40    1.70
  -1   1 -10   32.40    2.40
  -1   1 -10   36.80    2.70
   1  -1  10   31.30    2.40
   1  -1  10   31.60    2.40
   1  -1  10   32.40    2.60
  -2   1 -10  167.18    5.20
  -2   1 -10  175.88    6.50
  -2   1 -10  162.18    6.00
   2  -1  10  165.78    6.40
   2  -1  10  159.08    6.20
   2  -1  10  171.58    6.40
  -3   1 -10  106.29    4.80
  -3   1 -10  100.89    3.90
   3  -1  10  106.99    5.00
   9   0 -10   88.89    3.40
   9   0 -10   98.39    4.80
  -9   0  10   85.69    4.60
  -9   0  10   95.89    4.40
  -9   0  10   94.59    4.70
   8   0 -10  107.89    4.80
   8   0 -10  101.49    3.50
  -8   0  10  108.49    4.80
  -8   0  10  110.89    5.00
  -8   0  10  104.69    4.40
   7   0 -10  131.79    5.20
   7   0 -10  134.39    4.00
  -7   0  10  131.49    5.50
  -7   0  10  137.49    4.90
   6   0 -10  394.76    9.30
   6   0 -10  386.06   10.90
  -6   0  10  381.96   10.30
  -6   0  10  395.26   11.40
   5   0 -10  417.96    9.70
   5   0 -10  421.76   11.30
  -5   0  10  402.46   10.60
  -5   0  10  424.76   11.90
   4   0 -10  278.27    6.60
   4   0 -10  258.57    7.90
  -4   0  10  279.07    7.60
  -4   0  10  286.37    8.70
   3   0 -10  147.99    5.10
   3   0 -10  148.79    3.80
  -3   0  10  142.89    4.70
  -3   0  10  145.99    5.70
   2   0 -10  212.58    6.60
   2   0 -10  210.18    5.30
  -2   0  10  205.48    7.10
  -2   0  10  213.48    6.30
   1   0 -10  178.68    5.90
   1   0 -10  182.78    6.50
   1   0 -10  174.78    4.70
  -1   0  10  173.18    5.80
  -1   0  10  188.18    6.00
  -1   0  10  168.68    6.40
   0   0 -10    0.90    0.50
   0   0 -10    0.50    0.80
   0   0 -10    0.20    0.70
   0   0  10    1.00    0.80
   0   0  10    0.20    0.70
   0   0  10    0.40    0.70
  -1   0 -10    8.30    1.60
  -1   0 -10    6.70    1.30
  -1   0 -10    6.70    0.90
   1   0  10    7.30    1.40
   1   0  10    9.50    1.70
   1   0  10    7.20    1.50
  -2   0 -10   23.10    2.10
  -2   0 -10   25.20    2.30
  -2   0 -10   23.20    1.60
   2   0  10   24.80    2.40
   2   0  10   24.30    2.30
   2   0  10   24.40    2.30
  -3   0 -10   22.40    2.20
  -3   0 -10   22.80    1.70
   3   0  10   18.10    2.10
   9  -1 -10  187.68    4.90
   9  -1 -10  195.58    7.30
  -9   1  10  189.38    7.20
  -9   1  10  183.18    7.00
  -9   1  10  182.08    6.50
   8  -1 -10  166.98    6.30
  -8   1  10  173.28    6.50
  -8   1  10  166.28    6.30
  -8   1  10  158.88    5.70
   7  -1 -10   65.29    3.40
  -7   1  10   57.09    3.30
  -7   1  10   57.39    2.80
   6  -1 -10   26.10    2.10
  -6   1  10   28.00    2.30
  -6   1  10   27.00    1.80
   5  -1 -10   50.89    2.80
  -5   1  10   54.69    3.20
  -5   1  10   49.30    2.40
   4  -1 -10    1.00    0.70
  -4   1  10    1.40    0.80
  -4   1  10    1.90    0.70
   3  -1 -10   28.90    2.00
  -3   1  10   28.80    1.80
  -3   1  10   33.70    2.50
   2  -1 -10   11.20    1.60
   2  -1 -10   10.90    1.40
  -2   1  10   10.20    1.30
  -2   1  10    7.80    1.50
  -2   1  10   12.00    2.20
   1  -1 -10    1.20    0.30
   1  -1 -10    1.70    0.80
   1  -1 -10    0.80    0.80
  -1   1  10    1.10    0.80
  -1   1  10    1.50    0.70
  -1   1  10    0.60    0.70
   0  -1 -10   49.30    3.10
   0  -1 -10   38.30    2.50
   0  -1 -10   43.80    1.60
   0   1  10   42.40    2.70
   0   1  10   44.40    2.70
   0   1  10   42.00    3.00
  -1  -1 -10   59.59    2.20
  -1  -1 -10   58.19    3.20
  -1  -1 -10   60.49    3.60
   1   1  10   52.29    3.60
   1   1  10   52.09    3.20
   1   1  10   56.79    3.30
  -2  -1 -10   20.50    1.40
  -2  -1 -10   22.80    2.10
  -2  -1 -10   21.60    2.30
   2   1  10   21.80    2.20
   2   1  10   21.10    2.20
  -3  -1 -10    1.10    0.90
  -3  -1 -10    3.30    1.00
   3   1  10    1.80    0.90
   9  -2 -10   -1.00    0.70
  -9   2  10    0.90    1.00
  -9   2  10    0.90    0.80
  -9   2  10    1.70    0.90
   8  -2 -10   10.00    1.80
  -8   2  10   10.30    1.60
  -8   2  10    8.20    1.60
  -8   2  10    8.40    1.30
   7  -2 -10   18.60    1.90
  -7   2  10   18.40    1.60
  -7   2  10   19.00    1.90
   6  -2 -10    8.70    1.60
  -6   2  10    8.60    1.40
  -6   2  10    7.60    1.10
   5  -2 -10   38.40    2.50
  -5   2  10   42.30    2.70
  -5   2  10   40.40    2.00
   4  -2 -10   82.69    3.60
  -4   2  10   77.29    3.90
  -4   2  10   79.69    3.00
   3  -2 -10    1.30    0.70
   3  -2 -10    1.50    0.90
  -3   2  10    0.60    0.60
  -3   2  10    1.20    0.80
   2  -2 -10    5.80    1.30
   2  -2 -10    4.70    1.10
  -2   2  10    3.90    1.20
  -2   2  10    4.60    1.10
  -2   2  10    5.00    1.00
   1  -2 -10    1.90    1.00
   1  -2 -10    3.30    1.00
  -1   2  10    1.60    1.00
  -1   2  10    2.90    1.00
  -1   2  10    2.40    0.80
   0  -2 -10   70.09    3.40
   0  -2 -10   70.89    4.00
   0   2  10   58.69    3.90
   0   2  10   69.09    3.50
   0   2  10   81.19    3.80
  -1  -2 -10  121.09    5.60
  -1  -2 -10  125.49    4.90
   1   2  10  120.29    5.10
   1   2  10  124.99    5.20
  -2  -2 -10  161.18    4.40
  -2  -2 -10  172.88    7.00
  -2  -2 -10  153.78    6.30
   2   2  10  168.68    6.50
   2   2  10  161.48    6.50
   9  -3 -10    3.20    1.20
  -9   3  10    2.30    1.10
  -9   3  10    2.70    1.00
  -9   3  10    4.50    1.30
   8  -3 -10   31.10    2.60
  -8   3  10   35.20    2.70
  -8   3  10   35.00    2.60
  -8   3  10   36.90    2.20
   7  -3 -10   10.20    1.60
  -7   3  10    9.60    1.20
  -7   3  10   12.40    1.60
   6  -3 -10    9.70    1.50
  -6   3  10   11.30    1.60
  -6   3  10   12.50    1.10
   5  -3 -10   70.19    3.40
  -5   3  10   72.89    3.70
  -5   3  10   70.89    2.70
   4  -3 -10   54.59    2.90
  -4   3  10   57.19    2.40
  -4   3  10   55.89    3.20
   3  -3 -10    1.20    0.80
   3  -3 -10    2.60    1.10
  -3   3  10    1.20    0.60
  -3   3  10    2.90    1.00
   2  -3 -10  202.18    6.60
   2  -3 -10  212.88    7.50
  -2   3  10  212.68    6.70
  -2   3  10  201.48    6.20
  -2   3  10  210.98    7.40
   1  -3 -10  365.76   11.30
   1  -3 -10  365.56   10.30
  -1   3  10  369.16   10.50
  -1   3  10  362.86   10.10
   0  -3 -10  132.19    5.00
   0  -3 -10  127.99    5.80
   0   3  10  130.09    5.20
   0   3  10  136.49    5.40
  -1  -3 -10  114.99    5.60
   1   3  10  124.69    5.30
   1   3  10  118.29    5.20
   2   3  10   42.30    3.10
   9  -4 -10   62.59    3.80
  -9   4  10   60.79    3.00
  -9   4  10   62.39    3.90
   8  -4 -10  175.48    6.70
  -8   4  10  174.58    6.70
  -8   4  10  178.48    6.60
  -8   4  10  173.68    5.50
   7  -4 -10  267.87    8.70
  -7   4  10  277.77    8.80
  -7   4  10  276.47    7.50
   6  -4 -10  227.38    7.60
  -6   4  10  238.68    6.40
  -6   4  10  230.98    7.80
   5  -4 -10  215.78    7.00
  -5   4  10  222.58    7.50
  -5   4  10  209.48    5.80
   4  -4 -10   66.39    3.30
   4  -4 -10   66.29    3.60
  -4   4  10   60.89    3.50
  -4   4  10   65.89    2.50
   3  -4 -10   65.19    3.20
   3  -4 -10   59.79    3.60
  -3   4  10   64.49    2.70
  -3   4  10   63.49    3.60
   2  -4 -10   81.79    4.30
   2  -4 -10   79.99    3.70
  -2   4  10   84.49    3.70
  -2   4  10   81.59    3.40
  -2   4  10   77.89    4.20
   1  -4 -10   22.30    1.90
   1  -4 -10   24.30    2.40
  -1   4  10   25.20    2.00
  -1   4  10   26.60    2.20
  -1   4  10   18.70    2.40
   0  -4 -10    8.00    1.70
   0   4  10    5.20    1.20
   0   4  10    7.50    1.50
  -1  -4 -10   22.30    2.40
   1   4  10   18.70    2.10
   1   4  10   17.70    2.00
   9  -5 -10   65.99    4.10
  -9   5  10   74.59    4.30
  -9   5  10   68.69    3.10
   8  -5 -10   45.30    3.20
  -8   5  10   54.49    3.40
  -8   5  10   53.69    2.40
   7  -5 -10   19.30    2.10
  -7   5  10   20.20    2.00
  -7   5  10   18.80    1.40
   6  -5 -10   30.50    2.40
  -6   5  10   31.90    1.60
  -6   5  10   35.90    2.60
   5  -5 -10   35.10    2.50
  -5   5  10   37.20    2.70
  -5   5  10   32.50    1.60
   4  -5 -10    1.90    1.00
   4  -5 -10    1.90    0.90
  -4   5  10    1.00    0.50
  -4   5  10    2.00    0.90
   3  -5 -10   44.70    3.10
   3  -5 -10   45.50    2.70
  -3   5  10   45.50    2.20
  -3   5  10   44.10    3.10
   2  -5 -10   24.70    2.50
   2  -5 -10   26.50    2.00
  -2   5  10   23.70    1.80
  -2   5  10   31.00    2.20
   1  -5 -10    1.70    0.90
  -1   5  10    1.60    0.90
  -1   5  10    2.10    0.90
   0  -5 -10   11.70    1.90
   0   5  10   11.20    1.70
   0   5  10   16.10    1.90
   8  -6 -10   68.39    4.10
  -8   6  10   71.99    4.10
  -8   6  10   72.79    2.80
   7  -6 -10   30.90    2.60
  -7   6  10   35.00    2.60
  -7   6  10   35.50    2.80
  -7   6  10   32.60    1.70
   6  -6 -10    2.40    1.00
  -6   6  10    2.90    1.00
  -6   6  10    3.20    0.60
   5  -6 -10    3.90    1.10
   5  -6 -10    5.20    1.30
  -5   6  10    5.20    1.30
  -5   6  10    5.10    0.80
   4  -6 -10    1.90    1.00
   4  -6 -10   -0.30    0.60
  -4   6  10    0.50    0.70
  -4   6  10    0.40    0.50
   3  -6 -10    4.40    1.40
  -3   6  10    9.50    1.10
  -3   6  10    5.10    1.30
   2  -6 -10   17.80    2.20
  -2   6  10   16.60    1.80
  -2   6  10   16.60    1.60
   1  -6 -10   10.60    2.00
  -1   6  10    9.50    1.50
  -1   6  10    8.30    1.30
   8  -7 -10   18.90    2.30
  -8   7  10   23.40    2.40
  -8   7  10   19.20    1.30
   7  -7 -10    1.90    1.00
  -7   7  10    2.40    1.00
  -7   7  10    2.80    0.60
   6  -7 -10   66.49    3.70
  -6   7  10   63.79    2.20
  -6   7  10   72.59    3.90
   5  -7 -10  125.69    5.50
   5  -7 -10  132.59    5.30
  -5   7  10  129.79    5.60
   4  -7 -10   51.89    3.40
  -4   7  10   49.20    2.10
  -4   7  10   61.59    3.70
   3  -7 -10  112.19    5.50
  -3   7  10  120.79    5.70
  -3   7  10  124.69    4.20
  -2   7  10  128.29    5.40
  -7   8  10  130.99    5.70
   5  -8 -10   28.70    2.60
  -5   8  10   33.60    2.70
  -5   8  10   30.90    1.40
   4  -8 -10   15.30    2.00
  -4   8  10   22.10    2.30
   1  -9  11  111.19    5.00
  -4  -8  11   12.10    1.80
  -3  -8  11   29.20    2.60
  -1   8 -11   15.00    1.70
   1  -8  11   14.90    1.80
  -2   8 -11    1.80    0.90
   2  -8  11    2.50    1.00
   5   7 -11    7.20    1.30
  -5  -7  11    7.10    1.70
   4   7 -11   32.70    2.30
  -4  -7  11   30.60    2.70
   3   7 -11    9.20    1.30
  -3  -7  11   10.10    1.90
   2   7 -11   61.79    3.10
  -2  -7  11   69.19    3.80
   1   7 -11   15.60    1.70
   1   7 -11   17.40    1.60
   0   7 -11    3.70    1.00
   0  -7  11    1.30    1.00
  -1   7 -11    3.10    1.00
   1  -7  11    4.90    1.40
  -2   7 -11   29.70    2.50
   2  -7  11   24.50    2.30
  -3   7 -11   55.89    4.60
   3  -7  11   55.49    3.90
   6   6 -11    5.00    1.20
  -6  -6  11    4.20    1.50
   5   6 -11    0.70    0.70
  -5  -6  11    1.00    0.90
   4   6 -11   24.80    1.90
  -4  -6  11   25.70    2.40
   3   6 -11   14.10    1.50
  -3  -6  11   14.10    1.80
   2   6 -11  112.79    4.50
   2   6 -11  115.49    4.30
  -2  -6  11  118.49    5.10
   1   6 -11  109.99    4.50
   1   6 -11  113.49    4.20
  -1  -6  11  128.29    7.00
   0   6 -11   97.09    4.30
   0   6 -11   97.29    3.90
   0  -6  11   99.29    4.40
  -1   6 -11  246.28    8.00
  -1   6 -11  240.98    7.30
   1  -6  11  241.68    8.10
  -2   6 -11  107.79    4.30
  -2   6 -11  107.19    4.90
   2  -6  11   96.79    4.80
  -3   6 -11   36.60    2.90
  -3   6 -11   41.40    2.90
   3  -6  11   36.00    2.90
   7   5 -11   34.50    2.40
   6   5 -11   11.00    1.40
  -6  -5  11    9.10    1.90
   5   5 -11  174.68    5.70
  -5  -5  11  173.38    7.00
   4   5 -11  453.35   11.50
  -4  -5  11  431.36   13.00
   3   5 -11  359.36   10.10
   3   5 -11  363.06    9.60
  -3  -5  11  358.46   11.00
   2   5 -11  216.78    6.90
   2   5 -11  201.78    6.30
  -2  -5  11  216.88    7.40
   1   5 -11  101.29    4.30
   1   5 -11  102.89    3.90
  -1  -5  11  110.29    4.70
   0   5 -11   74.39    3.70
   0   5 -11   74.29    3.20
   0  -5  11   85.29    3.90
  -1   5 -11   24.30    1.80
  -1   5 -11   24.60    2.20
   1  -5  11   23.70    2.20
  -2   5 -11    0.50    0.70
  -2   5 -11    0.80    0.70
   2  -5  11    0.80    0.80
  -3   5 -11    5.80    1.30
  -3   5 -11    4.80    1.40
   3  -5  11    2.50    1.00
   7   4 -11    5.80    1.20
  -7  -4  11    6.20    1.50
   6   4 -11   83.59    3.40
  -6  -4  11   84.59    4.60
   5   4 -11  206.18    6.70
   5   4 -11  202.98    6.10
  -5  -4  11  199.58    7.50
   4   4 -11   70.79    2.90
   4   4 -11   73.19    3.40
  -4  -4  11   59.49    3.70
   3   4 -11    6.90    1.20
   3   4 -11    8.30    1.10
  -3  -4  11    8.80    1.70
   2   4 -11   18.20    1.70
   2   4 -11   17.70    1.50
  -2  -4  11   16.00    1.90
   1   4 -11    6.90    1.10
   1   4 -11    6.90    1.30
  -1  -4  11    7.70    1.50
   0   4 -11  122.79    4.90
   0   4 -11  113.79    4.10
   0  -4  11  114.79    4.90
   0  -4  11  117.49    4.90
  -1   4 -11   69.09    3.60
  -1   4 -11   67.39    3.00
   1  -4  11   74.09    3.80
  -2   4 -11   48.30    3.20
  -2   4 -11   54.59    2.80
   2  -4  11   52.19    3.30
  -3   4 -11    7.30    1.30
  -3   4 -11    6.10    1.60
   3  -4  11    5.10    1.30
   7   3 -11   79.89    3.30
  -7  -3  11   81.29    4.50
   6   3 -11   24.70    1.70
   6   3 -11   27.40    2.20
  -6  -3  11   22.60    2.20
  -6  -3  11   25.20    2.50
   5   3 -11   68.69    2.80
   5   3 -11   60.59    3.20
  -5  -3  11   65.99    3.30
  -5  -3  11   71.09    3.90
   4   3 -11   32.40    2.20
   4   3 -11   29.60    1.70
  -4  -3  11   30.20    2.10
  -4  -3  11   32.50    2.60
   3   3 -11   81.79    3.10
   3   3 -11   81.09    3.70
  -3  -3  11   80.29    3.60
  -3  -3  11   80.19    4.10
   2   3 -11    5.50    1.00
   2   3 -11    7.20    1.40
  -2  -3  11    5.10    1.30
  -2  -3  11    3.50    1.00
   1   3 -11   80.99    3.10
   1   3 -11   87.69    3.90
  -1  -3  11   84.09    3.90
  -1  -3  11   79.39    4.10
   0   3 -11    5.70    1.00
   0   3 -11    4.60    1.10
   0  -3  11    6.10    1.30
   0  -3  11    6.00    1.40
   0  -3  11    5.00    1.30
  -1   3 -11  167.18    5.40
  -1   3 -11  172.08    6.30
   1  -3  11  179.78    6.50
  -2   3 -11   11.50    1.40
  -2   3 -11   13.30    1.80
   2  -3  11   11.40    1.90
  -3   3 -11   24.40    1.90
  -3   3 -11   25.70    2.50
   3  -3  11   29.60    2.60
   8   2 -11    5.40    1.00
  -8  -2  11    7.10    1.60
   7   2 -11   10.30    1.20
   7   2 -11    9.00    1.50
  -7  -2  11   12.50    1.60
  -7  -2  11   12.80    1.80
   6   2 -11    2.50    0.90
   6   2 -11    1.30    0.60
  -6  -2  11    2.00    0.90
  -6  -2  11    1.50    0.90
   5   2 -11    1.40    0.80
   5   2 -11    2.00    0.60
  -5  -2  11    1.30    0.90
  -5  -2  11    1.00    0.70
   4   2 -11   35.70    1.80
   4   2 -11   34.90    2.30
  -4  -2  11   36.60    2.80
  -4  -2  11   33.90    2.20
   3   2 -11  195.88    6.40
   3   2 -11  194.48    5.40
  -3  -2  11  194.78    7.10
  -3  -2  11  198.78    6.30
   2   2 -11   69.79    3.50
   2   2 -11   76.79    2.80
  -2  -2  11   73.49    3.90
  -2  -2  11   75.69    3.50
   1   2 -11  425.36   10.60
   1   2 -11  425.16   11.80
  -1  -2  11  445.56   11.90
  -1  -2  11  439.66   12.60
   0   2 -11  209.28    6.00
   0   2 -11  218.58    7.20
   0  -2  11  224.18    7.30
   0  -2  11  210.58    7.50
   0  -2  11  211.98    7.20
  -1   2 -11    8.00    1.50
  -1   2 -11    8.40    1.10
   1  -2  11    7.30    1.50
   1  -2  11    9.90    1.70
   1  -2  11    6.50    1.50
  -2   2 -11   70.09    3.10
  -2   2 -11   64.39    3.70
   2  -2  11   75.09    4.00
  -3   2 -11   38.80    3.30
   3  -2  11   40.80    3.30
   8   1 -11   21.00    2.10
   8   1 -11   24.40    1.70
  -8  -1  11   25.50    2.30
  -8  -1  11   25.80    2.40
  -8  -1  11   26.30    2.20
   7   1 -11  225.08    7.50
   7   1 -11  214.18    6.10
  -7  -1  11  221.78    8.00
  -7  -1  11  222.88    7.10
   6   1 -11  162.58    4.70
   6   1 -11  161.68    5.90
  -6  -1  11  164.48    5.60
  -6  -1  11  169.38    6.50
   5   1 -11  104.19    3.30
   5   1 -11  106.79    4.40
  -5  -1  11  111.79    5.00
  -5  -1  11  103.89    4.00
   4   1 -11  366.16   10.30
   4   1 -11  368.56    8.90
  -4  -1  11  376.36   11.10
  -4  -1  11  349.96    9.80
   3   1 -11  546.75   12.60
   3   1 -11  536.25   14.10
  -3  -1  11  555.34   15.00
  -3  -1  11  532.35   13.70
   2   1 -11  287.37    8.50
   2   1 -11  289.37    7.10
  -2  -1  11  264.47    9.00
  -2  -1  11  278.07    8.30
   1   1 -11    3.90    0.70
   1   1 -11    4.20    1.10
  -1  -1  11    3.30    1.10
  -1  -1  11    4.70    1.20
  -1  -1  11    2.40    0.80
   0   1 -11   33.00    2.40
   0   1 -11   31.10    1.70
   0  -1  11   30.10    2.40
   0  -1  11   40.10    2.60
   0  -1  11   29.90    2.60
  -1   1 -11   71.89    2.80
  -1   1 -11   72.69    4.00
  -1   1 -11   73.29    3.80
   1  -1  11   70.49    3.80
   1  -1  11   73.59    3.90
   1  -1  11   69.29    3.90
  -2   1 -11   14.30    1.80
  -2   1 -11   15.70    1.40
   2  -1  11   11.60    1.70
   9   0 -11  126.29    5.70
   9   0 -11  127.49    4.00
  -9   0  11  131.09    5.40
  -9   0  11  131.39    5.80
  -9   0  11  127.29    5.80
   8   0 -11  130.69    3.90
   8   0 -11  135.69    5.60
  -8   0  11  134.19    5.20
  -8   0  11  129.49    5.70
  -8   0  11  139.39    5.70
   7   0 -11  102.79    3.10
   7   0 -11   98.79    4.50
  -7   0  11   99.19    4.80
  -7   0  11   99.29    4.10
   6   0 -11   41.60    2.70
   6   0 -11   46.30    1.70
  -6   0  11   49.20    3.20
  -6   0  11   43.50    2.50
   5   0 -11   14.50    1.70
   5   0 -11   15.50    0.90
  -5   0  11   11.10    1.30
  -5   0  11   16.70    1.90
   4   0 -11    3.40    1.00
   4   0 -11    2.80    0.50
  -4   0  11    3.80    0.90
  -4   0  11    3.50    1.10
   3   0 -11    3.50    1.00
   3   0 -11    3.20    0.50
  -3   0  11    3.00    1.10
  -3   0  11    4.90    1.00
   2   0 -11   10.00    0.80
   2   0 -11    9.20    1.40
  -2   0  11   11.10    1.70
  -2   0  11   12.30    1.50
   1   0 -11    9.40    1.40
   1   0 -11   12.40    1.70
   1   0 -11   11.60    0.90
  -1   0  11    9.10    1.80
  -1   0  11   13.60    1.60
   0   0 -11    9.10    1.80
   0   0 -11    3.50    1.10
   0   0 -11    6.70    0.80
   0   0  11    7.00    1.40
   0   0  11    6.10    1.30
   0   0  11    5.20    1.30
  -1   0 -11    5.20    0.90
  -1   0 -11    6.60    1.40
  -1   0 -11    5.00    1.40
   1   0  11    4.10    1.20
   1   0  11    3.30    1.20
   1   0  11    5.50    1.30
  -2   0 -11   42.10    3.10
  -2   0 -11   36.20    2.00
  -2   0 -11   41.00    2.90
   2   0  11   39.30    3.00
   2   0  11   40.10    3.00
   2   0  11   39.70    3.00
   9  -1 -11   12.30    1.80
  -9   1  11   10.10    1.90
  -9   1  11    8.80    1.60
  -9   1  11    7.70    1.60
   8  -1 -11   -0.20    0.60
  -8   1  11    0.20    0.60
  -8   1  11    1.80    1.00
  -8   1  11   -0.30    0.70
   7  -1 -11    0.60    0.80
  -7   1  11    0.90    0.70
  -7   1  11   -0.50    0.60
   6  -1 -11   37.00    2.50
  -6   1  11   38.80    2.20
  -6   1  11   33.60    2.70
   5  -1 -11  128.89    5.00
  -5   1  11  131.59    5.50
  -5   1  11  126.99    4.40
   4  -1 -11   18.80    1.70
  -4   1  11   19.00    2.10
  -4   1  11   18.90    1.50
   3  -1 -11    4.10    1.10
  -3   1  11    2.10    0.80
  -3   1  11    4.20    1.20
   2  -1 -11    5.20    1.20
   2  -1 -11    4.80    1.30
  -2   1  11    4.70    1.00
  -2   1  11    7.50    1.60
   1  -1 -11   14.50    1.90
   1  -1 -11   14.80    1.70
  -1   1  11   12.60    1.80
  -1   1  11   13.20    1.60
  -1   1  11   11.50    1.60
   0  -1 -11    2.50    1.00
   0  -1 -11    1.80    0.40
   0  -1 -11    1.90    1.00
   0   1  11    1.70    1.10
   0   1  11    1.20    0.90
   0   1  11    1.50    0.90
  -1  -1 -11   20.10    1.20
  -1  -1 -11   15.20    1.90
  -1  -1 -11   17.60    2.10
   1   1  11   18.20    2.00
   1   1  11   20.80    2.30
   1   1  11   23.10    2.30
  -2  -1 -11   58.99    3.00
  -2  -1 -11   62.29    3.50
  -2  -1 -11   58.69    3.80
   2   1  11   58.49    3.70
   2   1  11   61.89    5.40
   2   1  11   63.29    4.00
   9  -2 -11    1.20    0.80
  -9   2  11   -0.20    0.60
  -9   2  11    2.50    1.10
  -9   2  11    0.60    0.70
   8  -2 -11    1.60    0.90
  -8   2  11    1.80    0.80
  -8   2  11    0.30    0.70
   7  -2 -11    0.10    0.70
  -7   2  11    1.10    0.80
  -7   2  11    0.50    0.60
   6  -2 -11   23.60    2.10
  -6   2  11   24.40    1.70
  -6   2  11   24.10    2.30
   5  -2 -11   92.59    4.10
  -5   2  11   86.49    3.40
  -5   2  11  102.09    4.70
   4  -2 -11   71.79    3.50
  -4   2  11   72.69    3.90
  -4   2  11   72.99    3.00
   3  -2 -11   46.90    2.80
  -3   2  11   47.00    3.20
  -3   2  11   41.50    2.30
   2  -2 -11   68.39    3.90
   2  -2 -11   66.19    3.40
  -2   2  11   68.79    4.00
  -2   2  11   71.39    3.20
   1  -2 -11   47.60    3.40
   1  -2 -11   51.29    3.00
  -1   2  11   55.19    3.00
  -1   2  11   48.50    2.90
  -1   2  11   48.70    3.40
   0  -2 -11  193.48    7.70
   0  -2 -11  205.68    6.90
   0   2  11  207.28    7.10
   0   2  11  191.18    7.60
   0   2  11  197.88    6.90
  -1  -2 -11  109.99    5.50
  -1  -2 -11  106.59    4.70
   1   2  11  117.19    5.20
   1   2  11  114.99    5.10
   9  -3 -11   56.89    4.10
  -9   3  11   63.99    3.70
  -9   3  11   47.20    3.00
  -9   3  11   51.99    4.00
   8  -3 -11  126.69    5.60
  -8   3  11  139.59    4.90
  -8   3  11  133.79    5.80
  -8   3  11  134.79    5.70
   7  -3 -11  144.79    5.90
  -7   3  11  155.38    5.00
  -7   3  11  151.48    6.10
   6  -3 -11  295.77    9.30
  -6   3  11  322.77    9.90
  -6   3  11  299.37    8.20
   5  -3 -11  354.96   10.30
  -5   3  11  350.86    9.20
  -5   3  11  368.26   11.10
   4  -3 -11  123.29    4.90
  -4   3  11  131.99    5.60
   3  -3 -11   41.40    3.00
   3  -3 -11   41.40    2.70
  -3   3  11   51.19    3.30
  -3   3  11   44.70    2.30
   2  -3 -11   28.60    2.60
   2  -3 -11   30.80    2.30
  -2   3  11   30.60    2.70
  -2   3  11   28.40    2.10
   1  -3 -11   75.99    4.30
   1  -3 -11   71.89    3.60
  -1   3  11   74.09    3.80
  -1   3  11   75.19    4.30
  -1   3  11   73.59    3.60
   0  -3 -11   11.70    1.80
   0  -3 -11    6.40    1.30
   0   3  11    8.20    1.60
   0   3  11    9.40    1.70
   8  -4 -11  106.09    5.10
  -8   4  11  108.49    5.10
  -8   4  11  111.99    5.10
  -8   4  11  111.19    4.10
   7  -4 -11   22.40    2.30
  -7   4  11   24.40    2.30
  -7   4  11   22.90    1.60
   6  -4 -11   12.60    1.80
  -6   4  11   14.70    1.70
  -6   4  11   14.30    1.30
   5  -4 -11   22.20    2.10
  -5   4  11   19.70    1.40
  -5   4  11   17.60    2.00
   4  -4 -11    5.50    1.20
   4  -4 -11    8.00    1.60
  -4   4  11    7.20    1.00
  -4   4  11    5.00    1.30
   3  -4 -11    5.70    1.20
   3  -4 -11   10.60    1.70
  -3   4  11    7.40    1.20
  -3   4  11    8.80    1.80
   2  -4 -11   13.20    1.60
   2  -4 -11   12.70    1.80
  -2   4  11   12.40    2.20
  -2   4  11   12.90    1.50
   1  -4 -11   25.00    2.50
   1  -4 -11   22.90    2.10
  -1   4  11   28.60    2.40
  -1   4  11   22.40    2.10
  -1   4  11   22.30    2.60
   0   4  11    1.70    1.00
   8  -5 -11   15.40    2.00
  -8   5  11   14.70    1.30
  -8   5  11   16.60    1.90
  -8   5  11   15.90    2.00
   7  -5 -11  108.59    5.10
  -7   5  11  120.29    3.90
  -7   5  11  115.79    5.20
   6  -5 -11   38.00    2.80
  -6   5  11   38.90    1.90
  -6   5  11   37.90    2.90
   5  -5 -11    0.40    0.70
  -5   5  11    0.70    1.40
  -5   5  11    0.00    0.50
   4  -5 -11   15.10    1.80
   4  -5 -11   16.40    2.00
  -4   5  11   15.90    1.30
  -4   5  11   16.90    2.10
   3  -5 -11   19.10    2.30
   3  -5 -11   17.30    1.80
  -3   5  11   17.40    1.50
  -3   5  11   19.70    2.20
   2  -5 -11    7.40    1.60
  -2   5  11    6.00    1.50
  -2   5  11    9.10    1.30
  -1   5  11   35.90    2.70
   7  -6 -11   -1.10    0.70
  -7   6  11    0.60    0.40
  -7   6  11    1.00    0.80
   6  -6 -11    0.20    0.80
  -6   6  11    0.10    0.60
  -6   6  11    0.10    0.40
   5  -6 -11   34.70    2.60
  -5   6  11   34.50    2.80
   4  -6 -11  127.89    5.20
   4  -6 -11  128.89    5.80
  -4   6  11  129.79    5.80
   3  -6 -11  148.29    6.60
  -3   6  11  155.58    6.70
  -3   6  11  165.08    5.20
   6  -7 -11  108.69    5.00
  -6   7  11  110.09    5.20
  -6   7  11  112.49    3.50
   5  -7 -11  199.58    7.60
  -5   7  11  210.48    7.80
  -5   7  11  200.98    5.60
  -3  -8  12    4.10    1.80
   4   7 -12    8.00    1.40
  -4  -7  12    9.90    1.90
   3   7 -12    2.30    0.90
  -3  -7  12    2.80    1.20
   2   7 -12   67.79    3.30
   1   7 -12   33.90    2.30
   1   7 -12   33.50    2.40
   0   7 -12  118.99    5.00
   0   7 -12  118.29    4.60
  -1   7 -12  131.29    5.40
  -1   7 -12  139.39    5.70
   1  -7  12  139.09    5.80
   5   6 -12   68.89    3.30
  -5  -6  12   68.89    4.30
   4   6 -12   56.09    2.90
  -4  -6  12   56.09    3.70
   3   6 -12  168.88    5.60
  -3  -6  12  163.98    6.70
   2   6 -12  201.88    6.40
   2   6 -12  204.08    6.80
  -2  -6  12  196.68    7.40
   1   6 -12  165.58    6.00
   1   6 -12  162.58    5.50
   0   6 -12   90.19    4.20
   0   6 -12   82.79    3.60
  -1   6 -12   70.19    3.80
  -1   6 -12   74.29    3.50
   1  -6  12   70.39    3.90
  -2   6 -12   24.10    2.00
   6   5 -12  225.18    6.80
  -6  -5  12  201.38    8.40
   5   5 -12   23.30    1.80
  -5  -5  12   25.30    2.50
   4   5 -12    8.10    1.30
   4   5 -12    9.00    2.30
  -4  -5  12    6.40    1.60
   3   5 -12   47.80    2.50
   3   5 -12   48.90    2.90
  -3  -5  12   42.30    3.10
   2   5 -12   45.40    2.50
   2   5 -12   45.40    2.80
  -2  -5  12   46.20    3.10
   1   5 -12    3.30    1.10
   1   5 -12    3.60    1.00
  -1  -5  12    2.30    0.90
   0   5 -12   94.89    3.80
   0   5 -12   95.19    4.40
  -1   5 -12   17.10    1.70
  -1   5 -12   17.60    1.90
   1  -5  12   17.90    2.00
  -2   5 -12   13.60    1.60
   2  -5  12   14.00    1.80
   6   4 -12    7.80    1.10
  -6  -4  12    8.20    1.80
   5   4 -12   30.00    1.90
   5   4 -12   29.50    2.20
  -5  -4  12   24.70    2.50
   4   4 -12   41.50    2.20
   4   4 -12   46.50    2.80
  -4  -4  12   45.20    3.30
   3   4 -12   12.90    1.50
   3   4 -12   11.60    1.30
  -3  -4  12   11.20    1.80
   2   4 -12   10.90    1.50
   2   4 -12   13.00    1.30
  -2  -4  12   12.00    1.80
   1   4 -12  126.89    5.20
   1   4 -12  129.39    4.40
  -1  -4  12  134.09    5.60
   0   4 -12    1.10    0.90
   0   4 -12    1.90    0.80
  -1   4 -12    0.20    0.80
  -1   4 -12    1.10    0.70
   1  -4  12    0.90    0.80
  -2   4 -12   16.40    1.60
   2  -4  12   22.50    2.20
   7   3 -12    6.40    1.10
  -7  -3  12    6.70    1.60
   6   3 -12   57.59    3.20
   6   3 -12   57.79    2.60
  -6  -3  12   57.49    3.80
   5   3 -12    1.30    0.80
   5   3 -12    1.40    0.60
  -5  -3  12   -0.10    0.70
  -5  -3  12    0.00    0.60
   4   3 -12    5.20    1.20
   4   3 -12    6.50    0.90
  -4  -3  12    4.40    1.40
  -4  -3  12    4.50    1.10
   3   3 -12   20.60    1.90
   3   3 -12   18.80    1.40
  -3  -3  12   15.30    2.00
  -3  -3  12   20.90    1.90
   2   3 -12  113.29    4.70
   2   3 -12  114.89    3.90
  -2  -3  12  118.69    5.30
  -2  -3  12  115.39    4.80
   1   3 -12  184.88    5.50
   1   3 -12  182.78    6.50
  -1  -3  12  175.98    6.90
  -1  -3  12  190.38    6.80
   0   3 -12   41.50    2.20
   0   3 -12   37.10    2.70
   0  -3  12   47.40    3.00
   0  -3  12   34.70    2.70
  -1   3 -12  258.37    7.50
  -1   3 -12  259.17    8.70
   1  -3  12  266.77    8.80
   2  -3  12  106.79    5.10
   7   2 -12   82.79    3.30
   7   2 -12  101.99    4.50
  -7  -2  12   93.89    4.20
  -7  -2  12   79.89    4.60
   6   2 -12   56.29    2.40
   6   2 -12   59.39    3.30
  -6  -2  12   56.39    3.10
  -6  -2  12   57.49    3.70
   5   2 -12  119.29    3.90
   5   2 -12  127.89    5.00
  -5  -2  12  116.39    5.50
  -5  -2  12  126.49    4.80
   4   2 -12  183.38    5.20
   4   2 -12  181.28    6.40
  -4  -2  12  195.88    7.30
  -4  -2  12  184.28    6.20
   3   2 -12  325.67    8.30
   3   2 -12  332.67    9.70
  -3  -2  12  330.77    9.50
  -3  -2  12  311.87   10.40
   2   2 -12  228.18    7.60
   2   2 -12  232.68    6.30
  -2  -2  12  240.88    7.60
  -2  -2  12  232.68    8.30
   1   2 -12   92.79    3.30
   1   2 -12   95.49    4.30
  -1  -2  12   92.09    4.30
  -1  -2  12   93.29    4.70
   0   2 -12  111.49    4.90
   0   2 -12  108.19    3.80
   0  -2  12  110.19    5.20
   0  -2  12  116.09    5.00
   0  -2  12  115.69    4.90
  -1   2 -12    1.00    0.90
  -1   2 -12    0.70    0.60
   1  -2  12    1.00    0.80
   8   1 -12  128.69    5.40
   8   1 -12  118.09    3.90
  -8  -1  12  119.49    5.00
  -8  -1  12  113.19    5.60
   7   1 -12  134.39    5.50
   7   1 -12  126.29    4.00
  -7  -1  12  133.29    5.90
  -7  -1  12  131.99    5.10
   6   1 -12   35.10    1.70
   6   1 -12   35.00    2.60
  -6  -1  12   35.20    2.40
  -6  -1  12   36.80    2.90
   5   1 -12   10.10    0.90
   5   1 -12   10.70    1.50
  -5  -1  12   10.10    1.60
  -5  -1  12   11.10    1.40
   4   1 -12   40.00    2.60
   4   1 -12   36.80    1.60
  -4  -1  12   36.10    2.90
  -4  -1  12   34.80    2.30
   3   1 -12    2.70    0.60
   3   1 -12    2.20    0.90
  -3  -1  12    1.30    0.90
  -3  -1  12    2.60    0.90
   2   1 -12   19.40    1.20
   2   1 -12   20.90    2.00
  -2  -1  12   20.70    2.30
  -2  -1  12   20.40    2.00
   1   1 -12    0.30    0.70
   1   1 -12    0.40    0.50
  -1  -1  12    0.10    0.80
  -1  -1  12    0.90    0.90
   0   1 -12    3.10    0.80
   0   1 -12    4.30    1.20
   0  -1  12    4.50    1.20
   0  -1  12    4.30    1.40
   0  -1  12    4.60    1.30
  -1   1 -12   22.40    2.30
  -1   1 -12   21.10    2.20
  -1   1 -12   19.90    1.50
   1  -1  12   24.50    2.40
   1  -1  12   25.40    2.40
   1  -1  12   21.50    2.10
   8   0 -12    3.10    1.10
  -8   0  12    2.30    0.90
  -8   0  12    3.60    1.30
   7   0 -12    1.80    0.90
  -7   0  12    1.70    0.80
  -7   0  12    3.30    1.20
   6   0 -12   19.40    2.00
  -6   0  12   16.70    2.00
  -6   0  12   18.80    1.70
   5   0 -12   60.69    3.30
  -5   0  12   62.79    3.80
  -5   0  12   55.39    2.90
   4   0 -12   40.20    2.70
  -4   0  12   43.80    2.50
  -4   0  12   43.20    3.10
   3   0 -12   32.40    2.40
  -3   0  12   31.30    2.70
  -3   0  12   36.10    2.30
   2   0 -12    1.80    0.90
   2   0 -12    1.90    0.40
  -2   0  12    2.50    1.00
  -2   0  12    0.40    0.70
   1   0 -12    1.20    0.40
   1   0 -12    0.40    0.70
  -1   0  12    0.70    1.10
  -1   0  12    0.70    0.80
   0   0 -12    5.60    0.80
   0   0 -12    4.80    1.30
   0   0 -12    4.70    1.30
   0   0  12    4.60    1.30
   0   0  12    5.70    1.40
   0   0  12    4.20    1.30
  -1   0 -12   19.20    1.30
  -1   0 -12   22.20    2.30
  -1   0 -12   16.50    2.00
   1   0  12   20.50    2.20
   1   0  12   21.10    2.30
   1   0  12   20.80    2.10
   8  -1 -12   13.30    1.80
  -8   1  12   14.30    1.90
  -8   1  12   12.40    1.60
   7  -1 -12    7.20    1.50
  -7   1  12    7.60    1.40
  -7   1  12    7.10    1.60
   6  -1 -12    3.90    1.20
  -6   1  12    3.60    0.90
  -6   1  12    3.10    1.10
   5  -1 -12    6.20    1.30
  -5   1  12    5.20    1.40
  -5   1  12    5.20    1.10
   4  -1 -12  110.99    4.70
  -4   1  12  121.79    5.50
  -4   1  12  115.39    4.30
   3  -1 -12  150.68    5.70
  -3   1  12  154.68    6.40
   2  -1 -12   40.80    2.70
  -2   1  12   38.90    3.10
  -2   1  12   35.20    2.40
   1  -1 -12   86.49    4.70
   1  -1 -12   89.89    4.20
  -1   1  12   88.69    4.80
  -1   1  12   90.39    4.20
   0  -1 -12  169.38    6.30
   0  -1 -12  166.68    7.00
   0   1  12  161.88    6.90
   0   1  12  161.58    6.20
   0   1  12  167.88    6.40
   8  -2 -12  132.69    5.70
  -8   2  12  129.59    4.90
  -8   2  12  133.19    5.80
   7  -2 -12  120.69    5.30
  -7   2  12  118.69    5.50
  -7   2  12  115.19    4.40
   6  -2 -12  256.77    8.50
  -6   2  12  267.97    7.60
  -6   2  12  265.27    9.10
   5  -2 -12  193.18    6.80
  -5   2  12  192.18    5.90
  -5   2  12  175.38    7.00
   4  -2 -12  157.38    6.00
  -4   2  12  158.18    5.30
  -4   2  12  175.28    6.80
   3  -2 -12  153.68    5.80
  -3   2  12  156.08    6.50
  -3   2  12  153.88    5.20
   2  -2 -12   95.79    5.00
   2  -2 -12   91.99    4.30
  -2   2  12  102.79    5.10
   1  -2 -12   20.50    2.10
   1  -2 -12   23.90    2.40
  -1   2  12   20.00    2.30
  -1   2  12   16.90    2.00
   0  -2 -12    0.10    0.70
   0  -2 -12    0.40    0.70
   0   2  12    2.00    0.90
   0   2  12    1.60    0.90
   0   2  12    1.50    1.00
   8  -3 -12   85.99    4.50
  -8   3  12   76.69    3.70
  -8   3  12   86.79    4.50
   7  -3 -12  222.28    8.00
  -7   3  12  244.48    8.50
  -7   3  12  236.38    7.00
   6  -3 -12   30.90    2.60
  -6   3  12   34.00    2.80
  -6   3  12   35.10    2.10
   5  -3 -12    0.20    0.80
  -5   3  12    0.80    0.60
  -5   3  12    0.90    0.90
   4  -3 -12    0.20    0.80
  -4   3  12    0.80    0.80
  -4   3  12    1.40    0.70
   3  -3 -12    2.40    1.00
   3  -3 -12    2.60    1.10
  -3   3  12    0.90    0.70
  -3   3  12    1.50    1.10
   2  -3 -12   18.10    2.00
   2  -3 -12   18.20    2.20
  -2   3  12   16.90    2.30
  -2   3  12   19.00    1.90
   1  -3 -12   33.70    2.50
   1  -3 -12   30.60    2.90
  -1   3  12   29.90    2.90
  -8   4  12   11.20    1.70
   7  -4 -12   14.00    2.00
  -7   4  12   12.10    1.30
  -7   4  12   15.60    1.90
   6  -4 -12   -0.10    0.80
  -6   4  12    0.10    0.50
  -6   4  12    0.50    0.80
   5  -4 -12  104.79    4.70
  -5   4  12   97.49    4.90
  -5   4  12  101.49    3.70
   4  -4 -12   64.19    3.60
  -4   4  12   66.69    2.90
  -4   4  12   65.19    4.00
   3  -4 -12    2.50    1.20
   3  -4 -12    2.70    1.00
  -3   4  12    2.00    0.90
  -3   4  12    1.20    0.60
   2  -4 -12    0.70    0.80
   2  -4 -12   -0.30    1.00
  -2   4  12    1.00    1.10
   7  -5 -12    1.10    1.30
  -7   5  12    0.50    0.80
   6  -5 -12   24.20    2.40
  -6   5  12   26.00    2.50
  -6   5  12   23.90    1.60
   5  -5 -12    2.30    1.00
  -5   5  12    1.40    0.60
  -5   5  12    1.40    0.90
   4  -5 -12   25.80    2.30
   4  -5 -12   24.40    2.60
  -4   5  12   25.80    1.70
  -4   5  12   25.80    2.50
   3  -5 -12  105.89    4.70
   4   6 -13   57.69    3.00
  -4  -6  13   55.99    3.80
   3   6 -13    1.80    0.80
  -3  -6  13    0.70    0.90
   2   6 -13    0.30    0.60
   2   6 -13    0.10    0.60
   1   6 -13    8.50    1.40
   1   6 -13    9.40    1.60
   0   6 -13    0.90    0.70
   0   6 -13    0.10    0.60
   5   5 -13    9.50    1.50
  -5  -5  13    8.50    1.90
   4   5 -13    0.30    0.60
   4   5 -13    0.50    0.70
  -4  -5  13   -0.80    0.70
   3   5 -13   49.00    3.00
   3   5 -13   49.20    2.60
  -3  -5  13   48.70    3.50
   2   5 -13   22.30    2.10
   2   5 -13   18.10    1.60
  -2  -5  13   19.00    2.10
   1   5 -13   55.39    3.30
   1   5 -13   55.19    2.80
   0   5 -13   10.30    1.60
   0   5 -13    9.30    1.30
   5   4 -13    1.70    0.70
   5   4 -13    1.30    0.70
  -5  -4  13    1.60    1.00
   4   4 -13  166.58    6.20
   4   4 -13  168.28    5.30
  -4  -4  13  173.38    7.10
   3   4 -13   39.70    2.70
   3   4 -13   33.10    2.00
  -3  -4  13   32.80    2.90
   2   4 -13   15.60    1.80
   2   4 -13   17.70    1.50
  -2  -4  13   16.50    2.10
   1   4 -13   19.40    2.00
   1   4 -13   16.90    1.50
  -1  -4  13   18.70    2.10
   0   4 -13  103.49    4.80
   0   4 -13  106.59    4.00
   6   3 -13   82.19    3.30
   6   3 -13   89.79    4.20
  -6  -3  13   87.39    4.90
   5   3 -13   61.69    3.40
   5   3 -13   59.39    2.60
  -5  -3  13   59.39    3.60
  -5  -3  13   57.39    3.90
   4   3 -13   64.79    2.70
   4   3 -13   67.09    3.60
  -4  -3  13   67.69    3.50
  -4  -3  13   62.69    4.00
   3   3 -13  294.87    9.20
   3   3 -13  299.57    7.90
  -3  -3  13  285.87    9.00
  -3  -3  13  297.57   10.10
   2   3 -13  161.88    6.10
   2   3 -13  157.48    4.90
  -2  -3  13  158.78    6.70
   1   3 -13   85.59    3.30
   1   3 -13   90.49    4.30
  -1  -3  13   91.39    4.70
   0   3 -13   36.90    2.10
   0   3 -13   42.60    2.90
   7   2 -13   73.69    4.00
  -7  -2  13   70.99    3.70
   6   2 -13   23.80    1.50
   6   2 -13   27.30    2.30
  -6  -2  13   21.70    2.00
  -6  -2  13   26.80    2.60
   5   2 -13   59.39    3.30
   5   2 -13   50.89    2.20
  -5  -2  13   48.70    3.60
  -5  -2  13   54.69    3.00
   4   2 -13   45.30    3.00
   4   2 -13   48.60    2.10
  -4  -2  13   49.99    3.50
  -4  -2  13   49.60    2.90
   3   2 -13    0.10    0.70
   3   2 -13    0.40    0.50
  -3  -2  13    1.60    0.80
  -3  -2  13    0.40    0.90
   2   2 -13    0.50    0.60
   2   2 -13    0.30    0.50
  -2  -2  13    0.30    0.70
  -2  -2  13    0.50    0.80
   1   2 -13    1.80    1.00
   1   2 -13    2.20    0.70
  -1  -2  13    1.90    1.00
  -1  -2  13    0.90    0.90
   0   2 -13   13.20    1.40
   0   2 -13   16.40    2.20
   0  -2  13   18.90    2.10
   7   1 -13    3.60    0.60
   7   1 -13    2.60    1.10
  -7  -1  13    1.50    1.10
  -7  -1  13    3.40    1.10
   6   1 -13    7.10    1.40
   6   1 -13    5.20    0.70
  -6  -1  13    2.50    1.20
  -6  -1  13    5.30    1.20
   5   1 -13   22.20    2.10
   5   1 -13   21.10    1.10
  -5  -1  13   19.10    2.30
  -5  -1  13   20.80    1.90
   4   1 -13   68.39    3.60
   4   1 -13   68.09    2.20
  -4  -1  13   71.19    3.40
  -4  -1  13   59.49    3.90
   3   1 -13   36.60    1.60
   3   1 -13   40.20    2.80
  -3  -1  13   35.00    3.00
  -3  -1  13   41.40    2.60
   2   1 -13   -0.10    0.70
   2   1 -13    0.60    0.40
  -2  -1  13   -0.70    0.60
  -2  -1  13    0.30    0.80
   1   1 -13    1.00    0.50
   1   1 -13   -0.20    0.80
  -1  -1  13    0.80    0.80
  -1  -1  13    0.40    0.80
   0   1 -13    3.20    1.00
   0  -1  13    1.60    0.90
   0  -1  13    4.80    1.30
   7   0 -13    4.00    1.10
  -7   0  13    3.50    1.20
  -7   0  13    5.10    1.20
   6   0 -13   42.50    2.90
  -6   0  13   40.00    3.20
  -6   0  13   40.50    2.60
   5   0 -13    6.50    1.40
  -5   0  13    3.60    1.20
  -5   0  13    6.40    1.30
   4   0 -13   17.10    1.90
  -4   0  13   14.20    1.60
  -4   0  13   15.70    2.10
   3   0 -13   33.20    2.60
  -3   0  13   36.90    3.00
  -3   0  13   29.70    2.30
   2   0 -13  135.19    5.60
  -2   0  13  130.79    6.10
  -2   0  13  140.09    5.40
   1   0 -13  181.88    6.90
  -1   0  13  198.08    7.80
  -1   0  13  182.98    6.70
   7  -1 -13   87.29    4.50
  -7   1  13   93.19    4.90
  -7   1  13   93.79    4.10
   6  -1 -13  301.17    9.50
  -6   1  13  297.67   10.10
  -6   1  13  281.97    8.50
   5  -1 -13  114.89    5.00
  -5   1  13  113.29    4.40
  -5   1  13  116.89    5.60
   4  -1 -13   90.09    4.30
  -4   1  13   82.39    3.70
  -4   1  13   89.69    4.80
   3  -1 -13  109.09    4.90
  -3   1  13  112.59    5.60
   2  -1 -13  166.18    6.40
  -2   1  13  174.98    6.10
  -2   1  13  164.18    7.10
   1  -1 -13   83.39    4.70
  -1   1  13   77.39    4.70
  -7   2  13  155.68    6.80
  -7   2  13  151.78    6.40
   6  -2 -13   77.79    4.10
  -6   2  13   80.49    4.50
  -6   2  13   80.89    3.50
   5  -2 -13   41.70    3.00
  -5   2  13   45.00    2.50
  -5   2  13   39.20    3.10
   4  -2 -13    1.90    1.00
  -4   2  13    1.10    1.00
  -4   2  13    0.50    0.70
   3  -2 -13    3.00    1.20
  -3   2  13    2.30    1.30
  -3   2  13    4.00    1.10
   2  -2 -13    5.40    1.30
  -2   2  13    3.90    1.30
  -2   2  13    3.70    2.00
   6  -3 -13   -0.30    0.90
  -6   3  13    0.30    0.60
  -6   3  13   -0.40    0.60
   5  -3 -13    2.50    1.10
  -5   3  13    2.90    1.10
  -5   3  13    2.20    0.80
   4  -3 -13    7.80    1.50
  -4   3  13    7.80    1.60
   3  -3 -13   94.39    4.50
   3   4 -14   78.99    4.10
  -3  -4  14   76.09    4.60
   4   3 -14   50.59    3.20
  -4  -3  14   51.79    3.80
   3   3 -14    1.30    0.80
  -3  -3  14    2.30    1.00
  -2  -3  14    2.40    1.10
   5   2 -14    0.80    0.60
   5   2 -14    0.90    0.80
  -5  -2  14    1.80    0.90
   4   2 -14   40.00    2.90
   4   2 -14   45.70    1.90
  -4  -2  14   37.20    3.20
  -4  -2  14   41.70    2.80
   3   2 -14   46.90    3.60
   3   2 -14   45.00    2.00
  -3  -2  14   46.70    3.60
  -3  -2  14   50.49    3.10
  -2  -2  14    5.10    1.50
  -2  -2  14    6.80    1.30
   5   1 -14    0.40    1.10
  -5  -1  14    0.20    0.60
   4   1 -14   27.70    2.80
  -4  -1  14   28.70    2.80
  -4  -1  14   28.20    2.30
  -3  -1  14    9.00    1.80
  -3  -1  14   11.00    1.60
  -5   0  14  209.68    7.00
  -4   0  14  100.09    4.40
  -3   0  14   20.40    2.10
   0   0   0    0.00    0.00
_computing_structure_solution     'SHELXT 2014/5 (Sheldrick, 2014)'
;
_shelx_hkl_checksum     13812
_shelx_res_file
;
TITL JTM1262_0m_a.res in P-1
    JTM1262_0m_a.res
    created by SHELXL-2018/3 at 14:09:02 on 21-Jan-2021
REM Old TITL JTM1262_0m in P-1
REM SHELXT solution in P-1
REM R1 0.078,  Rweak 0.005,  Alpha 0.066,  Orientation as input
REM Formula found by SHELXT:  C28 Cu3 N2 O14
CELL  0.71073   7.8669   9.7099  10.4236   97.016  110.701  109.049
ZERR    1.000   0.0017   0.0020   0.0022    0.003    0.003    0.003
LATT  1
SFAC C H CU N O
UNIT 24 22 3 4 16
TEMP -123
SIZE 0.22 0.248 0.307
L.S. 5
BOND $H
LIST 4
FMAP 2
CONF
HTAB O7 O2
EQIV $2 -x+1, -y+1, -z+1
HTAB O8 O6_$2
EQIV $3 x+1, y+1, z
HTAB O8 O6_$3
EQIV $4 x, y, z+1
HTAB C9 O2
EQIV $5 -x, -y, -z+1
HTAB C10 O3_$5
ACTA 56
PLAN 5
DFIX 0.84 0.01 O7 H7A O8 H8A O8 H8B
MPLA N1 C2 > C6
MPLA N2 C8 > C12
WGHT    0.034700    0.533500
FVAR       0.47373
CU1   3    0.551608    0.761974    0.226741    11.00000    0.01623    0.01106 =
         0.01109    0.00412    0.00955    0.00360
CU2   3    0.500000    0.500000    0.000000    10.50000    0.01632    0.01104 =
         0.01417    0.00645    0.01150    0.00581
O1    5    0.440503    0.717896    0.364942    11.00000    0.02242    0.01614 =
         0.01601    0.00565    0.01417    0.00300
O2    5    0.240578    0.471079    0.271596    11.00000    0.03888    0.01469 =
         0.02434    0.00378    0.02408    0.00458
O3    5    0.221213    0.363224    0.733040    11.00000    0.02304    0.01946 =
         0.02380    0.01649    0.01560    0.00983
O4    5    0.380304    0.320888    0.058365    11.00000    0.02006    0.01219 =
         0.01693    0.00702    0.01379    0.00532
O5    5    0.355980    0.126619   -0.099846    11.00000    0.02276    0.01360 =
         0.01344    0.00532    0.01314    0.00479
O6    5    0.092939    0.094041    0.363568    11.00000    0.02064    0.01909 =
         0.01315    0.00462    0.01318    0.00500
O7    5    0.357886    0.593141    0.071231    11.00000    0.01490    0.01252 =
         0.01339    0.00437    0.00992    0.00425
H7A   2    0.308102    0.534201    0.110398    11.00000    0.02924
O8    5    0.747834    0.944255    0.378134    11.00000    0.02112    0.01281 =
         0.01305    0.00448    0.01129    0.00364
H8A   2    0.788431    0.930966    0.459078    11.00000    0.04060
H8B   2    0.847997    0.980854    0.362273    11.00000    0.03535
N1    4    0.229069    0.477100    0.673558    11.00000    0.01239    0.01571 =
         0.01476    0.00897    0.00730    0.00501
N2    4    0.138292    0.038300    0.262164    11.00000    0.01249    0.01435 =
         0.00993    0.00481    0.00687    0.00362
C1    1    0.322570    0.591396    0.365275    11.00000    0.01687    0.01557 =
         0.01568    0.00754    0.01097    0.00874
C2    1    0.284492    0.597311    0.497960    11.00000    0.01175    0.01436 =
         0.01233    0.00534    0.00705    0.00446
C3    1    0.257662    0.472201    0.551915    11.00000    0.01508    0.01441 =
         0.01511    0.00587    0.00962    0.00597
AFIX  43
H3    2    0.259212    0.383122    0.504107    11.00000   -1.20000
AFIX   0
C4    1    0.208088    0.597528    0.736009    11.00000    0.01576    0.02169 =
         0.01175    0.00610    0.00780    0.00775
AFIX  43
H4    2    0.178573    0.595901    0.816802    11.00000   -1.20000
AFIX   0
C5    1    0.229309    0.722515    0.683030    11.00000    0.02219    0.01866 =
         0.01479    0.00473    0.01025    0.01065
AFIX  43
H5    2    0.212768    0.806108    0.726578    11.00000   -1.20000
AFIX   0
C6    1    0.275053    0.726159    0.565523    11.00000    0.01901    0.01502 =
         0.01530    0.00742    0.00959    0.00756
AFIX  43
H6    2    0.299241    0.814314    0.532209    11.00000   -1.20000
AFIX   0
C7    1    0.340850    0.184267    0.008936    11.00000    0.01066    0.01348 =
         0.01106    0.00597    0.00643    0.00410
C8    1    0.261460    0.076591    0.086340    11.00000    0.01098    0.01279 =
         0.01052    0.00608    0.00629    0.00369
C9    1    0.218092    0.132691    0.195187    11.00000    0.01257    0.01161 =
         0.01098    0.00455    0.00653    0.00253
AFIX  43
H9    2    0.244784    0.237223    0.221998    11.00000   -1.20000
AFIX   0
C10   1    0.099615   -0.111650    0.227028    11.00000    0.01422    0.01406 =
         0.01716    0.00946    0.00869    0.00433
AFIX  43
H10   2    0.043095   -0.176028    0.275773    11.00000   -1.20000
AFIX   0
C11   1    0.142444   -0.170419    0.120528    11.00000    0.01768    0.01276 =
         0.02078    0.00782    0.01000    0.00645
AFIX  43
H11   2    0.115782   -0.275146    0.096237    11.00000   -1.20000
AFIX   0
C12   1    0.224553   -0.076385    0.048859    11.00000    0.01614    0.01436 =
         0.01535    0.00520    0.00938    0.00669
AFIX  43
H12   2    0.254937   -0.115727   -0.024337    11.00000   -1.20000
AFIX   0
HKLF 4
REM  JTM1262_0m_a.res in P-1
REM wR2 = 0.065419, GooF = S = 1.05494, Restrained GooF = 1.05520 for all data
REM R1 = 0.023354 for 3390 Fo > 4sig(Fo) and 0.024852 for all 3592 data
REM 226 parameters refined using 3 restraints
END
WGHT      0.0347      0.5335
REM Highest difference peak  0.516,  deepest hole -0.312,  1-sigma level  0.077
Q1    1   0.1109 -0.0395  0.2359  11.00000  0.05    0.52
Q2    1   0.2413  0.1070  0.1454  11.00000  0.05    0.50
Q3    1   0.2469  0.7176  0.6243  11.00000  0.05    0.49
[truncated: 147 more chars]
