# Supplementary material for: A redetermination of the structure and Hirshfeld surface analysis of poly[di­aquadi-μ-hydroxido-tetra­kis­(μ-nicotinato N-oxide)tricopper(II)]
Source: Acta Crystallogr E Crystallogr Commun. 2021 Feb 26;77(Pt 3):309–13. doi: 10.1107/S2056989021002000 (PMC8061101; doi:10.1107/S2056989021002000)
Supplement: Supplementary file 2 [file e-77-00309-Isup2.hkl]

data_I                                                                          
_shelx_title ' JTM1262_0m_a.res in P-1'                                         
_shelx_refln_list_code          4                                               
_shelx_F_calc_maximum      207.08                                               
_exptl_crystal_F_000       409.00                                               
_reflns_d_resolution_high  0.7296                                               
                                                                                
loop_                                                                           
 _space_group_symop_operation_xyz                                               
 'x, y, z'                                                                      
 '-x, -y, -z'                                                                   
                                                                                
_cell_length_a     7.8669                                                       
_cell_length_b     9.7099                                                       
_cell_length_c    10.4236                                                       
_cell_angle_alpha  97.016                                                       
_cell_angle_beta  110.701                                                       
_cell_angle_gamma 109.049                                                       
                                                                                
_shelx_F_squared_multiplier     1.000                                           
                                                                                
loop_                                                                           
 _refln_index_h                                                                 
 _refln_index_k                                                                 
 _refln_index_l                                                                 
 _refln_F_squared_calc                                                          
 _refln_F_squared_meas                                                          
 _refln_F_squared_sigma                                                         
 _refln_observed_status                                                         
   1   0   0       7498.12       7481.99        73.31 o                         
   2   0   0       2989.49       3637.33        37.13 o                         
   3   0   0       2009.68       1935.65        17.34 o                         
   4   0   0       1584.08       1676.59        15.82 o                         
   5   0   0         86.94         81.62         2.50 o                         
   6   0   0        240.79        236.40         5.29 o                         
   7   0   0         84.87         84.00         4.63 o                         
   8   0   0         71.06         74.41         8.91 o                         
  -9   1   0        207.58        200.96        13.81 o                         
  -8   1   0        327.77        329.65        12.92 o                         
  -7   1   0        641.42        648.59        13.80 o                         
  -6   1   0        588.17        547.37         8.66 o                         
  -5   1   0        746.93        678.51         8.62 o                         
  -4   1   0       4868.84       4949.50        42.10 o                         
  -3   1   0       1555.06       1535.72        15.03 o                         
  -2   1   0       1338.08       1245.87        11.91 o                         
  -1   1   0       6264.47       6402.60        70.12 o                         
   0   1   0        811.07        906.92        10.48 o                         
   1   1   0       1765.33       1880.82        17.13 o                         
   2   1   0       1462.74       1590.30        14.09 o                         
   3   1   0        681.94        720.51         7.55 o                         
   4   1   0         18.15         24.70         1.31 o                         
   5   1   0        392.69        378.84         6.83 o                         
   6   1   0         16.35         18.37         2.08 o                         
   7   1   0         14.10         13.81         4.90 o                         
  -9   2   0        291.54        302.09        11.96 o                         
  -8   2   0        609.45        608.83        16.98 o                         
  -7   2   0        354.15        350.35         7.81 o                         
  -6   2   0         65.85         61.70         3.22 o                         
  -5   2   0        637.93        618.62         7.91 o                         
  -4   2   0       1623.16       1769.34        17.90 o                         
  -3   2   0          0.88          2.63         0.53 o                         
  -2   2   0       8921.88       9296.37       101.69 o                         
  -1   2   0       9587.40      10318.71       247.07 o                         
   0   2   0         37.13         51.81         1.74 o                         
   1   2   0         26.52         23.89         1.00 o                         
   2   2   0        370.69        370.39         4.74 o                         
   3   2   0         68.35         57.12         2.10 o                         
   4   2   0        111.05        110.95         2.74 o                         
   5   2   0        277.05        271.74         5.62 o                         
   6   2   0        247.86        252.03         7.49 o                         
   7   2   0        760.66        774.39        20.16 o                         
  -9   3   0         12.11         12.11         4.68 o                         
  -8   3   0         20.13         17.19         3.53 o                         
  -7   3   0        219.18        218.65         5.95 o                         
  -6   3   0         15.71         17.23         1.88 o                         
  -5   3   0        322.06        329.36         5.44 o                         
  -4   3   0          0.89          2.88         0.53 o                         
  -3   3   0        804.01        819.81         8.51 o                         
  -2   3   0        801.92        809.35         7.94 o                         
  -1   3   0       1618.28       1624.00        13.73 o                         
   0   3   0       1735.12       1745.88        17.68 o                         
   1   3   0         51.12         29.27         1.22 o                         
   2   3   0       3238.80       3132.74        26.86 o                         
   3   3   0       3157.42       3226.81        30.48 o                         
   4   3   0       1295.15       1238.12        17.01 o                         
   5   3   0        439.08        428.09         8.55 o                         
   6   3   0        501.29        503.11        11.63 o                         
   7   3   0        957.69        992.14        70.40 o                         
   8   3   0        175.92        162.19        12.92 o                         
 -10   4   0        266.93        222.75        16.04 o                         
  -9   4   0          8.01         13.85         5.12 o                         
  -8   4   0         54.25         53.69         6.46 o                         
  -7   4   0         82.04         78.57         3.97 o                         
  -6   4   0          1.21          1.49         1.04 o                         
  -5   4   0       1620.82       1602.76        35.49 o                         
  -4   4   0       5109.78       5178.12        67.67 o                         
  -3   4   0       2928.10       2884.25        29.24 o                         
  -2   4   0       5264.36       5355.16        58.75 o                         
  -1   4   0       2483.63       2364.02        23.78 o                         
   0   4   0       1442.01       1260.20        13.61 o                         
   1   4   0       5372.35       5485.08        79.61 o                         
   2   4   0       1551.90       1528.74        17.12 o                         
   3   4   0       1709.15       1678.19        21.47 o                         
   4   4   0        375.48        375.34         7.62 o                         
   5   4   0         62.90         68.49         3.50 o                         
   6   4   0         21.49         16.73         2.77 o                         
   7   4   0        302.97        291.70        11.66 o                         
 -10   5   0        118.27         79.31        16.49 o                         
  -9   5   0        366.92        369.28        11.98 o                         
  -8   5   0        461.09        451.88        15.63 o                         
  -7   5   0        693.54        655.89        11.14 o                         
  -6   5   0        654.14        612.13        10.09 o                         
  -5   5   0       2257.19       2157.62        26.40 o                         
  -4   5   0       2974.86       3038.11        31.89 o                         
  -3   5   0       1769.98       1842.52        19.85 o                         
  -2   5   0          3.28         13.19         1.95 o                         
  -1   5   0        253.52        225.64         3.46 o                         
   0   5   0        885.60       1017.68        12.85 o                         
   1   5   0         49.82         46.20         1.66 o                         
   2   5   0         46.23         47.79         2.25 o                         
   3   5   0          3.72          4.20         1.31 o                         
   4   5   0          2.74          4.23         1.44 o                         
   5   5   0        187.85        195.71         5.94 o                         
   6   5   0        954.52        924.06        35.20 o                         
   7   5   0         65.99         60.63         5.82 o                         
  -9   6   0        365.56        379.40        10.26 o                         
  -8   6   0        617.62        599.89        12.69 o                         
  -7   6   0        220.52        215.04         5.48 o                         
  -6   6   0         16.60         18.33         1.78 o                         
  -5   6   0        212.89        213.41         4.54 o                         
  -4   6   0        326.24        327.14        11.52 o                         
  -3   6   0        118.50        126.29         5.21 o                         
  -2   6   0          7.44         16.10         0.95 o                         
  -1   6   0        164.00        149.15         3.92 o                         
   0   6   0        864.96        835.49        10.61 o                         
   1   6   0         85.87         76.85         3.05 o                         
   2   6   0          0.14          1.29         0.98 o                         
   3   6   0        261.64        259.21         6.25 o                         
   4   6   0        101.91        103.59         5.40 o                         
   5   6   0        143.05        144.69        11.58 o                         
   6   6   0        949.91        848.07        22.13 o                         
  -9   7   0         11.44         11.20         2.53 o                         
  -8   7   0         14.04         17.78         4.30 o                         
  -7   7   0        160.57        148.91         5.72 o                         
  -6   7   0        580.68        575.54         9.19 o                         
  -5   7   0         42.22         45.52         2.97 o                         
  -4   7   0         69.81         62.85         3.02 o                         
  -3   7   0         10.42          7.49         1.66 o                         
  -2   7   0        180.93        167.77         3.74 o                         
  -1   7   0       1722.58       1701.41        34.11 o                         
   0   7   0        693.54        648.68         8.02 o                         
   1   7   0         12.93         15.41         1.72 o                         
   2   7   0        372.79        377.27         8.75 o                         
   3   7   0       1929.17       1929.81        25.64 o                         
   4   7   0       1280.35       1294.03        23.27 o                         
   5   7   0        308.15        296.04         9.23 o                         
  -9   8   0         15.84         21.36         4.09 o                         
  -8   8   0          3.45          2.44         3.56 o                         
  -7   8   0         81.38         83.89         4.65 o                         
  -6   8   0        132.44        134.31         5.94 o                         
  -5   8   0       1263.58       1251.08        20.36 o                         
  -4   8   0       1337.93       1318.85        20.54 o                         
  -3   8   0       1010.23        969.56        18.78 o                         
  -2   8   0       2479.61       2322.50        42.61 o                         
  -1   8   0       4449.46       4353.60        57.94 o                         
   0   8   0       1043.81       1033.09        17.15 o                         
   1   8   0         11.41         12.11         1.86 o                         
   2   8   0         91.52         91.88         3.34 o                         
   3   8   0        351.02        351.57         8.00 o                         
   4   8   0         31.72         27.71         2.86 o                         
  -9   9   0        328.05        323.45        19.16 o                         
  -8   9   0        906.50        905.50        46.56 o                         
  -7   9   0        322.13        321.07        22.96 o                         
  -6   9   0        361.14        372.67         9.37 o                         
  -5   9   0       1071.36       1051.10        32.35 o                         
  -4   9   0       2242.36       2137.42        37.75 o                         
  -3   9   0         42.26         32.95         2.97 o                         
  -2   9   0         28.16         15.92         3.79 o                         
  -1   9   0        842.50        820.47        21.59 o                         
   0   9   0        178.96        180.02         5.89 o                         
   1   9   0        548.23        526.98        12.86 o                         
   2   9   0        364.83        372.05         6.88 o                         
   3   9   0         22.27         20.35         2.35 o                         
   4   9   0         15.45         11.03         3.34 o                         
  -9  10   0         79.58         72.63         9.36 o                         
  -8  10   0        105.90        105.67         5.43 o                         
  -7  10   0         89.09         87.22         4.85 o                         
  -6  10   0         38.05         40.28         5.29 o                         
  -5  10   0        112.63        108.03         7.35 o                         
  -4  10   0        524.90        515.19        12.94 o                         
  -3  10   0        803.51        729.33        16.04 o                         
  -2  10   0         83.97         89.99         6.02 o                         
  -1  10   0         10.51         10.57         1.99 o                         
   0  10   0          9.72          6.34         1.88 o                         
   1  10   0          4.19          5.01         1.70 o                         
   2  10   0         65.09         61.71         3.98 o                         
   3  10   0         99.83        102.53         6.77 o                         
  -8  11   0          5.02          7.11         2.13 o                         
  -7  11   0         15.62         19.01         3.42 o                         
  -6  11   0          0.63         -0.19         1.81 o                         
  -5  11   0         70.94         63.22         4.60 o                         
  -4  11   0         21.51         22.16         3.21 o                         
  -3  11   0         22.68         23.31         3.21 o                         
  -2  11   0         80.73         92.20        10.47 o                         
  -1  11   0        677.84        662.43        16.11 o                         
   0  11   0        442.59        445.04         9.55 o                         
   1  11   0        471.51        477.88        12.50 o                         
  -7  12   0          3.23          1.34         2.03 o                         
  -6  12   0        400.27        398.30        12.30 o                         
  -5  12   0       1104.82       1067.41        23.28 o                         
  -4  12   0        480.28        486.59        13.17 o                         
  -3  12   0        188.09        205.74        10.03 o                         
  -2  12   0        536.78        537.92        14.45 o                         
  -1  12   0        707.62        732.32        18.14 o                         
  -5  13   0        595.57        590.81        28.07 o                         
  -4  13   0         36.43         34.76         8.02 o                         
   3 -13   1        483.38        487.96        22.73 o                         
   4 -13   1        154.86        144.80         8.03 o                         
   5 -13   1        298.39        300.73        24.51 o                         
   0 -12   1        658.88        671.55        14.53 o                         
   1 -12   1        376.32        394.72        14.48 o                         
   2 -12   1        113.09        117.43         6.41 o                         
   3 -12   1        132.28        122.18         6.32 o                         
   4 -12   1          9.31          9.90         2.78 o                         
   5 -12   1         27.93         22.60         3.63 o                         
   6 -12   1         48.41         46.74         5.01 o                         
   7 -12   1         41.00         41.20         9.36 o                         
  -2 -11   1        160.72        179.42         6.27 o                         
  -1 -11   1         25.29         24.37         2.77 o                         
   0 -11   1          4.82          4.34         2.12 o                         
   1 -11   1         27.75         21.83         3.10 o                         
   2 -11   1          3.94          2.43         2.03 o                         
   3 -11   1        283.56        267.84         8.99 o                         
   4 -11   1        136.28        142.19         6.64 o                         
   5 -11   1        134.28        125.87        11.36 o                         
   6 -11   1         83.77         73.07         5.45 o                         
   7 -11   1        164.88        153.20         7.86 o                         
   8 -11   1        156.43        154.11         8.70 o                         
  -3 -10   1         35.15         34.84         3.57 o                         
  -2 -10   1        227.23        235.96         9.56 o                         
  -1 -10   1         14.70         16.57         2.25 o                         
   0 -10   1          3.60          6.68         1.88 o                         
   1 -10   1          3.19          0.61         3.12 o                         
   2 -10   1         84.83         92.56         4.92 o                         
   3 -10   1        539.73        539.45        13.26 o                         
   4 -10   1         85.96         92.91        12.48 o                         
   5 -10   1        211.75        216.07         8.12 o                         
   6 -10   1       1006.33        980.72        18.39 o                         
   7 -10   1        748.61        771.17        21.12 o                         
   8 -10   1        659.49        679.89        28.72 o                         
  -4  -9   1         36.01         29.60         4.25 o                         
  -3  -9   1         16.83         21.20         2.56 o                         
  -2  -9   1        198.85        201.90         5.02 o                         
  -1  -9   1        514.94        501.69         8.85 o                         
   0  -9   1        373.38        369.93         8.69 o                         
   1  -9   1        219.45        204.13         5.90 o                         
   2  -9   1       1761.86       1707.83        41.66 o                         
   3  -9   1       3154.68       3089.88        55.92 o                         
   4  -9   1        996.18        973.94        20.10 o                         
   5  -9   1         87.47         87.10         4.25 o                         
   6  -9   1        362.16        358.24         9.30 o                         
   7  -9   1        722.20        709.71        14.93 o                         
   8  -9   1         19.38         15.54         2.96 o                         
   9  -9   1          0.05         -0.72         2.03 o                         
  -5  -8   1        360.98        327.98        12.63 o                         
  -4  -8   1        748.22        776.09        16.79 o                         
  -3  -8   1        895.42        901.23        14.92 o                         
  -2  -8   1        952.85        965.70        13.10 o                         
  -1  -8   1       1608.70       1639.69        21.47 o                         
   0  -8   1        576.64        568.76         8.99 o                         
   1  -8   1          4.56          6.24         1.44 o                         
   2  -8   1         97.38         88.87         4.18 o                         
   3  -8   1        846.60        843.27        14.19 o                         
   4  -8   1         61.76         61.61         7.07 o                         
   5  -8   1        431.09        409.25         9.46 o                         
   6  -8   1        136.51        135.04         3.84 o                         
   7  -8   1          7.17          5.06         1.43 o                         
   8  -8   1         48.46         46.99         3.34 o                         
   9  -8   1         41.20         36.20         3.40 o                         
  -5  -7   1        717.52        736.35        16.14 o                         
  -4  -7   1       1364.59       1350.17        19.85 o                         
  -3  -7   1         17.73         17.48         1.96 o                         
  -2  -7   1          5.42          7.24         1.31 o                         
  -1  -7   1         77.82         78.39         2.86 o                         
   0  -7   1        137.45        145.17         3.59 o                         
   1  -7   1        867.31        852.40        10.55 o                         
   2  -7   1        307.14        276.13         4.58 o                         
   3  -7   1        264.49        261.94         6.14 o                         
   4  -7   1         38.44         52.10         2.44 o                         
   5  -7   1        312.96        316.00         6.17 o                         
   6  -7   1        140.74        149.32         4.38 o                         
   7  -7   1         24.43         26.48         2.95 o                         
   8  -7   1        154.92        173.42         6.02 o                         
   9  -7   1        193.93        205.54         7.38 o                         
  -6  -6   1         79.94         76.21         6.21 o                         
  -5  -6   1         25.42         20.90         3.03 o                         
  -4  -6   1       1438.73       1469.27        20.75 o                         
  -3  -6   1        194.76        202.02         4.65 o                         
  -2  -6   1          9.03         10.77         1.42 o                         
  -1  -6   1        121.20        120.09         3.24 o                         
   0  -6   1         31.92         36.86         1.81 o                         
   1  -6   1        341.79        326.63         4.16 o                         
   2  -6   1       2408.21       2605.38        26.68 o                         
   3  -6   1        633.92        608.92         9.77 o                         
   4  -6   1        575.12        497.42         8.01 o                         
   5  -6   1       2271.38       2293.91        28.29 o                         
   6  -6   1       1242.72       1184.50        16.89 o                         
   7  -6   1        298.53        284.49         6.85 o                         
   8  -6   1        196.41        211.21         9.77 o                         
   9  -6   1        485.41        492.29        25.18 o                         
  -7  -5   1         28.27         30.49         4.69 o                         
  -6  -5   1        185.86        195.98         9.31 o                         
  -5  -5   1        223.22        214.46         9.31 o                         
  -4  -5   1         44.07         47.22         2.82 o                         
  -3  -5   1          4.41          4.90         1.15 o                         
  -2  -5   1       2195.13       2236.98        26.28 o                         
  -1  -5   1       4226.67       4303.63        43.43 o                         
   0  -5   1       1359.31       1249.82        12.23 o                         
   1  -5   1       4258.62       4426.40        59.42 o                         
   2  -5   1       1314.91       1203.44        14.66 o                         
   3  -5   1       2374.00       2231.84        29.91 o                         
   4  -5   1       3579.02       3563.77        41.25 o                         
   5  -5   1       1320.43       1296.30        17.49 o                         
   6  -5   1        612.87        581.35        10.06 o                         
   7  -5   1         51.15         49.18         3.40 o                         
   8  -5   1         27.76         27.64         2.77 o                         
   9  -5   1         83.48         72.93         9.13 o                         
  -7  -4   1          3.05          0.64         2.14 o                         
  -6  -4   1        826.42        840.61        20.91 o                         
  -5  -4   1       1999.78       2025.74        26.63 o                         
  -4  -4   1        646.26        628.06        10.35 o                         
  -3  -4   1       2976.67       2948.05        31.15 o                         
  -2  -4   1       5054.94       5161.30        47.05 o                         
  -1  -4   1       1311.00       1308.82        14.33 o                         
   0  -4   1        244.53        174.51         2.43 o                         
   1  -4   1          3.85          3.91         0.49 o                         
   2  -4   1        804.71        856.31         9.52 o                         
   3  -4   1        214.88        221.91         6.00 o                         
   4  -4   1        540.72        543.81         8.65 o                         
   5  -4   1         14.94         14.43         1.66 o                         
   6  -4   1         15.35         15.23         1.93 o                         
   7  -4   1         31.00         34.95         3.17 o                         
   8  -4   1         25.60         27.69         4.41 o                         
   9  -4   1          2.93          4.69         2.56 o                         
  -8  -3   1        491.26        569.42        25.84 o                         
  -7  -3   1        529.25        555.21        16.52 o                         
  -6  -3   1        859.99        877.85        20.91 o                         
  -5  -3   1        696.08        697.21        13.69 o                         
  -4  -3   1        480.23        467.79         7.26 o                         
  -3  -3   1        163.77        170.04         2.81 o                         
  -2  -3   1         23.03         21.73         0.82 o                         
  -1  -3   1         61.63         56.93         1.45 o                         
   0  -3   1          7.94          9.14         0.60 o                         
   1  -3   1        534.99        503.88         5.81 o                         
   2  -3   1       4437.67       4678.35        51.68 o                         
   3  -3   1       2912.78       3125.60        32.04 o                         
   4  -3   1         21.28         32.49         1.96 o                         
   5  -3   1        180.10        192.61         4.88 o                         
   6  -3   1        462.01        453.82         8.81 o                         
   7  -3   1        571.34        561.61        10.71 o                         
   8  -3   1        243.37        235.61        10.07 o                         
   9  -3   1         41.89         51.31         5.65 o                         
  -8  -2   1          7.57          4.90         4.01 o                         
  -7  -2   1          6.34          6.63         2.66 o                         
  -6  -2   1        297.07        310.47         7.91 o                         
  -5  -2   1        287.79        287.97         5.01 o                         
  -4  -2   1         21.73         14.02         1.21 o                         
  -3  -2   1        100.78         83.00         1.92 o                         
  -2  -2   1        458.14        527.54         5.44 o                         
  -1  -2   1        194.66        235.48         2.65 o                         
   0  -2   1          3.94          8.46         0.76 o                         
   1  -2   1       3461.75       3690.99        40.71 o                         
   2  -2   1        234.82        177.68         3.52 o                         
   3  -2   1       2491.07       2498.38        21.88 o                         
   4  -2   1       2842.77       2806.80        26.97 o                         
   5  -2   1       2258.27       2192.79        22.23 o                         
   6  -2   1       2049.39       1990.25        38.42 o                         
   7  -2   1        473.85        455.73        14.51 o                         
   8  -2   1         83.51         84.85         6.45 o                         
   9  -2   1         28.61         34.78         5.04 o                         
  -7  -1   1        181.16        196.63         8.51 o                         
  -6  -1   1         15.69         14.78         1.68 o                         
  -5  -1   1        138.62        137.91         3.01 o                         
  -4  -1   1         86.68         79.39         2.01 o                         
  -3  -1   1       1182.27       1161.87        10.94 o                         
  -2  -1   1        143.92         98.27         1.55 o                         
  -1  -1   1       6373.76       6693.05        56.55 o                         
   0  -1   1       2884.42       3037.98        29.88 o                         
   1  -1   1       7558.74       7620.63        69.38 o                         
   2  -1   1      42882.63      42880.78       352.89 o                         
   3  -1   1       2432.81       2428.60        24.99 o                         
   4  -1   1         33.60         79.69         2.22 o                         
   5  -1   1        277.65        255.28         4.68 o                         
   6  -1   1        198.49        201.24         5.38 o                         
   7  -1   1         63.31         70.80         7.68 o                         
   8  -1   1        105.99         89.13         6.62 o                         
  -9   0   1         32.58         34.31         7.13 o                         
  -8   0   1        491.72        485.20        20.50 o                         
  -7   0   1       1482.74       1486.79        24.44 o                         
  -6   0   1       1338.52       1333.62        19.44 o                         
  -5   0   1       1871.68       1839.55        18.87 o                         
  -4   0   1        966.10        883.43         9.11 o                         
  -3   0   1         16.42         37.76         1.91 o                         
  -2   0   1       7542.91       7919.23        82.19 o                         
  -1   0   1       3838.78       4066.81        44.94 o                         
   0   0   1       1154.06       1236.36        13.76 o                         
   1   0   1       1862.57       2072.30        17.52 o                         
   2   0   1         12.60         11.94         0.73 o                         
   3   0   1        228.02        266.39         4.06 o                         
   4   0   1       2789.86       2872.97        25.79 o                         
   5   0   1       1274.31       1271.73        23.60 o                         
   6   0   1        264.90        253.98         6.29 o                         
   7   0   1         22.61         20.66         3.79 o                         
  -9   1   1        547.43        575.04        23.39 o                         
  -8   1   1        846.58        837.44        20.62 o                         
  -7   1   1        779.96        774.08        15.32 o                         
  -6   1   1        595.93        589.99         8.89 o                         
  -5   1   1        484.60        457.50         6.28 o                         
  -4   1   1         62.56         57.41         1.53 o                         
  -3   1   1         23.52         17.84         0.79 o                         
  -2   1   1          3.80          3.49         0.42 o                         
  -1   1   1        221.41        244.56         3.34 o                         
   0   1   1       5015.54       5179.42        56.93 o                         
   1   1   1       7067.03       7553.69        73.76 o                         
   2   1   1         72.50        107.03         1.94 o                         
   3   1   1          4.18          4.84         0.77 o                         
   4   1   1         87.02         95.24         3.72 o                         
   5   1   1         17.68         13.59         1.36 o                         
   6   1   1        263.70        263.77         6.51 o                         
   7   1   1        647.13        652.00        17.30 o                         
 -10   2   1         76.50         68.71         6.28 o                         
  -9   2   1          0.47          4.01         4.01 o                         
  -8   2   1         49.72         53.28         5.01 o                         
  -7   2   1        118.94        118.83         5.13 o                         
  -6   2   1         13.47         17.34         1.56 o                         
  -5   2   1          7.65          8.79         1.05 o                         
  -4   2   1          6.36          7.00         1.38 o                         
  -3   2   1         13.69          7.94         0.80 o                         
  -2   2   1          2.05          2.44         0.33 o                         
  -1   2   1        149.73        156.09         2.91 o                         
   0   2   1          4.39          9.44         0.44 o                         
   1   2   1       2126.33       2190.82        20.31 o                         
   2   2   1       4058.46       4159.44        38.04 o                         
   3   2   1       1855.63       1894.39        17.59 o                         
   4   2   1       1164.17       1131.66        14.08 o                         
   5   2   1        533.13        527.80        11.38 o                         
   6   2   1        486.20        515.87        15.37 o                         
   7   2   1        319.98        358.21        18.71 o                         
 -10   3   1         14.97         12.14         3.10 o                         
  -9   3   1         90.05         93.67         6.53 o                         
  -8   3   1        601.87        603.30        13.31 o                         
  -7   3   1          0.07          4.88         1.70 o                         
  -6   3   1        501.20        526.02        12.62 o                         
  -5   3   1          8.20          8.89         1.15 o                         
  -4   3   1        272.59        231.65         3.62 o                         
  -3   3   1       9005.01       9345.73        83.49 o                         
  -2   3   1      11079.15      11319.83       109.66 o                         
  -1   3   1        242.38        167.97         2.82 o                         
   0   3   1       5534.10       5668.18        46.50 o                         
   1   3   1       7905.10       8160.89       104.26 o                         
   2   3   1       1620.07       1522.86        15.73 o                         
   3   3   1       1077.20       1034.21        12.62 o                         
   4   3   1        410.26        394.25         7.71 o                         
   5   3   1        458.76        453.49        10.68 o                         
   6   3   1          0.90          1.78         1.67 o                         
   7   3   1        217.57        231.22        15.60 o                         
 -10   4   1        130.22        139.28        12.03 o                         
  -9   4   1         23.57         24.95         3.32 o                         
  -8   4   1        348.77        340.92        10.80 o                         
  -7   4   1        844.70        833.86        13.50 o                         
  -6   4   1       1759.34       1697.35        21.83 o                         
  -5   4   1       2810.06       2693.72        31.81 o                         
  -4   4   1       2249.41       2107.79        18.41 o                         
  -3   4   1       3082.98       3144.48        26.53 o                         
  -2   4   1       1111.57       1090.45        10.64 o                         
  -1   4   1        514.06        467.46         5.07 o                         
   0   4   1        464.17        596.76         5.73 o                         
   1   4   1         32.07         37.19         1.18 o                         
   2   4   1        183.64        205.62         4.33 o                         
   3   4   1          1.01          3.06         1.08 o                         
   4   4   1         86.36         83.78         3.57 o                         
   5   4   1        127.09        137.12         4.97 o                         
   6   4   1         71.40         69.81         4.49 o                         
   7   4   1          6.61          1.11         2.21 o                         
 -10   5   1        481.63        501.32        24.51 o                         
  -9   5   1        845.51        818.52        16.51 o                         
  -8   5   1        191.67        179.94         7.44 o                         
  -7   5   1        787.98        763.48        14.99 o                         
  -6   5   1       1131.97       1158.71        15.83 o                         
  -5   5   1          1.16          3.10         0.72 o                         
  -4   5   1         71.96         81.78         2.88 o                         
  -3   5   1         98.97        107.21         3.86 o                         
  -2   5   1        609.05        625.23        11.33 o                         
  -1   5   1       2489.12       2683.39        24.78 o                         
   0   5   1        125.66         94.13         1.72 o                         
   1   5   1          7.23          7.61         0.72 o                         
   2   5   1        227.94        218.79         4.40 o                         
   3   5   1         32.89         37.91         3.09 o                         
   4   5   1        119.09        109.50         5.47 o                         
   5   5   1        435.60        426.68         9.41 o                         
   6   5   1         85.72         73.48         8.69 o                         
 -10   6   1         62.35         70.22         6.13 o                         
  -9   6   1          8.32          5.98         1.88 o                         
  -8   6   1          1.75          2.09         1.37 o                         
  -7   6   1         68.91         70.17         2.97 o                         
  -6   6   1        361.35        324.29         7.98 o                         
  -5   6   1        142.72        117.31         4.17 o                         
  -4   6   1          4.68          6.91         1.23 o                         
  -3   6   1          1.64          0.85         0.50 o                         
  -2   6   1          6.08          9.84         0.80 o                         
  -1   6   1        697.26        757.82         9.34 o                         
   0   6   1       1602.90       1562.48        22.75 o                         
   1   6   1        604.48        622.49         8.53 o                         
   2   6   1        251.67        236.00         5.91 o                         
   3   6   1        455.52        421.83         8.36 o                         
   4   6   1       1065.90       1033.17        21.03 o                         
   5   6   1        492.16        469.82        21.67 o                         
 -10   7   1         66.03         69.09         4.52 o                         
  -9   7   1         38.69         40.00         3.16 o                         
  -8   7   1         46.76         44.50         8.24 o                         
  -7   7   1          0.21         -0.14         3.18 o                         
  -6   7   1         17.11         16.74         2.13 o                         
  -5   7   1        393.37        383.28         8.42 o                         
  -4   7   1       1221.45       1175.22        18.11 o                         
  -3   7   1       2840.63       2811.84        34.34 o                         
  -2   7   1       3065.17       2974.42        39.83 o                         
  -1   7   1       2591.63       2515.21        34.68 o                         
   0   7   1       1941.87       1862.47        27.27 o                         
   1   7   1       1710.23       1688.78        19.36 o                         
   2   7   1        361.57        370.61         6.66 o                         
   3   7   1          2.93          3.09         1.54 o                         
   4   7   1          1.56          2.15         2.16 o                         
   5   7   1         91.78         94.26         5.34 o                         
  -9   8   1        723.23        705.28        19.73 o                         
  -8   8   1        206.17        202.12        20.92 o                         
  -7   8   1        647.25        648.74        13.29 o                         
  -6   8   1        681.91        701.56        13.54 o                         
  -5   8   1        596.90        595.49        16.44 o                         
  -4   8   1        961.30        970.38        15.87 o                         
  -3   8   1        774.20        768.10        15.40 o                         
  -2   8   1       1287.81       1240.96        18.86 o                         
  -1   8   1        116.35        103.60         4.04 o                         
   0   8   1         23.44         16.09         1.93 o                         
   1   8   1         17.00         20.72         5.93 o                         
   2   8   1          7.86          7.20         1.46 o                         
   3   8   1        387.72        364.66        10.55 o                         
   4   8   1        156.71        149.71         5.37 o                         
  -9   9   1         84.65         89.56        10.25 o                         
  -8   9   1        605.64        572.52        16.24 o                         
  -7   9   1          7.12          7.49         2.08 o                         
  -6   9   1         58.22         55.15         3.60 o                         
  -5   9   1         91.71        100.09         6.76 o                         
  -4   9   1        137.81        143.62         5.44 o                         
  -3   9   1         45.60         56.54         9.36 o                         
  -2   9   1        239.89        217.41         5.90 o                         
  -1   9   1        233.76        220.66         6.29 o                         
   0   9   1        256.92        285.19         7.27 o                         
   1   9   1         62.21         60.76         4.33 o                         
   2   9   1        162.50        159.34         5.71 o                         
   3   9   1         90.04         97.62         5.67 o                         
  -9  10   1          0.92          2.40         2.46 o                         
  -8  10   1         30.61         28.00         6.24 o                         
  -7  10   1         37.59         36.14         3.39 o                         
  -6  10   1          4.49          7.22         2.22 o                         
  -5  10   1         10.98         12.31         3.34 o                         
  -4  10   1          0.22          0.09         1.56 o                         
  -3  10   1        108.29         95.10         4.78 o                         
  -2  10   1         35.76         36.19         3.53 o                         
  -1  10   1         92.56         88.25         4.26 o                         
   0  10   1        308.13        308.80         7.46 o                         
   1  10   1        949.49        917.23        15.54 o                         
   2  10   1        460.16        452.71        14.73 o                         
  -8  11   1         44.99         47.51         5.02 o                         
  -7  11   1        205.47        229.73         8.75 o                         
  -6  11   1        206.52        203.90         7.92 o                         
  -5  11   1        139.58        137.98         6.09 o                         
  -4  11   1        478.45        466.48        20.05 o                         
  -3  11   1       1116.40       1097.90        22.45 o                         
  -2  11   1        656.43        668.89        20.92 o                         
  -1  11   1        543.07        549.79        12.05 o                         
   0  11   1        548.55        540.65        10.99 o                         
   1  11   1        275.21        269.15         7.72 o                         
  -7  12   1        472.13        490.86        21.39 o                         
  -6  12   1        398.96        423.53        12.42 o                         
  -5  12   1         98.54         99.21         7.80 o                         
  -4  12   1        429.48        421.29        11.99 o                         
  -3  12   1        588.27        599.91        24.28 o                         
  -2  12   1          3.26          7.63         2.45 o                         
  -1  12   1         26.43         21.97         2.87 o                         
   2 -13   2        201.66        202.74        16.49 o                         
   3 -13   2        139.89        140.23         7.60 o                         
   4 -13   2         70.31         63.23         5.67 o                         
   0 -12   2         14.84         17.16         3.47 o                         
   1 -12   2          0.29          0.00         1.89 o                         
   2 -12   2          1.10          3.12         2.21 o                         
   3 -12   2          0.85         -0.93         1.71 o                         
   4 -12   2         32.27         44.29         4.56 o                         
   5 -12   2        194.91        190.47         8.63 o                         
   6 -12   2          0.79         -0.19         2.14 o                         
  -2 -11   2         41.69         37.74         3.47 o                         
  -1 -11   2          4.81          1.94         1.57 o                         
   0 -11   2         28.93         40.06         4.24 o                         
   1 -11   2          8.39          8.15         2.56 o                         
   2 -11   2          1.86          2.08         1.81 o                         
   3 -11   2         64.82         67.39         4.82 o                         
   4 -11   2        166.13        167.07        15.82 o                         
   5 -11   2        360.42        347.03        11.29 o                         
   6 -11   2        115.19        124.01         6.91 o                         
   7 -11   2        384.96        390.37        11.22 o                         
  -3 -10   2          1.55          1.58         1.45 o                         
  -2 -10   2          4.01          3.04         1.26 o                         
  -1 -10   2        335.33        323.39         6.93 o                         
   0 -10   2        654.22        646.83        10.44 o                         
   1 -10   2        271.33        276.22         9.07 o                         
   2 -10   2        776.86        764.90        17.25 o                         
   3 -10   2       1167.57       1137.67        30.28 o                         
   4 -10   2        647.30        659.86        15.99 o                         
   5 -10   2        286.82        283.44         9.89 o                         
   6 -10   2        542.99        534.50        18.52 o                         
   7 -10   2        204.14        204.06         7.53 o                         
   8 -10   2         31.21         23.69         3.34 o                         
  -4  -9   2        667.50        655.29        17.58 o                         
  -3  -9   2        376.73        378.57         7.58 o                         
  -2  -9   2        898.99        904.61        13.96 o                         
  -1  -9   2       1361.97       1359.70        18.83 o                         
   0  -9   2       1015.67       1025.30        14.54 o                         
   1  -9   2       1134.94       1126.04        15.82 o                         
   2  -9   2        424.49        393.16         7.48 o                         
   3  -9   2         20.03         20.65         3.79 o                         
   4  -9   2         79.87         80.94         3.99 o                         
   5  -9   2        116.11        111.17         3.79 o                         
   6  -9   2          7.97          8.39         2.34 o                         
   7  -9   2        357.31        342.96         7.49 o                         
   8  -9   2        140.39        132.73         4.76 o                         
  -5  -8   2        849.35        885.93        22.69 o                         
  -4  -8   2        465.74        478.51        19.81 o                         
  -3  -8   2        111.74        119.24         4.44 o                         
  -2  -8   2        867.20        842.47        11.79 o                         
  -1  -8   2        138.68        138.53         4.06 o                         
   0  -8   2        442.16        460.27         7.81 o                         
   1  -8   2        369.40        351.71         6.42 o                         
   2  -8   2         29.10         29.32         1.93 o                         
   3  -8   2         17.29         17.69         1.80 o                         
   4  -8   2        515.39        488.61         8.28 o                         
   5  -8   2          7.01         11.29         1.68 o                         
   6  -8   2        298.77        287.15         6.50 o                         
   7  -8   2         15.33         14.33         2.11 o                         
   8  -8   2         88.71         90.56         4.53 o                         
   9  -8   2        122.46        122.34        23.39 o                         
  -6  -7   2         42.65         46.96         5.52 o                         
  -5  -7   2         49.30         50.21         5.13 o                         
  -4  -7   2          0.67          2.31         1.35 o                         
  -3  -7   2          6.41          4.00         1.61 o                         
  -2  -7   2       1096.52       1086.50        15.48 o                         
  -1  -7   2        617.16        613.89         9.63 o                         
   0  -7   2        652.66        634.30         9.47 o                         
   1  -7   2         39.47         37.78         1.81 o                         
   2  -7   2       2246.85       2271.73        34.48 o                         
   3  -7   2        691.81        661.95        13.50 o                         
   4  -7   2        650.44        639.20        10.04 o                         
   5  -7   2       1223.08       1165.52        22.70 o                         
   6  -7   2       1148.31       1092.33        16.26 o                         
   7  -7   2        414.16        416.28         9.11 o                         
   8  -7   2        153.25        166.46        11.26 o                         
   9  -7   2        285.88        307.46        11.20 o                         
  -7  -6   2          8.55          8.47         4.01 o                         
  -6  -6   2         92.37        109.47        11.81 o                         
  -5  -6   2         92.23         83.45         6.09 o                         
  -4  -6   2         65.22         68.58         3.44 o                         
  -3  -6   2        327.77        316.29         6.60 o                         
  -2  -6   2        851.19        831.85        12.12 o                         
  -1  -6   2        548.37        485.52         7.81 o                         
   0  -6   2       1960.22       1891.98        22.76 o                         
   1  -6   2       2896.10       2965.26        30.15 o                         
   2  -6   2       2113.25       2088.43        27.29 o                         
   3  -6   2       4098.63       3994.70        45.65 o                         
   4  -6   2        788.85        738.86        11.64 o                         
   5  -6   2        653.38        609.67        10.72 o                         
   6  -6   2        866.29        824.01        13.23 o                         
   7  -6   2        172.03        173.53         5.45 o                         
   8  -6   2         11.21          8.72         2.03 o                         
   9  -6   2          2.28          4.32         2.56 o                         
  -7  -5   2        226.67        245.40        11.10 o                         
  -6  -5   2        519.59        524.52        15.67 o                         
  -5  -5   2         16.78         18.54         2.62 o                         
  -4  -5   2       1122.95       1152.32        16.49 o                         
  -3  -5   2       6382.72       6540.62        73.50 o                         
  -2  -5   2       3207.44       3267.75        38.08 o                         
  -1  -5   2       2265.94       2129.00        22.54 o                         
   0  -5   2        806.41        750.70         7.97 o                         
   1  -5   2        724.52        782.60         8.35 o                         
   2  -5   2        384.52        341.61         8.15 o                         
   3  -5   2        497.56        550.72         8.43 o                         
   4  -5   2         16.86         20.18         1.76 o                         
   5  -5   2          3.60          3.04         1.16 o                         
   6  -5   2        192.92        192.16         6.14 o                         
   7  -5   2         70.58         74.68         3.84 o                         
   8  -5   2         66.13         74.83         4.63 o                         
   9  -5   2          6.24          3.56         2.56 o                         
  -8  -4   2        324.60        368.73        14.00 o                         
  -7  -4   2        404.29        443.03        19.83 o                         
  -6  -4   2        436.45        426.76        13.50 o                         
  -5  -4   2        624.85        615.56        12.33 o                         
  -4  -4   2       1173.88       1154.89        16.99 o                         
  -3  -4   2        868.93        907.10        11.18 o                         
  -2  -4   2        413.79        471.73         5.29 o                         
  -1  -4   2         66.67         55.62         1.73 o                         
   0  -4   2         23.84         18.84         0.75 o                         
   1  -4   2         13.87         13.79         0.78 o                         
   2  -4   2       1077.05       1077.09        10.81 o                         
   3  -4   2        266.37        257.43         4.44 o                         
   4  -4   2        327.48        327.76         5.89 o                         
   5  -4   2        119.92        123.38         4.00 o                         
   6  -4   2         16.69         19.54         2.17 o                         
   7  -4   2        163.95        161.81         7.25 o                         
   8  -4   2        351.16        337.79        17.03 o                         
   9  -4   2        253.75        258.32        14.93 o                         
  -8  -3   2         32.50         32.53         7.13 o                         
  -7  -3   2          8.69          6.81         2.66 o                         
  -6  -3   2         11.54         10.74         2.78 o                         
  -5  -3   2        143.27        147.82         4.32 o                         
  -4  -3   2       2219.65       2382.33        23.42 o                         
  -3  -3   2        535.30        509.62         6.27 o                         
  -2  -3   2       1048.65       1352.77        12.66 o                         
  -1  -3   2        406.05        502.24         5.05 o                         
   0  -3   2          0.04          1.87         0.40 o                         
   1  -3   2         45.34         82.48         1.93 o                         
   2  -3   2       1866.56       1809.86        17.23 o                         
   3  -3   2       1910.09       1974.69        17.83 o                         
   4  -3   2        156.37        121.07         4.32 o                         
   5  -3   2       1848.48       1759.50        23.10 o                         
   6  -3   2       3140.06       3087.86        43.90 o                         
   7  -3   2       1184.76       1156.67        20.80 o                         
   8  -3   2        189.32        204.86         7.61 o                         
   9  -3   2         29.07         34.05         5.35 o                         
  -8  -2   2         60.81         55.70         7.58 o                         
  -7  -2   2         57.26         54.80         5.04 o                         
  -6  -2   2         48.86         51.16         3.49 o                         
  -5  -2   2        332.84        356.65         6.08 o                         
  -4  -2   2        367.08        371.81         4.88 o                         
  -3  -2   2       1002.47       1004.54         9.65 o                         
  -2  -2   2       1185.61       1105.51        10.11 o                         
  -1  -2   2       5212.17       5741.75        47.25 o                         
   0  -2   2        630.21        542.54         5.17 o                         
   1  -2   2       5717.70       5609.46        50.18 o                         
   2  -2   2       3010.63       2876.28        24.68 o                         
   3  -2   2       1986.58       1893.25        17.29 o                         
   4  -2   2       8034.01       8551.95        71.62 o                         
   5  -2   2        983.72        966.47        11.69 o                         
   6  -2   2          3.18          2.29         1.62 o                         
   7  -2   2          8.56          4.68         2.13 o                         
   8  -2   2          1.66         -1.49         2.35 o                         
   9  -2   2          3.93          5.45         2.78 o                         
  -9  -1   2        121.25        130.11        11.14 o                         
  -8  -1   2        107.36        131.65         7.40 o                         
  -7  -1   2        234.10        230.84         7.28 o                         
  -6  -1   2       2554.73       2499.22        31.51 o                         
  -5  -1   2       7146.80       7389.81        71.03 o                         
  -4  -1   2        877.34        781.17         8.23 o                         
  -3  -1   2        173.30        109.38         1.78 o                         
  -2  -1   2       4459.05       4516.94        34.91 o                         
  -1  -1   2       1598.76       1675.43        15.28 o                         
   0  -1   2       2274.53       2479.28        20.67 o                         
   1  -1   2         32.96         55.67         1.17 o                         
   2  -1   2       1847.59       1930.75        17.20 o                         
   3  -1   2        557.20        609.59         7.42 o                         
   4  -1   2       2034.75       2060.37        19.36 o                         
   5  -1   2         63.07         54.98         2.70 o                         
   6  -1   2        223.47        211.23         7.87 o                         
   7  -1   2        227.22        229.80         7.71 o                         
   8  -1   2         71.57         61.94         8.02 o                         
  -9   0   2        503.23        512.83        21.83 o                         
  -8   0   2        944.64        952.21        22.20 o                         
  -7   0   2       1492.79       1524.93        24.69 o                         
  -6   0   2       2442.85       2485.76        31.07 o                         
  -5   0   2        750.87        704.11         8.53 o                         
  -4   0   2         10.32         17.32         1.06 o                         
  -3   0   2         49.89         50.09         1.31 o                         
  -2   0   2        184.71        192.49         6.82 o                         
  -1   0   2        856.50        871.20         9.00 o                         
   0   0   2       1325.02       1391.46        14.18 o                         
   1   0   2       4910.36       5653.96        54.23 o                         
   2   0   2        470.51        486.29         5.46 o                         
   3   0   2       7423.94       8240.41        68.71 o                         
   4   0   2          6.18          6.07         0.89 o                         
   5   0   2        551.33        577.17         9.05 o                         
   6   0   2         82.31         79.99         4.37 o                         
   7   0   2          7.06          6.71         2.20 o                         
 -10   1   2         61.06         68.18         8.47 o                         
  -9   1   2        175.98        170.58         8.66 o                         
  -8   1   2          0.10          0.89         2.21 o                         
  -7   1   2        199.43        214.83         5.83 o                         
  -6   1   2         21.69         29.53         5.44 o                         
  -5   1   2         28.45         24.55         1.26 o                         
  -4   1   2        894.59        940.35        12.36 o                         
  -3   1   2        888.54        963.56         9.68 o                         
  -2   1   2        684.58        824.92         8.25 o                         
  -1   1   2        289.54        304.11         3.14 o                         
   0   1   2         19.14         16.17         0.56 o                         
   1   1   2       2329.78       2421.53        24.72 o                         
   2   1   2       3373.42       3453.86        29.61 o                         
   3   1   2       1452.56       1366.51        13.35 o                         
   4   1   2        908.99        890.35        10.76 o                         
   5   1   2       1534.19       1545.49        18.96 o                         
   6   1   2        562.05        563.22        15.26 o                         
   7   1   2         89.15         93.13         6.28 o                         
 -10   2   2         29.99         26.48         4.60 o                         
  -9   2   2        213.10        211.63         9.39 o                         
  -8   2   2        257.21        263.91         8.17 o                         
  -7   2   2          1.48          3.65         1.62 o                         
  -6   2   2          9.92         15.10         1.46 o                         
  -5   2   2          1.07          2.48         0.64 o                         
  -4   2   2        351.99        364.02         6.51 o                         
  -3   2   2       2922.44       3105.50        26.17 o                         
  -2   2   2       3013.64       3106.56        43.86 o                         
  -1   2   2       2616.89       2494.56        32.24 o                         
   0   2   2       6246.22       6396.17        49.09 o                         
   1   2   2       6678.70       6713.15        59.78 o                         
   2   2   2       6538.07       6855.34        67.21 o                         
   3   2   2        848.64        801.86        10.37 o                         
   4   2   2        128.30        115.33         3.39 o                         
   5   2   2        553.50        553.65        14.61 o                         
   6   2   2         50.64         53.11         4.10 o                         
   7   2   2          6.82          8.24         2.39 o                         
 -10   3   2         63.30         65.22         5.99 o                         
  -9   3   2         68.82         75.86         4.84 o                         
  -8   3   2        310.94        318.34         8.90 o                         
  -7   3   2        273.55        258.60         7.32 o                         
  -6   3   2       1858.91       1806.84        20.24 o                         
  -5   3   2       2816.36       2885.08        27.14 o                         
  -4   3   2       5122.25       5307.13        44.06 o                         
  -3   3   2       5458.78       5667.85        50.65 o                         
  -2   3   2        693.12        614.73        11.33 o                         
  -1   3   2        281.44        244.61         4.68 o                         
   0   3   2        359.43        323.65         4.50 o                         
   1   3   2        228.91        243.26         4.02 o                         
   2   3   2       1092.62       1199.12        13.90 o                         
   3   3   2        112.09        126.25         4.47 o                         
   4   3   2        154.55        146.23         4.70 o                         
   5   3   2         39.66         38.96         3.18 o                         
   6   3   2         19.29         20.18         3.03 o                         
   7   3   2         56.00         64.89         7.10 o                         
 -10   4   2        631.38        659.67        17.98 o                         
  -9   4   2        211.88        226.86         7.73 o                         
  -8   4   2        282.48        282.16         8.04 o                         
  -7   4   2       2151.52       2171.71        32.04 o                         
  -6   4   2        572.18        535.78         9.07 o                         
  -5   4   2        464.80        431.51         5.75 o                         
  -4   4   2       1270.23       1416.14        15.39 o                         
  -3   4   2        284.70        317.27         4.38 o                         
  -2   4   2        559.56        618.43         8.52 o                         
  -1   4   2       3403.37       3760.46        37.24 o                         
   0   4   2       1386.97       1425.52        14.15 o                         
   1   4   2        775.20        811.42        11.43 o                         
   2   4   2          1.69          4.90         1.08 o                         
   3   4   2          1.26          1.88         1.16 o                         
   4   4   2          0.23          2.54         1.35 o                         
   5   4   2        238.20        245.04         7.71 o                         
   6   4   2         88.29         92.34         5.35 o                         
 -10   5   2          7.84         11.14         2.40 o                         
  -9   5   2         18.61         20.72         2.68 o                         
  -8   5   2         56.13         53.21         3.50 o                         
  -7   5   2         55.00         55.47         2.99 o                         
  -6   5   2        201.98        196.30         5.58 o                         
  -5   5   2        480.77        461.42        13.40 o                         
  -4   5   2          6.18          6.15         0.70 o                         
  -3   5   2        230.77        292.41         5.88 o                         
  -2   5   2         77.94         80.42         2.51 o                         
  -1   5   2          1.57         13.00         0.79 o                         
   0   5   2        677.18        649.57        10.29 o                         
   1   5   2       1732.78       1798.89        17.89 o                         
   2   5   2        870.88        861.88        12.70 o                         
   3   5   2        645.07        637.21        10.87 o                         
   4   5   2        803.95        785.50        13.38 o                         
   5   5   2        459.21        453.16        12.41 o                         
   6   5   2        286.98        279.25         9.15 o                         
 -10   6   2          0.49          1.76         1.69 o                         
  -9   6   2          3.14          1.76         1.39 o                         
  -8   6   2        155.56        162.50        16.26 o                         
  -7   6   2         62.90         58.67         4.60 o                         
  -6   6   2        151.71        153.76         4.96 o                         
  -5   6   2        106.48        103.33         3.70 o                         
  -4   6   2        197.94        182.95         3.02 o                         
  -3   6   2       1823.25       1860.39        19.59 o                         
  -2   6   2       5171.63       5225.56        47.28 o                         
  -1   6   2       3329.53       3275.58        43.67 o                         
   0   6   2       1239.01       1233.96        16.57 o                         
   1   6   2       1520.12       1460.55        19.60 o                         
   2   6   2       1601.34       1541.40        20.56 o                         
   3   6   2        649.18        659.36        11.46 o                         
   4   6   2         16.14         17.51         2.34 o                         
   5   6   2          4.01          2.05         1.57 o                         
 -10   7   2        238.82        233.14        10.78 o                         
  -9   7   2         92.84         98.13         6.72 o                         
  -8   7   2        624.73        629.94        17.19 o                         
  -7   7   2       1814.27       1804.15        34.87 o                         
  -6   7   2        422.61        416.18         9.17 o                         
  -5   7   2        632.16        595.97        11.03 o                         
  -4   7   2        842.63        826.77        13.41 o                         
  -3   7   2       1359.71       1338.16        16.90 o                         
  -2   7   2        885.20        874.43        13.82 o                         
  -1   7   2        135.29        133.43         6.36 o                         
   0   7   2        378.92        343.66         6.84 o                         
   1   7   2         20.93         16.60         1.94 o                         
   2   7   2        241.93        231.80         5.37 o                         
   3   7   2        145.09        131.26         4.61 o                         
   4   7   2          0.96          1.12         1.51 o                         
 -10   8   2        512.43        505.70        22.28 o                         
  -9   8   2       1784.63       1764.70        49.01 o                         
  -8   8   2        237.12        245.92         9.74 o                         
  -7   8   2          5.28          7.54         1.93 o                         
  -6   8   2        826.17        781.76        14.31 o                         
  -5   8   2         29.87         32.92         2.48 o                         
  -4   8   2        190.16        169.37         4.70 o                         
  -3   8   2          0.41          5.17         2.58 o                         
  -2   8   2          6.93          7.28         1.50 o                         
  -1   8   2         20.52         31.82         2.64 o                         
   0   8   2        418.10        406.58         8.06 o                         
   1   8   2        194.42        176.85         5.34 o                         
   2   8   2        101.44         98.46         5.06 o                         
   3   8   2         10.79          8.51         2.55 o                         
   4   8   2        188.76        181.49         6.48 o                         
  -9   9   2        115.57        115.85         7.39 o                         
  -8   9   2         70.30         72.55         5.57 o                         
  -7   9   2         21.17         23.17         2.84 o                         
  -6   9   2         81.83         88.40         7.52 o                         
  -5   9   2         34.89         36.92         2.75 o                         
  -4   9   2         21.04         23.56         3.12 o                         
  -3   9   2        261.30        251.98        13.81 o                         
  -2   9   2        107.90        107.75         4.11 o                         
  -1   9   2        210.57        179.26         5.07 o                         
   0   9   2        434.91        423.51        10.69 o                         
   1   9   2        936.84        910.41        15.16 o                         
   2   9   2        150.79        146.86        10.67 o                         
   3   9   2        182.15        191.62         9.29 o                         
  -9  10   2          2.24          4.18         2.46 o                         
  -8  10   2          3.51          3.68         3.12 o                         
  -7  10   2         58.07         62.30         5.65 o                         
  -6  10   2        426.30        394.40        11.36 o                         
  -5  10   2        374.46        370.54         9.85 o                         
  -4  10   2        467.70        479.48        11.67 o                         
  -3  10   2        395.66        416.65        10.60 o                         
  -2  10   2        538.13        550.18        13.43 o                         
  -1  10   2       1300.84       1251.21        18.44 o                         
   0  10   2        877.76        911.04        18.24 o                         
   1  10   2        527.92        521.31        11.02 o                         
   2  10   2        135.16        121.20        18.27 o                         
  -8  11   2        367.12        335.93        14.70 o                         
  -7  11   2        650.24        641.14        17.38 o                         
  -6  11   2        572.81        584.21        14.45 o                         
  -5  11   2        247.87        274.66         8.65 o                         
  -4  11   2        294.64        307.31         8.97 o                         
  -3  11   2        178.17        173.77         6.59 o                         
  -2  11   2        129.68        125.66         4.97 o                         
  -1  11   2         59.94         69.85         3.69 o                         
   0  11   2          0.86          1.46         1.50 o                         
  -7  12   2         97.22         95.74         5.67 o                         
  -6  12   2          8.32         14.51         2.78 o                         
  -5  12   2         31.34         39.16         7.13 o                         
  -4  12   2          0.28          0.59         1.59 o                         
  -3  12   2         63.19         66.80         5.12 o                         
  -2  12   2        544.00        558.49        12.39 o                         
   2 -13   3         49.61         42.78         6.24 o                         
   3 -13   3         14.20         15.13         3.78 o                         
   4 -13   3          0.49          1.78         3.12 o                         
  -1 -12   3        512.81        536.07        15.60 o                         
   0 -12   3         25.84         26.60         3.78 o                         
   1 -12   3         52.19         52.13         4.88 o                         
   2 -12   3        102.79        117.49         6.59 o                         
   3 -12   3         35.62         42.05         5.57 o                         
   4 -12   3        150.98        178.42         8.44 o                         
   5 -12   3        224.00        222.61         9.58 o                         
   6 -12   3        114.95        117.61        14.26 o                         
  -2 -11   3         23.09         29.55         2.62 o                         
  -1 -11   3        207.18        194.73         5.49 o                         
   0 -11   3        185.03        177.66         5.39 o                         
   1 -11   3        509.83        501.31        19.83 o                         
   2 -11   3        840.60        860.14        32.97 o                         
   3 -11   3        470.47        463.00        18.94 o                         
   4 -11   3        334.91        348.79        11.42 o                         
   5 -11   3        400.94        394.60        12.73 o                         
   6 -11   3        346.35        332.88        11.96 o                         
   7 -11   3         86.05         92.44         9.30 o                         
  -3 -10   3        863.25        885.86        15.44 o                         
  -2 -10   3        827.36        827.28        12.29 o                         
  -1 -10   3        230.53        229.08         5.92 o                         
   0 -10   3       1068.41       1078.83        36.89 o                         
   1 -10   3       1871.57       1836.96        29.51 o                         
   2 -10   3        946.99        936.21        15.44 o                         
   3 -10   3        192.44        184.43         5.16 o                         
   4 -10   3          1.24          1.90         1.60 o                         
   5 -10   3         52.16         47.02         3.60 o                         
   6 -10   3         56.05         55.92         3.22 o                         
   7 -10   3          1.45          2.08         1.80 o                         
   8 -10   3          1.61          1.20         1.34 o                         
  -4  -9   3        279.51        306.43        26.07 o                         
  -3  -9   3        359.51        370.63         7.48 o                         
  -2  -9   3        142.14        141.91         5.15 o                         
  -1  -9   3         45.01         51.00         2.89 o                         
   0  -9   3        216.84        210.34         5.16 o                         
   1  -9   3         10.91         10.92         1.70 o                         
   2  -9   3        244.98        252.31         6.21 o                         
   3  -9   3        185.70        169.99         4.91 o                         
   4  -9   3          1.74          4.66         1.31 o                         
   5  -9   3         36.82         36.27         3.39 o                         
   6  -9   3        168.93        169.74         5.24 o                         
   7  -9   3         36.33         42.34         3.19 o                         
   8  -9   3        381.60        373.50         8.69 o                         
  -5  -8   3         27.00         33.56         5.01 o                         
  -4  -8   3          1.14          3.12         1.84 o                         
  -3  -8   3         33.19         35.46         2.51 o                         
  -2  -8   3          7.54         10.17         1.67 o                         
  -1  -8   3        182.43        197.97         4.95 o                         
   0  -8   3       1563.14       1489.67        19.40 o                         
   1  -8   3         70.39         71.25         2.77 o                         
   2  -8   3          0.58          1.97         1.10 o                         
   3  -8   3        157.03        151.59         4.12 o                         
   4  -8   3       1659.68       1641.27        21.54 o                         
   5  -8   3       1012.28        995.66        15.02 o                         
   6  -8   3        232.57        225.73         6.07 o                         
   7  -8   3        301.51        287.52         7.33 o                         
   8  -8   3        683.34        701.38        13.06 o                         
  -6  -7   3         75.23         79.47         6.28 o                         
  -5  -7   3         16.17         10.98         3.56 o                         
  -4  -7   3         12.74         11.75         1.77 o                         
  -3  -7   3        723.48        707.39        10.34 o                         
  -2  -7   3         37.85         33.67         2.28 o                         
  -1  -7   3        386.79        377.22         6.97 o                         
   0  -7   3       2230.84       2151.01        26.05 o                         
   1  -7   3       1386.06       1349.71        15.63 o                         
   2  -7   3       1015.67        959.86        13.11 o                         
   3  -7   3       2151.56       2090.71        25.82 o                         
   4  -7   3       2812.65       2706.42        33.11 o                         
   5  -7   3       1606.59       1560.60        21.28 o                         
   6  -7   3         13.13         14.87         2.11 o                         
   7  -7   3         11.41         15.25         2.18 o                         
   8  -7   3        449.06        416.74        10.91 o                         
  -7  -6   3        137.11        157.84         8.94 o                         
  -6  -6   3        139.68        141.99         7.99 o                         
  -5  -6   3        458.00        461.66        14.08 o                         
  -4  -6   3       1924.80       1893.78        22.97 o                         
  -3  -6   3        578.35        579.29         8.59 o                         
  -2  -6   3       2179.47       2226.48        27.26 o                         
  -1  -6   3       6355.15       6512.27        72.62 o                         
   0  -6   3       1670.24       1632.23        17.71 o                         
   1  -6   3        966.98        902.97        10.75 o                         
   2  -6   3        112.81         94.89         5.39 o                         
   3  -6   3        248.00        255.39         6.88 o                         
   4  -6   3        148.09        145.50         4.20 o                         
   5  -6   3        361.81        361.59         7.53 o                         
   6  -6   3         19.41         15.62         2.15 o                         
   7  -6   3         34.69         40.99         3.26 o                         
   8  -6   3        152.32        162.51         6.71 o                         
  -7  -5   3        665.20        721.65        20.94 o                         
  -6  -5   3         93.02         98.91        12.48 o                         
  -5  -5   3        206.99        210.06         8.56 o                         
  -4  -5   3       1216.10       1253.03        15.40 o                         
  -3  -5   3       1320.28       1263.66        15.02 o                         
  -2  -5   3        101.03         98.52         2.62 o                         
  -1  -5   3        215.21        251.13         3.45 o                         
   0  -5   3       1090.00       1236.13        12.51 o                         
   1  -5   3       1316.90       1397.87        13.91 o                         
   2  -5   3       1644.20       1652.23        16.31 o                         
   3  -5   3         16.21         18.76         1.70 o                         
   4  -5   3         29.95         31.02         2.25 o                         
   5  -5   3          3.46          7.69         1.58 o                         
   6  -5   3        134.94        127.17         5.29 o                         
   7  -5   3          4.04          4.01         2.03 o                         
   8  -5   3         84.35         88.99         5.27 o                         
   9  -5   3         76.14         73.52         8.47 o                         
  -8  -4   3        129.15        146.60        12.92 o                         
  -7  -4   3          4.84          4.46         6.02 o                         
  -6  -4   3         38.00         37.52         4.88 o                         
  -5  -4   3         52.94         50.72         5.35 o                         
  -4  -4   3        201.53        198.34         3.75 o                         
  -3  -4   3       1076.22       1096.71        11.24 o                         
  -2  -4   3       2402.11       2589.44        22.65 o                         
  -1  -4   3        324.52        384.45         4.39 o                         
   0  -4   3       1312.43       1603.61        15.52 o                         
   1  -4   3        164.58        185.31         4.67 o                         
   2  -4   3         25.15         16.63         2.81 o                         
   3  -4   3       1275.50       1270.64        12.29 o                         
   4  -4   3       1479.31       1389.82        16.77 o                         
   5  -4   3        603.83        601.44        10.57 o                         
   6  -4   3        633.44        643.81        23.21 o                         
   7  -4   3       1183.53       1219.63        21.92 o                         
   8  -4   3        751.58        731.74        16.06 o                         
  -8  -3   3         10.55         10.69         5.35 o                         
  -7  -3   3          1.15         -0.89         3.56 o                         
  -6  -3   3        342.97        355.86         9.15 o                         
  -5  -3   3        155.04        143.32         5.32 o                         
  -4  -3   3         49.41         52.77         2.01 o                         
  -3  -3   3        154.96        205.88         2.78 o                         
  -2  -3   3       1444.51       1506.79        13.67 o                         
  -1  -3   3       5767.59       6254.16        53.48 o                         
   0  -3   3       5778.13       5860.22        48.50 o                         
   1  -3   3       3552.25       3535.33        29.90 o                         
   2  -3   3         16.89         14.10         0.86 o                         
   3  -3   3       1666.14       1547.71        14.73 o                         
   4  -3   3       1701.72       1605.58        18.80 o                         
   5  -3   3        859.97        830.52        13.25 o                         
   6  -3   3       1839.21       1802.50        28.80 o                         
   7  -3   3        154.09        154.29         9.11 o                         
   8  -3   3         23.94         21.22         3.23 o                         
  -9  -2   3         26.48         22.28         5.35 o                         
  -8  -2   3         63.42         60.11         5.51 o                         
  -7  -2   3        213.03        221.71         8.94 o                         
  -6  -2   3       1061.34       1067.25        16.12 o                         
  -5  -2   3       2556.10       2504.34        27.45 o                         
  -4  -2   3       3452.75       3472.13        28.17 o                         
  -3  -2   3       7169.95       7603.42        71.37 o                         
  -2  -2   3       2396.72       2430.07        20.85 o                         
  -1  -2   3       3435.07       3510.50        29.37 o                         
   0  -2   3       2862.08       2920.12        24.68 o                         
   1  -2   3         23.31         39.95         1.35 o                         
   2  -2   3        719.37        719.20         8.21 o                         
   3  -2   3        249.14        297.11         4.98 o                         
   4  -2   3          8.45         10.72         1.08 o                         
   5  -2   3         53.45         51.98         2.93 o                         
   6  -2   3        464.26        466.84        11.13 o                         
   7  -2   3         22.47         18.24         2.97 o                         
   8  -2   3         50.20         52.19         5.45 o                         
  -9  -1   3         72.06         75.75         8.91 o                         
  -8  -1   3        454.70        482.67        14.48 o                         
  -7  -1   3       1618.72       1644.10        26.30 o                         
  -6  -1   3       2518.67       2504.00        34.98 o                         
  -5  -1   3       1844.49       1906.26        19.36 o                         
  -4  -1   3       1373.19       1386.88        13.01 o                         
  -3  -1   3         32.76         21.66         0.79 o                         
  -2  -1   3         80.60         90.36         1.90 o                         
  -1  -1   3        489.86        481.10         5.14 o                         
   0  -1   3          0.92          2.21         0.33 o                         
   1  -1   3        384.29        453.28         5.02 o                         
   2  -1   3        560.58        544.71         6.20 o                         
   3  -1   3         68.27        106.37         3.04 o                         
   4  -1   3        346.47        360.56         8.19 o                         
   5  -1   3        986.87       1007.64        13.62 o                         
   6  -1   3        182.34        173.17         6.43 o                         
   7  -1   3        317.31        315.53        11.65 o                         
   8  -1   3        145.00        155.54        12.92 o                         
  -9   0   3          7.72          6.24         4.01 o                         
  -8   0   3          0.71          3.66         1.88 o                         
  -7   0   3         91.52         92.20         3.89 o                         
  -6   0   3          0.56          7.65         4.52 o                         
  -5   0   3        280.37        267.56         4.62 o                         
  -4   0   3        882.25        919.22         9.04 o                         
  -3   0   3       1237.50       1379.45        21.53 o                         
  -2   0   3       2040.32       2027.02        22.99 o                         
  -1   0   3        100.98        111.58         1.73 o                         
   0   0   3       2824.91       3136.44        31.28 o                         
   1   0   3       1133.63       1192.78        12.45 o                         
   2   0   3        963.97        965.39        11.82 o                         
   3   0   3       1835.07       1762.03        18.16 o                         
   4   0   3       1930.33       1852.72        19.55 o                         
   5   0   3        556.44        558.70        10.19 o                         
   6   0   3        225.80        246.18         7.72 o                         
   7   0   3       1072.86       1087.15        35.65 o                         
 -10   1   3         72.19         57.04         7.58 o                         
  -9   1   3         55.45         63.47         7.35 o                         
  -8   1   3        389.44        386.39        10.09 o                         
  -7   1   3        112.00        109.49         4.05 o                         
  -6   1   3         25.28         32.25         2.15 o                         
  -5   1   3         31.35         32.10         1.40 o                         
  -4   1   3          0.95          6.82         1.55 o                         
  -3   1   3        359.11        320.22         5.51 o                         
  -2   1   3       1104.69        945.32         9.03 o                         
  -1   1   3       1939.51       2025.42        26.06 o                         
   0   1   3       3412.81       3418.60        30.98 o                         
   1   1   3       6502.07       6354.18        79.90 o                         
   2   1   3       4658.24       4644.57        42.71 o                         
   3   1   3       2119.07       2103.54        23.23 o                         
   4   1   3       1580.67       1536.81        21.77 o                         
   5   1   3         71.96         76.15         4.37 o                         
   6   1   3         10.39         10.81         2.48 o                         
   7   1   3         85.09         85.55         8.91 o                         
 -10   2   3          0.30          2.56         2.46 o                         
  -9   2   3        195.07        195.57         8.09 o                         
  -8   2   3        357.56        359.90         9.54 o                         
  -7   2   3        474.55        477.02         8.85 o                         
  -6   2   3       1002.25       1008.07        14.27 o                         
  -5   2   3       2221.83       2219.69        39.19 o                         
  -4   2   3       8729.24       8881.24       137.58 o                         
  -3   2   3       3874.77       3891.45        38.41 o                         
  -2   2   3        934.10        941.27        10.38 o                         
  -1   2   3       2809.82       2923.59        26.51 o                         
   0   2   3       1861.60       1829.85        15.80 o                         
   1   2   3          9.94         15.41         0.86 o                         
   2   2   3        134.57        123.14         2.90 o                         
   3   2   3        154.54        167.51         3.90 o                         
   4   2   3        315.05        325.18         6.24 o                         
   5   2   3        440.62        431.81         9.27 o                         
   6   2   3         24.23         22.12         3.13 o                         
   7   2   3          1.38          0.67         2.21 o                         
 -10   3   3        726.31        722.02        20.05 o                         
  -9   3   3        533.83        542.28        15.97 o                         
  -8   3   3        911.56        897.05        16.85 o                         
  -7   3   3        183.86        172.83         5.63 o                         
  -6   3   3        224.72        217.50         4.81 o                         
  -5   3   3       4581.32       4905.26        41.35 o                         
  -4   3   3        988.90        983.85        10.20 o                         
  -3   3   3        134.79        132.90         2.86 o                         
  -2   3   3        864.36       1030.08        14.90 o                         
  -1   3   3          3.89         10.05         0.98 o                         
   0   3   3       3408.57       3672.14        45.62 o                         
   1   3   3       2905.87       3068.40        28.59 o                         
   2   3   3          1.46          2.88         0.77 o                         
   3   3   3         11.16         14.59         1.74 o                         
   4   3   3          1.66          3.40         1.38 o                         
   5   3   3          1.70          1.83         1.58 o                         
   6   3   3         84.09         89.08         5.37 o                         
 -10   4   3         10.26          8.08         2.38 o                         
  -9   4   3         36.51         34.50         3.44 o                         
  -8   4   3          1.70          4.30         1.96 o                         
  -7   4   3        127.06        112.53         4.20 o                         
  -6   4   3        184.32        177.96         3.49 o                         
  -5   4   3        144.81        141.93         3.68 o                         
  -4   4   3        106.97        128.25         4.20 o                         
  -3   4   3        486.30        537.13         7.95 o                         
  -2   4   3         85.66         94.68         2.97 o                         
  -1   4   3        780.81        897.51         9.30 o                         
   0   4   3         30.70         27.21         1.43 o                         
   1   4   3          2.20          9.23         0.77 o                         
   2   4   3        929.09        897.80        13.08 o                         
   3   4   3       2854.16       2767.64        40.74 o                         
   4   4   3        869.10        870.01        14.33 o                         
   5   4   3        288.86        270.26         7.43 o                         
   6   4   3        302.16        303.69         9.60 o                         
 -10   5   3          9.16         10.25         2.36 o                         
  -9   5   3          1.82          2.61         2.19 o                         
  -8   5   3          8.35          7.96         1.67 o                         
  -7   5   3        163.97        158.48         6.96 o                         
  -6   5   3        110.17        116.67         4.06 o                         
  -5   5   3        257.49        256.65         4.83 o                         
  -4   5   3        278.41        266.86         4.81 o                         
  -3   5   3        321.52        269.17         7.76 o                         
  -2   5   3       3181.37       3202.77        42.69 o                         
  -1   5   3       4414.63       4456.02        40.79 o                         
   0   5   3       1601.35       1577.12        17.63 o                         
   1   5   3        734.52        703.65         8.78 o                         
   2   5   3       1531.44       1548.76        20.51 o                         
   3   5   3       1189.98       1169.97        17.24 o                         
   4   5   3        374.90        370.57         8.41 o                         
   5   5   3         81.64         95.22         4.56 o                         
 -10   6   3         94.16         94.62         7.36 o                         
  -9   6   3        312.79        306.06        11.86 o                         
  -8   6   3        935.57        884.02        21.13 o                         
  -7   6   3        441.89        422.68        16.71 o                         
  -6   6   3       1338.63       1307.88        26.83 o                         
  -5   6   3       2502.58       2412.02        33.29 o                         
  -4   6   3        766.40        740.65         9.70 o                         
  -3   6   3       1436.20       1386.61        17.88 o                         
  -2   6   3       1141.45       1092.42        11.25 o                         
  -1   6   3        455.40        454.96        10.61 o                         
   0   6   3         67.66         72.61         2.88 o                         
   1   6   3          1.00          0.62         1.18 o                         
   2   6   3          1.46          1.05         1.15 o                         
   3   6   3         60.07         52.50         3.09 o                         
   4   6   3        103.06        100.66         4.49 o                         
   5   6   3         13.70          8.91         3.15 o                         
 -10   7   3        220.23        221.59        10.66 o                         
  -9   7   3        771.49        763.25        40.10 o                         
  -8   7   3        709.64        699.18        21.39 o                         
  -7   7   3       2214.60       2179.78        57.04 o                         
  -6   7   3        483.52        498.03         9.96 o                         
  -5   7   3         83.02         91.48         3.44 o                         
  -4   7   3         33.96         26.57         2.22 o                         
  -3   7   3        257.36        263.23         5.51 o                         
  -2   7   3         14.12         13.07         1.46 o                         
  -1   7   3          6.77         11.16         1.74 o                         
   0   7   3         99.21        105.06         3.70 o                         
   1   7   3         72.59         80.43         4.19 o                         
   2   7   3        212.38        215.44         7.35 o                         
   3   7   3         72.15         72.64         3.54 o                         
   4   7   3          4.01          3.55         1.74 o                         
 -10   8   3         10.65          9.96         3.42 o                         
  -9   8   3          4.18          4.90         2.66 o                         
  -8   8   3        128.18        120.92         6.74 o                         
  -7   8   3        111.24        114.63         5.99 o                         
  -6   8   3        201.95        185.48         5.66 o                         
  -5   8   3        171.36        159.19         4.69 o                         
  -4   8   3        539.41        548.95         9.76 o                         
  -3   8   3        162.18        147.52         4.84 o                         
  -2   8   3        188.57        182.51         4.91 o                         
  -1   8   3        291.25        284.60         6.25 o                         
   0   8   3        352.68        342.21         8.24 o                         
   1   8   3         18.86         26.56         3.26 o                         
   2   8   3        424.47        409.47        14.07 o                         
   3   8   3        389.53        377.90        11.17 o                         
  -9   9   3        326.97        328.39        11.99 o                         
  -8   9   3        268.78        265.81        19.16 o                         
  -7   9   3        120.96        111.83         5.77 o                         
  -6   9   3        127.30        136.08         4.89 o                         
  -5   9   3        130.82        151.70         5.44 o                         
  -4   9   3        913.47        885.77        17.34 o                         
  -3   9   3        504.81        464.49         9.29 o                         
  -2   9   3        738.09        744.87        14.86 o                         
  -1   9   3        871.75        895.17        14.12 o                         
   0   9   3        779.90        801.30        13.52 o                         
   1   9   3        826.88        792.36        18.84 o                         
   2   9   3        243.07        251.01         8.80 o                         
  -9  10   3         33.34         34.50         4.70 o                         
  -8  10   3        247.04        256.61        16.04 o                         
  -7  10   3       1070.46       1008.77        74.19 o                         
  -6  10   3       1266.02       1261.97        26.51 o                         
  -5  10   3        685.80        697.81        15.09 o                         
  -4  10   3        252.24        261.44        18.49 o                         
  -3  10   3        183.37        190.00         6.34 o                         
  -2  10   3        118.82        126.29         4.31 o                         
  -1  10   3         30.58         26.37         3.42 o                         
   0  10   3         36.14         33.40         3.47 o                         
   1  10   3         11.47         13.34         2.82 o                         
  -8  11   3        379.78        368.90        14.70 o                         
  -7  11   3         23.28         25.84         4.01 o                         
  -6  11   3        187.35        203.23         8.69 o                         
  -5  11   3        110.90        127.86         5.52 o                         
  -4  11   3         22.01         27.62         3.04 o                         
  -3  11   3         47.82         47.99         3.29 o                         
  -2  11   3        129.04        131.20         5.29 o                         
  -1  11   3         62.92         69.69         3.72 o                         
   0  11   3        205.70        201.85        15.15 o                         
  -7  12   3          2.45          5.35         3.12 o                         
  -6  12   3          0.49         -1.01         1.55 o                         
  -5  12   3          7.86          8.11         2.90 o                         
  -4  12   3         22.73         23.92         2.97 o                         
  -3  12   3         20.99         27.42         2.96 o                         
   2 -13   4         15.79         25.40         5.35 o                         
   3 -13   4         17.34         27.63         5.79 o                         
   4 -13   4         39.87         38.77         8.02 o                         
  -1 -12   4         39.84         47.60         3.40 o                         
   0 -12   4         27.86         31.85         2.76 o                         
   1 -12   4        423.78        402.13         8.90 o                         
   2 -12   4        469.85        476.72        24.73 o                         
   3 -12   4        619.72        687.81        17.93 o                         
   4 -12   4        384.94        404.67        13.37 o                         
   5 -12   4        131.13        118.60         7.36 o                         
   6 -12   4        185.72        204.97        13.37 o                         
  -2 -11   4        464.47        477.14         9.97 o                         
  -1 -11   4        603.85        633.66        12.83 o                         
   0 -11   4        681.38        689.76        13.23 o                         
   1 -11   4        539.04        503.61        10.42 o                         
   2 -11   4       1203.14       1188.56        19.43 o                         
   3 -11   4        589.46        606.18        11.64 o                         
   4 -11   4        105.71        109.53         4.85 o                         
   5 -11   4         19.73         19.32         2.36 o                         
   6 -11   4         23.04         25.79         2.81 o                         
   7 -11   4        100.69        100.02         4.63 o                         
  -3 -10   4        249.45        244.30         8.57 o                         
  -2 -10   4         80.26         87.13         4.00 o                         
  -1 -10   4         13.68         18.20         2.21 o                         
   0 -10   4         29.57         25.70         2.68 o                         
   1 -10   4         78.30         83.43         3.79 o                         
   2 -10   4          5.90          3.59         1.58 o                         
   3 -10   4          7.37          6.84         1.81 o                         
   4 -10   4         39.07         38.07         2.96 o                         
   5 -10   4        145.04        141.45         4.76 o                         
   6 -10   4        100.41         96.41         4.24 o                         
   7 -10   4          0.18         -0.50         1.35 o                         
  -4  -9   4          6.26          7.87         6.46 o                         
  -3  -9   4          0.31          0.46         1.26 o                         
  -2  -9   4          2.36          3.99         1.49 o                         
  -1  -9   4        599.37        575.29        10.13 o                         
   0  -9   4        106.25        117.37         3.87 o                         
   1  -9   4         27.55         27.58         2.68 o                         
   2  -9   4        291.44        282.35         6.94 o                         
   3  -9   4         39.36         36.05         2.85 o                         
   4  -9   4        146.24        144.41         8.73 o                         
   5  -9   4        421.88        422.67        10.42 o                         
   6  -9   4        623.14        616.15        13.83 o                         
   7  -9   4        346.05        364.72         8.69 o                         
   8  -9   4        161.88        185.81        11.12 o                         
  -5  -8   4        271.10        264.66        11.23 o                         
  -4  -8   4         48.01         34.82         4.60 o                         
  -3  -8   4        750.20        690.51        11.80 o                         
  -2  -8   4          0.94          2.22         1.24 o                         
  -1  -8   4        448.58        460.16         8.31 o                         
   0  -8   4        355.38        353.05         6.83 o                         
   1  -8   4          6.05          8.68         1.62 o                         
   2  -8   4        908.82        896.38        13.00 o                         
   3  -8   4       1529.59       1546.77        20.58 o                         
   4  -8   4       2150.04       2111.61        27.25 o                         
   5  -8   4        777.27        758.24        12.79 o                         
   6  -8   4        199.17        202.35         6.10 o                         
   7  -8   4        343.11        344.53         9.24 o                         
   8  -8   4          0.97          1.17         1.71 o                         
  -6  -7   4        132.50        124.68         7.71 o                         
  -5  -7   4        292.64        295.34        11.34 o                         
  -4  -7   4        671.69        672.93        17.38 o                         
  -3  -7   4       1783.99       1784.57        23.61 o                         
  -2  -7   4       3657.32       3566.98        42.20 o                         
  -1  -7   4        407.33        425.45         7.60 o                         
   0  -7   4       1331.23       1377.61        17.92 o                         
   1  -7   4       3118.87       3038.58        31.76 o                         
   2  -7   4        424.36        377.28         6.83 o                         
   3  -7   4        770.17        760.10        11.71 o                         
   4  -7   4         61.15         64.75         6.02 o                         
   5  -7   4          6.84          6.86         1.64 o                         
   6  -7   4          0.15         -0.45         1.34 o                         
   7  -7   4        126.93        117.49         5.61 o                         
   8  -7   4         58.46         61.59         7.75 o                         
  -7  -6   4        629.33        655.19        19.41 o                         
  -6  -6   4        594.68        593.06        17.25 o                         
  -5  -6   4        387.77        404.80        12.94 o                         
  -4  -6   4        520.08        541.23        14.93 o                         
  -3  -6   4        528.04        536.10        11.26 o                         
  -2  -6   4        105.91         99.72         4.09 o                         
  -1  -6   4        706.89        684.11        10.17 o                         
   0  -6   4        144.70        154.33         3.23 o                         
   1  -6   4        179.88        173.07         3.95 o                         
   2  -6   4         75.75         64.17         2.53 o                         
   3  -6   4        627.11        625.74        10.05 o                         
   4  -6   4          9.92         12.64         1.98 o                         
   5  -6   4         57.74         62.99         3.27 o                         
   6  -6   4          4.05          4.40         1.66 o                         
   7  -6   4         22.24         24.90         3.39 o                         
   8  -6   4         11.17          6.00         2.34 o                         
  -7  -5   4         96.78         88.35         6.64 o                         
  -6  -5   4          8.84          7.06         3.34 o                         
  -5  -5   4         13.88         12.70         2.84 o                         
  -4  -5   4        311.50        305.01         6.59 o                         
  -3  -5   4        670.13        680.98         9.28 o                         
  -2  -5   4         92.92         79.88         2.39 o                         
  -1  -5   4        114.62        104.48         2.07 o                         
   0  -5   4       1552.96       1700.13        16.85 o                         
   1  -5   4         51.02         57.04         2.00 o                         
   2  -5   4        564.87        618.69         7.46 o                         
   3  -5   4        391.09        369.81         7.06 o                         
   4  -5   4        163.90        142.93         4.44 o                         
   5  -5   4        877.12        857.89        13.90 o                         
   6  -5   4       1414.99       1427.04        24.22 o                         
   7  -5   4        387.42        399.80        10.82 o                         
   8  -5   4         98.95        111.89         5.98 o                         
  -8  -4   4          2.16          6.24         4.46 o                         
  -7  -4   4          0.85          0.45         3.12 o                         
  -6  -4   4         28.67         36.35         5.79 o                         
  -5  -4   4         58.80         63.07         3.58 o                         
  -4  -4   4        247.72        247.09         4.97 o                         
  -3  -4   4          8.71         10.49         0.88 o                         
  -2  -4   4        865.70        902.39         9.04 o                         
  -1  -4   4        169.01        147.96         2.43 o                         
   0  -4   4       3455.91       3539.00        30.29 o                         
   1  -4   4       6190.56       6388.19        57.60 o                         
   2  -4   4       3080.01       3038.21        36.72 o                         
   3  -4   4        552.35        509.01         7.64 o                         
   4  -4   4         21.72         19.14         1.72 o                         
   5  -4   4       1137.12       1084.40        19.12 o                         
   6  -4   4        839.79        827.31        16.43 o                         
   7  -4   4         66.81         76.22         4.97 o                         
   8  -4   4        168.46        164.23         7.24 o                         
  -8  -3   4         51.91         36.54         7.13 o                         
  -7  -3   4        273.12        285.00        10.47 o                         
  -6  -3   4        445.13        458.80        19.83 o                         
  -5  -3   4        763.39        763.60        13.83 o                         
  -4  -3   4       2310.86       2375.73        18.80 o                         
  -3  -3   4       3283.86       3241.88        28.09 o                         
  -2  -3   4       4575.13       4742.61        39.88 o                         
  -1  -3   4      13570.22      14766.49       123.30 o                         
   0  -3   4       3542.95       3600.68        30.63 o                         
   1  -3   4        788.97        714.08         8.57 o                         
   2  -3   4        186.71        168.75         3.21 o                         
   3  -3   4        137.04        137.61         2.81 o                         
   4  -3   4          9.84         11.31         1.44 o                         
   5  -3   4        425.08        444.66         8.96 o                         
   6  -3   4          9.18          9.31         2.29 o                         
   7  -3   4        161.42        152.27         6.69 o                         
   8  -3   4        137.67        141.69        11.14 o                         
  -9  -2   4        281.61        268.68        11.18 o                         
  -8  -2   4        175.00        183.81        10.47 o                         
  -7  -2   4        939.38        957.40        38.10 o                         
  -6  -2   4       1633.84       1629.46        33.11 o                         
  -5  -2   4        982.50        976.15        12.49 o                         
  -4  -2   4       1308.73       1258.18        11.31 o                         
  -3  -2   4       2793.45       3036.88        26.14 o                         
  -2  -2   4        743.41        820.46         7.94 o                         
  -1  -2   4       1924.16       2285.25        19.75 o                         
   0  -2   4          8.42          7.87         1.00 o                         
   1  -2   4        109.57        137.66         2.57 o                         
   2  -2   4        128.44        111.05         2.57 o                         
   3  -2   4        134.08        131.71         3.07 o                         
   4  -2   4        405.76        383.71         6.22 o                         
   5  -2   4        194.47        187.42         5.51 o                         
   6  -2   4          0.28          2.31         1.96 o                         
   7  -2   4        105.89         80.37         6.24 o                         
   8  -2   4        254.23        243.06        11.01 o                         
  -9  -1   4        114.64        115.65         8.91 o                         
  -8  -1   4        184.99        188.71         8.49 o                         
  -7  -1   4         11.27         12.28         2.10 o                         
  -6  -1   4        105.47        107.61         3.80 o                         
  -5  -1   4          7.69          8.52         1.06 o                         
  -4  -1   4         19.65         29.90         1.31 o                         
  -3  -1   4       1472.87       1600.04        15.40 o                         
  -2  -1   4       8107.42       9003.10        81.06 o                         
  -1  -1   4        823.55        885.15         9.05 o                         
   0  -1   4        785.92        896.82         8.70 o                         
   1  -1   4        276.29        284.34         3.78 o                         
   2  -1   4        292.72        279.04         4.07 o                         
   3  -1   4       1294.24       1315.80        15.46 o                         
   4  -1   4       2087.69       2080.88        21.85 o                         
   5  -1   4        269.26        249.55         9.12 o                         
   6  -1   4        373.87        377.33        10.19 o                         
   7  -1   4        699.65        754.69        28.29 o                         
 -10   0   4         38.42         21.83         5.35 o                         
  -9   0   4        233.96        249.04        13.81 o                         
  -8   0   4          2.74          2.29         1.76 o                         
  -7   0   4          0.84          2.77         1.31 o                         
  -6   0   4        230.93        226.18         8.68 o                         
  -5   0   4         72.29         76.42         2.45 o                         
  -4   0   4       1321.46       1347.16        20.04 o                         
  -3   0   4        645.68        655.35        10.41 o                         
  -2   0   4        160.17        243.21         3.13 o                         
  -1   0   4        224.54        169.64         3.14 o                         
   0   0   4       3322.21       3315.82        37.36 o                         
   1   0   4       4092.42       4154.59        39.77 o                         
   2   0   4       2997.60       3014.76        41.56 o                         
   3   0   4       2932.68       2875.85        30.96 o                         
   4   0   4        834.85        790.71        11.31 o                         
   5   0   4        204.50        212.57         8.03 o                         
   6   0   4        306.00        308.37         9.00 o                         
   7   0   4         18.56         18.52         3.78 o                         
 -10   1   4        114.33         98.03         8.91 o                         
  -9   1   4        134.22        130.12         7.28 o                         
  -8   1   4        431.19        424.10        10.61 o                         
  -7   1   4       1051.17       1047.93        15.56 o                         
  -6   1   4        329.87        305.35         6.27 o                         
  -5   1   4       2730.80       2770.73        29.32 o                         
  -4   1   4      10096.19      10723.95       104.31 o                         
  -3   1   4       3644.44       3519.63        29.38 o                         
  -2   1   4        907.33        760.33         7.90 o                         
  -1   1   4       2474.06       2442.43        25.82 o                         
   0   1   4       3644.95       3916.58        35.70 o                         
   1   1   4        385.05        364.51         5.04 o                         
   2   1   4         74.07         63.49         2.34 o                         
   3   1   4         46.50         46.59         2.96 o                         
   4   1   4         67.44         64.70         2.87 o                         
   5   1   4        126.45        134.11         4.89 o                         
   6   1   4        359.05        348.63        20.72 o                         
   7   1   4         95.58         95.75         6.77 o                         
 -10   2   4        476.20        459.46        14.65 o                         
  -9   2   4        443.64        453.10        11.46 o                         
  -8   2   4       1604.43       1568.97        25.55 o                         
  -7   2   4        580.50        573.55        12.28 o                         
  -6   2   4        976.43        968.43        12.43 o                         
  -5   2   4        557.79        529.27         6.53 o                         
  -4   2   4        317.63        278.16         3.96 o                         
  -3   2   4       2888.93       3189.10        31.86 o                         
  -2   2   4        316.46        329.32         3.99 o                         
  -1   2   4         72.07         82.98         1.78 o                         
   0   2   4        105.13         81.68         1.85 o                         
   1   2   4        633.58        611.53         7.14 o                         
   2   2   4        509.68        535.05         7.71 o                         
   3   2   4         45.71         47.08         2.37 o                         
   4   2   4          4.32          4.79         1.35 o                         
   5   2   4         98.80        110.11         5.36 o                         
   6   2   4         36.90         40.24         3.94 o                         
 -10   3   4         88.88         97.65         5.76 o                         
  -9   3   4        407.61        377.17        10.02 o                         
  -8   3   4          1.78          2.98         1.76 o                         
  -7   3   4        118.16        110.98         4.24 o                         
  -6   3   4       1255.44       1258.02        14.97 o                         
  -5   3   4        247.81        219.78         3.87 o                         
  -4   3   4         77.17        113.21         2.24 o                         
  -3   3   4        261.99        266.45         4.12 o                         
  -2   3   4         15.13         19.96         1.24 o                         
  -1   3   4        208.01        217.61         3.42 o                         
   0   3   4          2.10          4.42         0.67 o                         
   1   3   4        465.05        487.38         8.38 o                         
   2   3   4        383.84        365.10         6.02 o                         
   3   3   4        362.10        345.01         7.32 o                         
   4   3   4        929.81        890.87        14.63 o                         
   5   3   4       1703.81       1655.35        27.85 o                         
   6   3   4        282.62        307.34         9.68 o                         
 -10   4   4        135.35        136.16         6.05 o                         
  -9   4   4          0.83          1.89         1.62 o                         
  -8   4   4          5.55          4.54         1.54 o                         
  -7   4   4        330.34        333.58        10.47 o                         
  -6   4   4          0.39          0.78         0.91 o                         
  -5   4   4        144.02        143.38         3.44 o                         
  -4   4   4          1.84          6.40         0.59 o                         
  -3   4   4        605.11        626.75        10.53 o                         
  -2   4   4       2083.92       2043.52        24.49 o                         
  -1   4   4       2462.80       2356.00        23.19 o                         
   0   4   4       1282.30       1238.65        22.38 o                         
   1   4   4       1108.08       1099.96        13.09 o                         
   2   4   4       1237.35       1187.17        16.45 o                         
   3   4   4        672.54        636.02        11.08 o                         
   4   4   4        531.76        530.61        10.54 o                         
   5   4   4        278.95        265.55        19.86 o                         
 -10   5   4         14.29         13.20         2.15 o                         
  -9   5   4         91.86         92.07         6.72 o                         
  -8   5   4        851.59        854.99        23.39 o                         
  -7   5   4       1294.29       1273.73        28.96 o                         
  -6   5   4       1542.88       1512.65        23.94 o                         
  -5   5   4        618.08        615.40         9.54 o                         
  -4   5   4       2510.73       2504.57        26.73 o                         
  -3   5   4       5075.14       4871.01        63.54 o                         
  -2   5   4       1785.74       1728.86        21.48 o                         
  -1   5   4        383.11        343.84         6.70 o                         
   0   5   4         93.58         90.40         3.47 o                         
   1   5   4         57.96         61.59         3.47 o                         
   2   5   4         22.73         19.13         1.87 o                         
   3   5   4        123.20        114.81         4.24 o                         
   4   5   4         13.54         10.31         2.06 o                         
   5   5   4          1.57          1.43         1.76 o                         
 -10   6   4        324.76        331.66        13.13 o                         
  -9   6   4        441.92        431.04        18.27 o                         
  -8   6   4        855.04        870.34        20.81 o                         
  -7   6   4       1208.86       1207.14        33.20 o                         
  -6   6   4        383.93        381.59        10.04 o                         
  -5   6   4       2158.91       2200.18        23.87 o                         
  -4   6   4        306.45        307.01         5.51 o                         
  -3   6   4        727.40        765.00        13.11 o                         
  -2   6   4         10.73         12.59         0.87 o                         
  -1   6   4          5.74          7.64         1.31 o                         
   0   6   4         16.85         21.82         2.31 o                         
   1   6   4        212.91        209.89         6.51 o                         
   2   6   4        134.91        127.02         5.58 o                         
   3   6   4          5.29          2.87         1.43 o                         
   4   6   4         10.65         10.35         2.16 o                         
 -10   7   4         24.25         24.06         4.38 o                         
  -9   7   4         18.67         21.25         3.74 o                         
  -8   7   4          2.58          7.27         7.58 o                         
  -7   7   4          0.37          0.45         1.48 o                         
  -6   7   4         85.38         85.12         3.94 o                         
  -5   7   4       1173.07       1200.68        19.67 o                         
  -4   7   4        821.54        780.89        11.97 o                         
  -3   7   4         39.21         30.05         2.13 o                         
  -2   7   4        148.95        151.81         3.91 o                         
  -1   7   4        582.21        546.01        10.68 o                         
   0   7   4        614.41        594.70        10.45 o                         
   1   7   4        449.27        454.95        10.77 o                         
   2   7   4        324.21        310.18         9.32 o                         
   3   7   4         30.17         28.52         3.87 o                         
 -10   8   4         24.83         25.44         4.56 o                         
  -9   8   4         12.78          7.32         3.56 o                         
  -8   8   4         29.03         26.21         4.90 o                         
  -7   8   4        258.45        262.81         8.82 o                         
  -6   8   4        667.87        660.47        12.21 o                         
  -5   8   4        689.23        677.61        18.69 o                         
  -4   8   4        818.54        827.81        15.29 o                         
  -3   8   4         27.80         40.74         2.04 o                         
  -2   8   4        837.45        846.87        12.69 o                         
  -1   8   4       1649.25       1552.96        21.19 o                         
   0   8   4       1588.06       1554.83        22.08 o                         
   1   8   4        270.35        272.10         8.36 o                         
   2   8   4        129.96        149.07         6.77 o                         
  -9   9   4        124.57        128.27         7.16 o                         
  -8   9   4        230.48        227.61         8.97 o                         
  -7   9   4        235.28        249.93         9.80 o                         
  -6   9   4        979.75       1036.54        17.33 o                         
  -5   9   4       2062.20       1953.66        33.62 o                         
  -4   9   4       1225.89       1188.77        21.63 o                         
  -3   9   4        205.50        221.24         5.12 o                         
  -2   9   4         87.72         95.42         4.23 o                         
  -1   9   4        221.30        212.28         5.77 o                         
   0   9   4          1.73          1.13         1.54 o                         
   1   9   4          2.59          4.21         2.12 o                         
  -9  10   4        432.49        483.42        24.06 o                         
  -8  10   4        455.98        456.49        13.16 o                         
  -6  10   4        221.22        237.76         7.34 o                         
  -5  10   4         99.48         93.44         6.68 o                         
  -4  10   4        155.38        151.45        11.36 o                         
  -3  10   4         45.96         39.72         2.73 o                         
  -2  10   4        268.92        267.94         8.56 o                         
  -1  10   4         29.80         27.09         2.77 o                         
   0  10   4         33.98         35.38         3.70 o                         
  -8  11   4         20.30         28.96         4.01 o                         
  -7  11   4        221.53        219.23         9.36 o                         
  -6  11   4         66.39         69.10         3.78 o                         
  -5  11   4         77.91         82.88         4.90 o                         
  -4  11   4         16.01         20.67         2.80 o                         
  -3  11   4          7.56          6.89         1.75 o                         
  -2  11   4         11.67         10.53         2.15 o                         
  -1  11   4          9.21         21.83         5.79 o                         
  -6  12   4        119.87        134.46         5.79 o                         
  -5  12   4         60.76         60.21         5.12 o                         
  -4  12   4        264.31        287.12         7.68 o                         
  -1 -12   5        579.14        607.08        16.85 o                         
   0 -12   5        236.11        226.52         6.88 o                         
   1 -12   5        806.87        796.28        19.62 o                         
   2 -12   5       1030.54       1091.31        18.85 o                         
   3 -12   5         83.28         81.57         4.03 o                         
   4 -12   5        139.27        128.31         7.24 o                         
   5 -12   5        265.81        275.52         8.56 o                         
  -2 -11   5        132.72        145.15         5.93 o                         
  -1 -11   5         20.01         19.82         2.68 o                         
   0 -11   5         41.61         40.83         3.28 o                         
   1 -11   5          0.24         -0.45         1.36 o                         
   2 -11   5          4.52          5.39         1.70 o                         
   3 -11   5         11.98         10.56         2.15 o                         
   4 -11   5          0.93          0.09         1.39 o                         
   5 -11   5         19.89         23.26         2.92 o                         
   6 -11   5         66.10         65.56         4.11 o                         
  -4 -10   5          0.43         -3.12         3.12 o                         
  -3 -10   5        103.60        111.52         6.74 o                         
  -2 -10   5         38.14         55.63         3.79 o                         
  -1 -10   5         94.60        104.90         4.24 o                         
   0 -10   5        115.99        114.85         4.70 o                         
   1 -10   5        197.66        188.28         5.95 o                         
   2 -10   5         19.00         17.99         2.48 o                         
   3 -10   5        162.81        151.96         5.42 o                         
   4 -10   5         45.98         45.74         3.54 o                         
   5 -10   5         15.60         12.91         2.24 o                         
   6 -10   5        180.99        183.73         7.65 o                         
   7 -10   5        341.39        367.10        21.39 o                         
  -5  -9   5        205.75        259.29        17.82 o                         
  -4  -9   5         30.25         39.30         5.02 o                         
  -3  -9   5         58.94         56.04         4.92 o                         
  -2  -9   5         50.07         45.59         2.98 o                         
  -1  -9   5        960.16        889.10        13.82 o                         
   0  -9   5        144.61        157.11         5.30 o                         
   1  -9   5        650.54        660.30        12.56 o                         
   2  -9   5        496.65        476.12        10.23 o                         
   3  -9   5        181.68        169.26         7.54 o                         
   4  -9   5       1018.53       1034.38        15.93 o                         
   5  -9   5        734.09        746.29        13.03 o                         
   6  -9   5        502.15        492.21        10.36 o                         
   7  -9   5        154.28        155.51         6.62 o                         
  -6  -8   5         82.76         80.65         8.47 o                         
  -5  -8   5        639.33        629.78        25.18 o                         
  -4  -8   5        491.51        470.16        14.24 o                         
  -3  -8   5        585.16        618.10        13.94 o                         
  -2  -8   5       1550.24       1585.85        21.46 o                         
  -1  -8   5       2675.59       2567.81        31.67 o                         
   0  -8   5       2393.03       2315.95        28.62 o                         
   1  -8   5         19.04         15.73         2.13 o                         
   2  -8   5        728.93        716.83        13.18 o                         
   3  -8   5       2620.00       2569.20        32.12 o                         
   4  -8   5         44.05         44.06         2.93 o                         
   5  -8   5         21.91         22.02         2.57 o                         
   6  -8   5         11.43          8.86         2.22 o                         
   7  -8   5         21.12         21.89         3.14 o                         
  -6  -7   5        641.36        677.39        26.04 o                         
  -5  -7   5        929.79        918.86        27.18 o                         
  -4  -7   5       1089.20       1079.44        24.11 o                         
  -3  -7   5        356.48        380.15         7.71 o                         
  -2  -7   5        405.56        439.73         8.10 o                         
  -1  -7   5        203.31        193.70         5.72 o                         
   0  -7   5        251.39        279.26         5.84 o                         
   1  -7   5         89.79         87.40         3.53 o                         
   2  -7   5          9.26         11.72         1.64 o                         
   3  -7   5        414.61        404.31         7.93 o                         
   4  -7   5         81.01         76.75         3.55 o                         
   5  -7   5         31.55         30.67         2.93 o                         
   6  -7   5         74.08         63.30         4.36 o                         
   7  -7   5          0.64          0.51         1.76 o                         
   8  -7   5          7.64          3.87         2.88 o                         
  -7  -6   5         67.52         79.83        12.70 o                         
  -6  -6   5        204.47        197.79         9.39 o                         
  -5  -6   5        138.09        132.94         7.16 o                         
  -4  -6   5         99.23        110.86         6.21 o                         
  -3  -6   5        371.99        350.21         6.97 o                         
  -2  -6   5         59.32         46.05         2.35 o                         
  -1  -6   5        141.45        130.71         3.65 o                         
   0  -6   5        362.78        386.53         6.00 o                         
   1  -6   5        535.53        523.51         7.52 o                         
   2  -6   5        139.95        138.66         4.00 o                         
   3  -6   5         65.16         61.48         2.93 o                         
   4  -6   5        249.51        249.78         6.26 o                         
   5  -6   5        648.80        631.28        15.67 o                         
   6  -6   5        446.34        440.33        11.28 o                         
   7  -6   5        461.30        464.52        12.28 o                         
   8  -6   5        332.00        355.55        13.05 o                         
  -8  -5   5        149.69        136.35        18.27 o                         
  -7  -5   5         34.73         42.33         8.47 o                         
  -6  -5   5         14.25          8.02         2.84 o                         
  -5  -5   5         53.86         61.75         8.02 o                         
  -4  -5   5        379.09        391.45        13.72 o                         
  -3  -5   5        171.92        171.00         3.81 o                         
  -2  -5   5        532.41        525.70         6.71 o                         
  -1  -5   5         91.65         92.03         2.74 o                         
   0  -5   5        550.64        526.68         6.18 o                         
   1  -5   5       2207.84       2175.65        21.37 o                         
   2  -5   5       3467.08       3361.36        44.98 o                         
   3  -5   5        971.92        951.86        14.19 o                         
   4  -5   5        885.02        877.57        14.54 o                         
   5  -5   5        948.16        922.89        17.47 o                         
   6  -5   5         76.72         76.61         4.78 o                         
   7  -5   5         60.72         68.02         6.23 o                         
   8  -5   5        110.84        115.81         7.40 o                         
  -8  -4   5         16.58         24.95         7.13 o                         
  -7  -4   5         81.99         73.52         9.36 o                         
  -6  -4   5        465.94        473.58        28.07 o                         
  -5  -4   5       1032.41       1016.00        17.59 o                         
  -4  -4   5        523.49        508.61        10.12 o                         
  -3  -4   5        966.35        963.39         9.92 o                         
  -2  -4   5       5252.23       5479.24        46.26 o                         
  -1  -4   5       4337.36       4262.06        36.33 o                         
   0  -4   5       3631.34       3729.82        34.62 o                         
   1  -4   5       8210.82       8784.12        73.04 o                         
   2  -4   5        630.91        591.65         8.94 o                         
   3  -4   5         20.69         25.08         1.83 o                         
   4  -4   5          2.57          1.95         1.41 o                         
   5  -4   5         41.28         50.86         6.00 o                         
   6  -4   5         17.81         18.93         3.07 o                         
   7  -4   5        193.12        191.07         7.78 o                         
   8  -4   5          3.27          1.84         3.56 o                         
  -9  -3   5        472.63        498.50        16.17 o                         
  -8  -3   5        345.91        368.03        12.81 o                         
  -7  -3   5       1098.30       1131.18        25.11 o                         
  -6  -3   5        865.01        839.60        19.22 o                         
  -5  -3   5        595.00        589.81         8.00 o                         
  -4  -3   5        465.93        460.31         9.59 o                         
  -3  -3   5       1377.85       1467.34        13.78 o                         
  -2  -3   5        890.86        844.88         8.53 o                         
  -1  -3   5        225.30        237.11         4.53 o                         
   0  -3   5        127.63        151.54         2.61 o                         
   1  -3   5        224.30        228.98         3.50 o                         
   2  -3   5         22.96         23.44         1.33 o                         
   3  -3   5        553.65        572.80         9.81 o                         
   4  -3   5        220.93        216.86         5.66 o                         
   5  -3   5         30.14         37.21         3.28 o                         
   6  -3   5         34.12         27.60         4.56 o                         
   7  -3   5        160.80        149.94         8.51 o                         
  -9  -2   5        248.70        281.34        11.42 o                         
  -8  -2   5        618.35        640.44        22.73 o                         
  -7  -2   5        111.20        117.60        10.03 o                         
  -6  -2   5         15.21         12.78         1.76 o                         
  -5  -2   5         44.49         37.19         1.94 o                         
  -4  -2   5        117.94        110.80         3.09 o                         
  -3  -2   5        138.32        147.82         3.61 o                         
  -2  -2   5        949.29        979.03         9.46 o                         
  -1  -2   5       1684.25       1806.90        16.21 o                         
   0  -2   5       1048.48       1070.93        10.41 o                         
   1  -2   5         50.37         47.71         1.41 o                         
   2  -2   5        121.35        114.65         2.55 o                         
   3  -2   5        329.41        324.63         5.47 o                         
   4  -2   5        474.18        444.66        13.44 o                         
   5  -2   5        536.83        530.56        12.79 o                         
   6  -2   5        942.93        884.64        17.64 o                         
   7  -2   5        152.33        167.20         8.98 o                         
  -9  -1   5         14.42         13.13         3.30 o                         
  -8  -1   5        195.70        187.30         8.31 o                         
  -7  -1   5        104.70        107.58         4.16 o                         
  -6  -1   5         55.58         57.37         2.55 o                         
  -5  -1   5         33.53         31.45         1.78 o                         
  -4  -1   5         56.66         57.54         2.38 o                         
  -3  -1   5         27.71         20.82         0.84 o                         
  -2  -1   5       2631.68       2847.27        26.46 o                         
  -1  -1   5       1044.91       1066.30        10.97 o                         
   0  -1   5        108.86         79.08         1.85 o                         
   1  -1   5       1193.55       1090.42        12.76 o                         
   2  -1   5       3981.72       3960.01        37.56 o                         
   3  -1   5       2266.26       2228.09        25.10 o                         
   4  -1   5        516.97        534.38         9.34 o                         
   5  -1   5        375.12        370.74         9.67 o                         
   6  -1   5        137.87        145.64         6.42 o                         
   7  -1   5         71.46         71.17         4.97 o                         
 -10   0   5          1.83          0.45         3.12 o                         
  -9   0   5        241.93        238.71         9.10 o                         
  -8   0   5         23.37         23.08         2.66 o                         
  -7   0   5        617.55        593.91        10.53 o                         
  -6   0   5       1489.25       1506.39        18.80 o                         
  -5   0   5       3735.42       3822.55        39.56 o                         
  -4   0   5       2784.33       2635.53        37.49 o                         
  -3   0   5       4681.00       4841.28        72.80 o                         
  -2   0   5       6519.41       6813.71        80.40 o                         
  -1   0   5       1978.33       1916.12        18.75 o                         
   0   0   5        635.80        558.99         9.07 o                         
   1   0   5       1400.60       1424.33        24.71 o                         
   2   0   5       1255.59       1210.67        14.72 o                         
   3   0   5         43.62         36.58         3.35 o                         
   4   0   5          3.54          5.71         1.36 o                         
   5   0   5         31.44         34.47         3.18 o                         
   6   0   5        161.46        168.81         6.86 o                         
   7   0   5        115.85        135.01        10.69 o                         
 -10   1   5         13.43         16.25         3.53 o                         
  -9   1   5       1278.27       1286.68        23.07 o                         
  -8   1   5        792.85        786.23        13.36 o                         
  -7   1   5        335.21        337.66        10.85 o                         
  -6   1   5       3769.89       3776.85        39.60 o                         
  -5   1   5       2096.72       2065.94        22.49 o                         
  -4   1   5        315.84        293.81         4.52 o                         
  -3   1   5         81.43        121.86         2.33 o                         
  -2   1   5        176.44        164.59         2.64 o                         
  -1   1   5       1349.80       1516.17        13.60 o                         
   0   1   5        481.72        476.90         6.78 o                         
   1   1   5        207.71        209.94         6.64 o                         
   2   1   5         47.97         46.72         2.15 o                         
   3   1   5          6.35         10.66         1.90 o                         
   4   1   5        279.24        286.84         6.32 o                         
   5   1   5          3.88          2.08         1.54 o                         
   6   1   5         56.05         52.53         5.45 o                         
 -10   2   5       1582.39       1571.11        36.47 o                         
  -9   2   5         67.11         69.03         4.45 o                         
  -8   2   5         13.21         13.35         2.42 o                         
  -7   2   5        191.34        201.01         4.70 o                         
  -6   2   5        214.38        217.84         4.43 o                         
  -5   2   5        722.55        691.97         7.93 o                         
  -4   2   5       2487.52       2601.70        26.65 o                         
  -3   2   5          1.48          5.58         0.63 o                         
  -2   2   5        244.96        339.85         4.47 o                         
  -1   2   5       1675.72       1821.17        30.81 o                         
   0   2   5          7.37         11.80         1.23 o                         
   1   2   5        217.17        214.77         4.16 o                         
   2   2   5        168.64        169.86         4.02 o                         
   3   2   5        265.72        256.14         5.47 o                         
   4   2   5        759.81        763.57        13.29 o                         
   5   2   5        629.45        656.68        14.48 o                         
   6   2   5        255.84        259.05        10.47 o                         
 -10   3   5         65.56         55.34         4.31 o                         
  -9   3   5         41.55         35.73         4.92 o                         
  -8   3   5        655.11        646.87        14.09 o                         
  -7   3   5        184.47        180.97         6.26 o                         
  -6   3   5         65.78         67.19         2.87 o                         
  -5   3   5        175.54        166.51         4.03 o                         
  -4   3   5        171.54        195.75         3.31 o                         
  -3   3   5       1510.56       1522.32        13.84 o                         
  -2   3   5        748.54        690.87         9.16 o                         
  -1   3   5       1225.73       1226.04        20.62 o                         
   0   3   5       1081.73       1003.48        13.76 o                         
   1   3   5       1494.71       1456.57        18.57 o                         
   2   3   5        799.81        802.86        10.98 o                         
   3   3   5        654.82        639.16        11.21 o                         
   4   3   5        563.04        558.33        11.01 o                         
   5   3   5        174.79        169.32         8.40 o                         
 -10   4   5        197.35        185.74         6.43 o                         
  -9   4   5         41.26         39.32         2.89 o                         
  -8   4   5         17.49         15.67         3.30 o                         
  -7   4   5       1174.74       1207.83        20.46 o                         
  -6   4   5       2698.28       2772.07        33.70 o                         
  -5   4   5       1083.32       1048.03        14.30 o                         
  -4   4   5       1882.38       1828.81        21.27 o                         
  -3   4   5       4465.29       4490.37        50.84 o                         
  -2   4   5       4083.55       4056.23        37.25 o                         
  -1   4   5       1207.68       1123.57        14.89 o                         
   0   4   5        759.96        729.94        11.00 o                         
   1   4   5        211.20        197.39         6.93 o                         
   2   4   5        108.17        107.28         3.63 o                         
   3   4   5        115.28        117.98         4.70 o                         
   4   4   5          0.36         -1.27         1.35 o                         
   5   4   5          4.93          6.75         2.15 o                         
 -10   5   5       1152.74       1080.99        30.50 o                         
  -9   5   5        687.20        657.38        18.27 o                         
  -8   5   5        649.13        631.88        19.61 o                         
  -7   5   5        504.48        500.23        12.95 o                         
  -6   5   5        774.42        788.43        12.06 o                         
  -5   5   5        841.18        840.48        10.54 o                         
  -4   5   5        246.06        236.55         5.52 o                         
  -3   5   5       1524.38       1560.81        19.92 o                         
  -2   5   5          8.74          9.59         0.97 o                         
  -1   5   5        597.19        595.63         9.30 o                         
   0   5   5          1.01          1.99         1.62 o                         
   1   5   5        107.90        110.46         4.93 o                         
   2   5   5        309.02        297.46         6.35 o                         
   3   5   5         53.74         45.11         2.92 o                         
   4   5   5         31.12         34.18         3.06 o                         
 -10   6   5         45.97         45.51         5.57 o                         
  -9   6   5        184.50        171.18         8.56 o                         
  -8   6   5          0.28          1.05         1.78 o                         
  -7   6   5         13.96         15.96         2.69 o                         
  -6   6   5         52.07         51.17         2.81 o                         
  -5   6   5        393.26        360.22         6.30 o                         
  -4   6   5         11.24          9.13         1.13 o                         
  -3   6   5       1030.35       1004.19        14.24 o                         
  -2   6   5        607.73        558.76         9.58 o                         
  -1   6   5          5.00          6.83         1.86 o                         
   0   6   5         14.96         15.91         2.15 o                         
   1   6   5        789.49        744.88        14.94 o                         
   2   6   5        446.33        415.18        10.94 o                         
   3   6   5        248.65        250.39         6.23 o                         
   4   6   5        255.54        246.12         8.36 o                         
 -10   7   5         47.91         54.08         5.51 o                         
  -9   7   5         54.93         62.01         5.35 o                         
  -8   7   5         79.29         81.25         5.44 o                         
  -7   7   5         42.41         39.13         3.44 o                         
  -6   7   5          0.43          4.01         2.52 o                         
  -5   7   5         49.35         47.97         2.68 o                         
  -4   7   5        194.45        194.68         4.44 o                         
  -3   7   5        866.17        815.04        12.68 o                         
  -2   7   5        698.08        684.67        10.68 o                         
  -1   7   5        404.81        419.40         8.10 o                         
   0   7   5       1846.89       1798.86        28.16 o                         
   1   7   5        926.26        889.27        17.42 o                         
   2   7   5        468.15        440.01        14.56 o                         
   3   7   5         62.83         65.57         5.42 o                         
 -10   8   5         62.43         72.19        16.49 o                         
  -9   8   5        230.88        233.73         9.62 o                         
  -8   8   5        284.37        279.59        20.94 o                         
  -7   8   5        666.28        636.90        15.30 o                         
  -6   8   5        836.97        823.78        24.28 o                         
  -5   8   5        560.69        597.08        12.25 o                         
  -4   8   5       1146.66       1193.87        19.80 o                         
  -3   8   5       1300.20       1256.89        17.13 o                         
  -2   8   5       1093.25       1014.78        14.90 o                         
  -1   8   5        199.42        208.88         5.73 o                         
   0   8   5          2.98          2.33         1.62 o                         
   1   8   5         48.15         42.30         4.02 o                         
   2   8   5          1.28          1.59         2.19 o                         
  -9   9   5        173.22        182.38         8.32 o                         
  -8   9   5        259.20        290.66        10.13 o                         
  -7   9   5        646.77        665.73        15.57 o                         
  -6   9   5        527.75        486.09        20.50 o                         
  -5   9   5        249.99        269.54        12.92 o                         
  -4   9   5         65.57         74.83         5.04 o                         
  -3   9   5          0.59         -1.31         1.44 o                         
  -2   9   5          1.75          1.72         1.25 o                         
  -1   9   5        136.97        128.16         5.39 o                         
   0   9   5         94.86         85.26         4.89 o                         
   1   9   5          1.65          0.92         2.66 o                         
  -9  10   5          0.21         -1.34         2.67 o                         
  -8  10   5          5.46          5.74         2.29 o                         
  -7  10   5         23.94         20.50         3.56 o                         
  -5  10   5        119.18        128.84         7.13 o                         
  -4  10   5        231.86        224.25        11.46 o                         
  -3  10   5         15.38         17.08         2.74 o                         
  -2  10   5          3.07          2.69         1.50 o                         
  -1  10   5         12.23         11.74         2.36 o                         
  -7  11   5         89.37         90.45         5.35 o                         
  -5  11   5          5.31          1.08         2.14 o                         
  -4  11   5        524.21        568.90        16.37 o                         
  -3  11   5        316.32        297.89         8.00 o                         
  -2  11   5        203.99        202.01        12.92 o                         
   0 -12   6        173.29        176.99         6.35 o                         
   1 -12   6          1.06          1.34         1.57 o                         
   2 -12   6          7.43          8.05         2.03 o                         
   3 -12   6         27.83         31.09         3.21 o                         
   4 -12   6          2.30          4.35         2.03 o                         
  -2 -11   6         37.30         28.07         5.35 o                         
  -1 -11   6        111.35        121.63         6.28 o                         
   0 -11   6        128.52        141.67         6.30 o                         
   1 -11   6        144.48        146.81         5.57 o                         
   2 -11   6          5.72          8.18         2.10 o                         
   3 -11   6         25.45         23.73         2.95 o                         
   4 -11   6         41.87         43.38         3.92 o                         
   5 -11   6         21.31         19.22         2.99 o                         
  -4 -10   6         44.23         45.90         8.91 o                         
  -3 -10   6        260.09        296.16        11.13 o                         
  -2 -10   6        156.14        154.18         6.60 o                         
  -1 -10   6          0.10          4.01         1.70 o                         
   0 -10   6        332.19        343.44         8.64 o                         
   1 -10   6        959.96        944.16        16.92 o                         
   2 -10   6        316.67        326.05         8.42 o                         
   3 -10   6        906.37        923.73        17.08 o                         
   4 -10   6        595.95        602.09        16.84 o                         
   5 -10   6         92.45         98.00         5.26 o                         
   6 -10   6        280.46        294.86         9.11 o                         
  -5  -9   6          2.27          4.39         2.88 o                         
  -4  -9   6          5.74          7.88         2.88 o                         
  -3  -9   6        642.23        673.07        17.83 o                         
  -2  -9   6        922.16        935.71        17.17 o                         
  -1  -9   6       1653.26       1709.31        23.09 o                         
   0  -9   6        809.88        822.01        14.91 o                         
   1  -9   6        576.75        549.81        11.37 o                         
   2  -9   6       2089.35       2079.69        31.35 o                         
   3  -9   6         68.65         80.92         3.73 o                         
   4  -9   6         30.46         38.80         3.08 o                         
   5  -9   6        530.23        523.08        12.31 o                         
   6  -9   6         27.82         30.06         3.84 o                         
  -6  -8   6        177.71        174.23        12.48 o                         
  -5  -8   6        377.39        381.21        15.82 o                         
  -4  -8   6       1003.41       1046.05        35.20 o                         
  -3  -8   6       1215.98       1130.16        24.74 o                         
  -2  -8   6       1458.86       1414.87        20.18 o                         
  -1  -8   6         24.96         31.80         2.44 o                         
   0  -8   6         37.87         33.45         2.83 o                         
   1  -8   6          7.34          7.34         2.05 o                         
   2  -8   6        198.16        221.05         6.47 o                         
   3  -8   6          0.51          0.77         1.21 o                         
   4  -8   6         27.29         21.44         2.47 o                         
   5  -8   6         50.67         56.06         4.18 o                         
   6  -8   6          0.68          1.08         1.88 o                         
   7  -8   6         67.92         68.65         4.91 o                         
  -6  -7   6        238.08        256.96        14.70 o                         
  -5  -7   6        134.35        123.25         9.13 o                         
  -4  -7   6          0.10          2.47         3.56 o                         
  -3  -7   6          1.90          4.81         2.35 o                         
  -2  -7   6          0.71          2.45         1.19 o                         
  -1  -7   6         40.78         40.30         2.44 o                         
   0  -7   6        561.42        518.25         8.91 o                         
   1  -7   6        504.28        470.28         8.45 o                         
   2  -7   6          0.29          1.08         1.16 o                         
   3  -7   6         32.04         40.48         3.22 o                         
   4  -7   6          0.55          1.93         1.54 o                         
   5  -7   6        206.71        219.61         7.58 o                         
   6  -7   6        280.01        299.61         9.28 o                         
   7  -7   6        379.50        384.94        11.24 o                         
  -7  -6   6          0.61          0.00         3.12 o                         
  -6  -6   6        133.39        131.51         7.48 o                         
  -5  -6   6        285.10        315.27        11.23 o                         
  -4  -6   6         61.40         65.72         4.82 o                         
  -3  -6   6         64.84         67.14         4.50 o                         
  -2  -6   6        161.87        155.85         4.27 o                         
  -1  -6   6        415.22        386.05         5.68 o                         
   0  -6   6        385.08        384.55         6.18 o                         
   1  -6   6        764.00        771.50        10.35 o                         
   2  -6   6        928.70        876.56        13.29 o                         
   3  -6   6        763.64        741.60        12.24 o                         
   4  -6   6       1248.64       1222.24        32.53 o                         
   5  -6   6        988.89        968.61        18.65 o                         
   6  -6   6        463.50        480.82        12.39 o                         
   7  -6   6        103.69        102.32         5.88 o                         
  -8  -5   6         12.16         11.59         5.79 o                         
  -7  -5   6        326.02        335.48        19.61 o                         
  -6  -5   6        127.09        115.85        10.69 o                         
  -5  -5   6          6.79          5.76         1.93 o                         
  -4  -5   6        850.89        879.15        15.62 o                         
  -3  -5   6       1783.98       1732.51        25.94 o                         
  -2  -5   6       1151.48       1134.99        12.46 o                         
  -1  -5   6       1529.06       1509.91        15.99 o                         
   0  -5   6       5549.47       5545.96        50.99 o                         
   1  -5   6       2215.47       2110.23        21.25 o                         
   2  -5   6        367.50        332.69         6.00 o                         
   3  -5   6       1831.16       1809.04        31.55 o                         
   4  -5   6        267.52        260.27         7.87 o                         
   5  -5   6         61.73         65.96         4.45 o                         
   6  -5   6         46.64         44.22         4.43 o                         
   7  -5   6          8.33          6.80         2.42 o                         
  -8  -4   6        709.83        708.99        20.10 o                         
  -7  -4   6       2100.00       2057.47        40.38 o                         
  -6  -4   6       1434.55       1539.81        31.07 o                         
  -5  -4   6        669.01        647.57        15.92 o                         
  -4  -4   6        133.69        126.87         4.15 o                         
  -3  -4   6        489.80        467.67         6.30 o                         
  -2  -4   6        449.66        424.92         5.36 o                         
  -1  -4   6        615.83        661.45         7.37 o                         
   0  -4   6         33.33         27.80         1.31 o                         
   1  -4   6          4.03          5.66         0.85 o                         
   2  -4   6         14.12         21.02         1.88 o                         
   3  -4   6        434.76        430.51         8.40 o                         
   4  -4   6        183.02        186.36         6.02 o                         
   5  -4   6        236.54        229.53         7.79 o                         
   6  -4   6          0.12          0.75         2.90 o                         
   7  -4   6        171.52        168.81         9.45 o                         
  -9  -3   6        353.42        371.76        18.49 o                         
  -8  -3   6         90.27         89.37         6.41 o                         
  -7  -3   6        558.96        578.54        16.49 o                         
  -6  -3   6        642.71        648.19        31.61 o                         
  -5  -3   6          5.28          6.21         1.18 o                         
  -4  -3   6         50.84         53.70         2.83 o                         
  -3  -3   6        547.48        526.39         6.80 o                         
  -2  -3   6        752.27        798.41         8.36 o                         
  -1  -3   6        140.20        138.14         2.58 o                         
   0  -3   6          1.85          4.61         1.09 o                         
   1  -3   6        232.26        235.03         4.40 o                         
   2  -3   6        409.96        427.04         8.77 o                         
   3  -3   6        169.47        144.69         4.19 o                         
   4  -3   6        209.12        204.27         9.50 o                         
   5  -3   6        214.58        222.09        12.74 o                         
   6  -3   6        193.62        200.72        12.70 o                         
   7  -3   6        376.80        375.08        14.18 o                         
  -9  -2   6         54.45         57.80        11.81 o                         
  -8  -2   6        225.88        229.40         9.51 o                         
  -7  -2   6        156.44        154.15         7.16 o                         
  -6  -2   6          1.53          3.27         1.20 o                         
  -5  -2   6        125.57        110.65         4.24 o                         
  -4  -2   6         70.59         61.19         2.44 o                         
  -3  -2   6         91.86        100.65         3.11 o                         
  -2  -2   6        680.41        672.81         9.58 o                         
  -1  -2   6       1981.50       2063.26        18.68 o                         
   0  -2   6       1344.53       1308.76        12.69 o                         
   1  -2   6        916.33        871.01         9.49 o                         
   2  -2   6       2102.31       2072.36        23.63 o                         
   3  -2   6       1192.41       1143.95        14.85 o                         
   4  -2   6        561.02        546.10        11.90 o                         
   5  -2   6        324.48        325.71        10.18 o                         
   6  -2   6        275.10        296.46        11.93 o                         
   7  -2   6        116.91        140.33         8.66 o                         
  -9  -1   6         58.00         59.29         5.51 o                         
  -8  -1   6         12.50         13.93         2.91 o                         
  -7  -1   6        111.41        109.14         3.74 o                         
  -6  -1   6        121.47        125.09         4.33 o                         
  -5  -1   6       2695.16       2629.61        31.77 o                         
  -4  -1   6       3958.62       3997.47        45.82 o                         
  -3  -1   6       4141.90       4390.87        46.16 o                         
  -2  -1   6       2919.13       2799.85        26.39 o                         
  -1  -1   6       3055.33       3035.02        29.69 o                         
   0  -1   6       2612.49       2594.99        23.35 o                         
   1  -1   6       1787.74       1744.28        19.74 o                         
   2  -1   6        477.68        464.91        10.67 o                         
   3  -1   6        108.22        110.18         5.31 o                         
   4  -1   6         82.16         77.61         3.65 o                         
   5  -1   6          1.80          1.96         1.96 o                         
   6  -1   6         63.56         62.12         4.71 o                         
 -10   0   6        475.50        460.69        20.05 o                         
  -9   0   6        549.59        559.26        13.09 o                         
  -8   0   6         14.00         12.18         2.15 o                         
  -7   0   6       1245.92       1267.00        19.73 o                         
  -6   0   6       3100.62       3134.29        33.73 o                         
  -5   0   6       2025.50       1975.68        24.46 o                         
  -4   0   6       2301.84       2343.82        38.78 o                         
  -3   0   6        488.59        481.90         6.48 o                         
  -2   0   6        203.91        203.85         5.28 o                         
  -1   0   6        713.70        834.38         8.63 o                         
   0   0   6        774.30        788.72        10.03 o                         
   1   0   6        155.77        165.05         3.77 o                         
   2   0   6         11.06         12.91         1.55 o                         
   3   0   6         91.53         95.99         3.47 o                         
   4   0   6         18.85         22.17         2.25 o                         
   5   0   6          2.07         -0.27         1.76 o                         
   6   0   6         32.24         31.39         7.35 o                         
 -10   1   6        301.08        324.49        11.66 o                         
  -9   1   6        217.07        220.45         7.54 o                         
  -8   1   6       1256.21       1246.42        18.44 o                         
  -7   1   6         71.14         79.25         3.12 o                         
  -6   1   6         43.45         47.17         2.22 o                         
  -5   1   6         15.54         19.53         1.61 o                         
  -4   1   6       1419.75       1432.63        15.67 o                         
  -3   1   6         23.70         15.17         1.00 o                         
  -2   1   6       1295.97       1440.98        16.06 o                         
  -1   1   6       1485.32       1531.11        15.67 o                         
   0   1   6         32.05         24.85         1.64 o                         
   1   1   6         15.29         15.16         1.43 o                         
   2   1   6        270.17        252.29         5.22 o                         
   3   1   6         61.54         66.30         3.00 o                         
   4   1   6        260.57        265.13         6.31 o                         
   5   1   6        536.51        549.64        13.37 o                         
   6   1   6        375.26        360.69        12.81 o                         
 -10   2   6         86.90         77.14         7.15 o                         
  -9   2   6        197.56        189.48         6.73 o                         
  -8   2   6        130.30        127.61         6.24 o                         
  -7   2   6        273.73        271.25         5.47 o                         
  -6   2   6        500.28        488.47         7.33 o                         
  -5   2   6        102.44        106.15         3.79 o                         
  -4   2   6        431.86        423.95         8.19 o                         
  -3   2   6        130.01        121.30         2.86 o                         
  -2   2   6       1877.74       1979.90        22.23 o                         
  -1   2   6       1495.49       1494.14        19.19 o                         
   0   2   6        481.49        430.99         5.58 o                         
   1   2   6       1126.36       1103.80        13.72 o                         
   2   2   6        752.78        759.64        10.82 o                         
   3   2   6        895.19        872.69        12.57 o                         
   4   2   6        548.30        555.18        11.13 o                         
   5   2   6        204.55        214.40         7.73 o                         
 -10   3   6         34.67         36.32         3.66 o                         
  -9   3   6         23.24         22.79         2.65 o                         
  -8   3   6        272.66        283.14         6.82 o                         
  -7   3   6        475.15        471.84         9.18 o                         
  -6   3   6        111.72        103.72         3.52 o                         
  -5   3   6       1164.86       1176.34        18.16 o                         
  -4   3   6       3869.65       3738.88        42.61 o                         
  -3   3   6       5587.98       5703.96        51.87 o                         
  -2   3   6       2815.07       2761.51        29.03 o                         
  -1   3   6       1436.76       1364.55        17.93 o                         
   0   3   6       1411.31       1357.54        18.34 o                         
   1   3   6        571.00        560.21         8.21 o                         
   2   3   6        156.37        152.36         4.07 o                         
   3   3   6         11.75          9.96         2.06 o                         
   4   3   6        108.79        102.60         6.11 o                         
   5   3   6         29.48         23.51         3.40 o                         
 -10   4   6          9.87          6.37         6.91 o                         
  -9   4   6        422.57        413.70        13.64 o                         
  -8   4   6       3128.82       3132.41        55.67 o                         
  -7   4   6       1379.02       1406.61        19.70 o                         
  -6   4   6        122.11        131.11         5.53 o                         
  -5   4   6         33.04         30.87         3.07 o                         
  -4   4   6       1207.38       1182.90        12.51 o                         
  -3   4   6        800.81        738.85         8.97 o                         
  -2   4   6          7.94         12.05         2.38 o                         
  -1   4   6        459.37        459.98         7.93 o                         
   0   4   6         22.99         24.18         2.17 o                         
   1   4   6        745.25        727.90        14.31 o                         
   2   4   6        295.37        298.74         6.61 o                         
   3   4   6         20.03         19.00         2.32 o                         
   4   4   6          2.71         -0.25         1.61 o                         
 -10   5   6        478.21        482.72        16.24 o                         
  -9   5   6         47.64         51.10         5.13 o                         
  -8   5   6         12.51         12.30         2.66 o                         
  -7   5   6        362.97        352.03         8.78 o                         
  -6   5   6        124.88        127.13         3.80 o                         
  -5   5   6        452.17        426.46         8.16 o                         
  -4   5   6        561.92        558.64         8.19 o                         
  -3   5   6        170.64        165.51         4.25 o                         
  -2   5   6        323.64        324.63         6.17 o                         
  -1   5   6        568.20        577.22        11.90 o                         
   0   5   6        483.01        479.59        11.91 o                         
   1   5   6         79.83         79.68         4.63 o                         
   2   5   6        179.41        182.44         7.08 o                         
   3   5   6        484.35        479.05        10.68 o                         
   4   5   6        224.93        223.21         7.95 o                         
 -10   6   6        253.75        262.22        15.15 o                         
  -9   6   6        218.69        223.32         9.63 o                         
  -8   6   6          1.22         -0.18         1.48 o                         
  -7   6   6          4.45          5.04         1.75 o                         
  -6   6   6        163.22        168.04         6.10 o                         
  -5   6   6          1.13          1.34         1.19 o                         
  -4   6   6         34.48         34.06         3.05 o                         
  -3   6   6        133.08        133.48         4.08 o                         
  -2   6   6         36.99         41.80         2.32 o                         
  -1   6   6       1218.17       1196.40        19.79 o                         
   0   6   6       1323.75       1342.49        22.56 o                         
   1   6   6        443.85        457.72        11.35 o                         
   2   6   6        679.64        678.36        15.41 o                         
   3   6   6        223.58        223.23         8.73 o                         
 -10   7   6          1.71          2.32         2.35 o                         
  -9   7   6         83.18         86.56         6.18 o                         
  -8   7   6        189.05        191.74         7.91 o                         
  -7   7   6        947.22        924.66        16.85 o                         
  -6   7   6       1677.88       1767.91        47.69 o                         
  -5   7   6       1391.47       1413.99        18.22 o                         
  -4   7   6        242.95        245.78         5.83 o                         
  -3   7   6        312.79        308.93         8.02 o                         
  -2   7   6       2204.05       2163.63        31.68 o                         
  -1   7   6        899.19        894.99        16.35 o                         
   0   7   6        276.31        276.04        10.67 o                         
   1   7   6         68.16         70.99         4.71 o                         
   2   7   6         15.43         14.34         3.09 o                         
  -9   8   6        320.66        358.08        12.18 o                         
  -8   8   6        604.27        647.12        16.37 o                         
  -7   8   6        623.53        622.04        14.59 o                         
  -6   8   6        347.72        384.79        12.60 o                         
  -5   8   6        190.48        207.41         5.94 o                         
  -4   8   6        187.30        187.61         6.26 o                         
  -3   8   6        157.88        153.87         5.89 o                         
  -2   8   6         34.03         24.98         2.64 o                         
  -1   8   6        130.26        139.94         6.73 o                         
   0   8   6          1.28          2.43         1.95 o                         
   1   8   6          0.84          4.54         2.12 o                         
  -9   9   6          3.70          3.69         2.67 o                         
  -8   9   6         69.04         72.85         4.93 o                         
  -7   9   6          1.72          3.20         1.55 o                         
  -5   9   6        119.45        110.36         5.99 o                         
  -4   9   6         50.23         56.90         3.94 o                         
  -3   9   6        135.51        144.68         4.38 o                         
  -2   9   6        212.53        193.39         7.46 o                         
  -1   9   6         13.15         14.02         2.54 o                         
   0   9   6         87.94         97.64         5.47 o                         
  -8  10   6        130.27        136.75        17.82 o                         
  -5  10   6         79.57         78.47         7.35 o                         
  -4  10   6         29.14         27.11         4.10 o                         
  -3  10   6        311.73        325.89         7.31 o                         
  -2  10   6        471.49        510.81        11.69 o                         
  -5  11   6       1128.08       1199.39        39.21 o                         
  -4  11   6       1238.80       1326.80        31.64 o                         
   0 -12   7         18.19         14.26         4.01 o                         
   1 -12   7        105.84        104.36        10.25 o                         
   2 -12   7         71.98         81.16         5.99 o                         
  -2 -11   7          0.99          2.23         3.12 o                         
  -1 -11   7        493.20        543.74        14.80 o                         
   0 -11   7         37.01         43.44         4.24 o                         
   1 -11   7        210.52        212.33         8.56 o                         
   2 -11   7        558.40        553.19        15.08 o                         
   3 -11   7        778.39        765.83        18.90 o                         
   4 -11   7        375.01        392.01        12.53 o                         
  -3 -10   7        118.19        118.01         8.69 o                         
  -2 -10   7        112.07        120.49         6.85 o                         
  -1 -10   7        836.60        837.66        19.21 o                         
   0 -10   7        516.08        512.93        13.82 o                         
   1 -10   7        879.07        869.70        20.10 o                         
   2 -10   7        670.76        660.54        19.58 o                         
   3 -10   7        420.36        409.01        19.61 o                         
   4 -10   7        872.51        824.67        20.05 o                         
   5 -10   7          2.73          2.27         1.70 o                         
  -5  -9   7        307.82        341.28        16.93 o                         
  -4  -9   7        228.15        217.30         9.83 o                         
  -3  -9   7        988.65       1009.30        23.66 o                         
  -2  -9   7       1459.66       1519.99        48.10 o                         
  -1  -9   7        291.87        291.47         9.45 o                         
   0  -9   7        273.52        262.44         9.12 o                         
   1  -9   7         10.16         13.81         2.65 o                         
   2  -9   7         71.71         60.60         7.13 o                         
   3  -9   7         25.53         27.93         3.96 o                         
   4  -9   7        171.82        183.41         6.88 o                         
   5  -9   7         37.65         30.13         3.65 o                         
   6  -9   7         10.95         10.97         2.71 o                         
  -5  -8   7         16.16         18.49         3.95 o                         
  -4  -8   7        239.94        247.62        10.27 o                         
  -3  -8   7        120.77        120.77         6.72 o                         
  -2  -8   7         85.58         88.32         4.53 o                         
  -1  -8   7         25.99         29.41         2.84 o                         
   0  -8   7          6.69          4.68         1.89 o                         
   1  -8   7         37.89         32.53         4.70 o                         
   2  -8   7        940.67        895.61        16.54 o                         
   3  -8   7        148.63        138.36         5.73 o                         
   4  -8   7        653.78        610.86        13.50 o                         
   5  -8   7         36.34         35.36         4.05 o                         
   6  -8   7          9.22          6.72         4.19 o                         
  -6  -7   7         50.46         45.10         5.67 o                         
  -5  -7   7        430.28        414.91        13.89 o                         
  -4  -7   7        232.15        237.86         9.42 o                         
  -3  -7   7          1.14         -0.56         1.81 o                         
  -2  -7   7         24.69         28.14         2.75 o                         
  -1  -7   7         95.72        103.51         7.07 o                         
   0  -7   7        639.18        632.24        11.97 o                         
   1  -7   7        753.92        734.01        13.79 o                         
   2  -7   7        227.83        239.64         7.11 o                         
   3  -7   7        407.30        418.13        10.28 o                         
   4  -7   7        788.88        782.22        15.92 o                         
   5  -7   7        712.75        728.55        15.74 o                         
   6  -7   7        418.90        443.09        12.02 o                         
  -7  -6   7          0.91          1.34         3.56 o                         
  -6  -6   7         69.42         69.51         9.36 o                         
  -5  -6   7        202.95        207.06         9.26 o                         
  -4  -6   7       1046.78        953.55        30.75 o                         
  -3  -6   7        311.21        344.65         8.87 o                         
  -2  -6   7        389.28        440.50        10.10 o                         
  -1  -6   7       2277.65       2306.01        28.39 o                         
   0  -6   7       3491.62       3499.88        36.94 o                         
   1  -6   7        682.60        656.86        11.12 o                         
   2  -6   7        437.42        457.21        10.28 o                         
   3  -6   7        524.33        500.63        11.48 o                         
   4  -6   7        336.00        336.36         9.50 o                         
   5  -6   7        324.52        298.33         9.23 o                         
   6  -6   7          2.82          1.49         2.06 o                         
  -7  -5   7        351.72        360.88        20.05 o                         
  -6  -5   7       1504.78       1476.13        30.89 o                         
  -5  -5   7       2697.08       2692.99        48.87 o                         
  -4  -5   7       1486.14       1629.54        25.49 o                         
  -3  -5   7        122.14        124.13         4.59 o                         
  -2  -5   7          5.03          6.81         1.05 o                         
  -1  -5   7        780.97        748.96        10.07 o                         
   0  -5   7        350.86        336.51         8.03 o                         
   1  -5   7          4.82          2.85         1.00 o                         
   2  -5   7        200.26        194.43         6.43 o                         
   3  -5   7          1.94          2.54         1.31 o                         
   4  -5   7         14.91         15.16         2.65 o                         
   5  -5   7        381.07        376.88        21.00 o                         
   6  -5   7          1.63          2.48         2.78 o                         
  -8  -4   7       1225.39       1199.71        27.72 o                         
  -7  -4   7        785.33        736.33        19.03 o                         
  -6  -4   7         84.60         71.43         5.13 o                         
  -5  -4   7        363.54        355.51        18.94 o                         
  -4  -4   7       1255.70       1206.49        24.44 o                         
  -3  -4   7        787.84        810.65        10.84 o                         
  -2  -4   7       2037.02       2029.43        20.41 o                         
  -1  -4   7         59.19         49.75         1.86 o                         
   0  -4   7        120.43        108.43         2.86 o                         
   1  -4   7        139.15        130.83         3.25 o                         
   2  -4   7         29.21         25.61         2.40 o                         
   3  -4   7          0.41          1.93         1.27 o                         
   4  -4   7         23.44         24.76         3.03 o                         
   5  -4   7        107.99        107.77        11.81 o                         
   6  -4   7        169.77        182.87         9.61 o                         
  -9  -3   7          0.78          2.38         5.35 o                         
  -8  -3   7          5.02          9.68         3.34 o                         
  -7  -3   7        453.99        428.78        13.05 o                         
  -6  -3   7        388.22        383.84        11.56 o                         
  -5  -3   7          3.96          5.13         1.31 o                         
  -4  -3   7         45.32         43.23         2.89 o                         
  -3  -3   7         33.83         38.53         2.18 o                         
  -2  -3   7        200.25        176.53         4.72 o                         
  -1  -3   7        655.18        644.80         8.11 o                         
   0  -3   7       2118.00       2069.17        20.97 o                         
   1  -3   7       1514.86       1448.75        19.76 o                         
   2  -3   7       1438.52       1401.02        15.69 o                         
   3  -3   7       1179.03       1133.47        19.53 o                         
   4  -3   7        527.30        517.10        11.90 o                         
   5  -3   7        108.38        111.96         8.96 o                         
   6  -3   7        272.83        305.88        18.96 o                         
  -9  -2   7         33.22         35.26         7.13 o                         
  -8  -2   7          4.95          6.40         2.90 o                         
  -7  -2   7          6.58          8.59         1.87 o                         
  -6  -2   7         97.34        101.10         3.39 o                         
  -5  -2   7         42.55         47.36         2.53 o                         
  -4  -2   7       1259.67       1263.61        16.93 o                         
  -3  -2   7       3419.93       3333.79        38.96 o                         
  -2  -2   7       2926.96       2915.06        39.13 o                         
  -1  -2   7       1948.60       1943.69        21.42 o                         
   0  -2   7       2190.54       2083.05        23.10 o                         
   1  -2   7       2656.73       2585.70        25.91 o                         
   2  -2   7       1127.55       1126.39        14.64 o                         
   3  -2   7        207.74        218.77         5.31 o                         
   4  -2   7          5.00          5.08         1.96 o                         
   5  -2   7          0.74          0.31         1.88 o                         
   6  -2   7          0.23         -0.64         1.95 o                         
  -9  -1   7        585.01        603.92        16.87 o                         
  -8  -1   7        865.95        900.89        15.08 o                         
  -7  -1   7        608.79        615.62        14.87 o                         
  -6  -1   7         53.91         56.74         2.91 o                         
  -5  -1   7       3409.09       3402.49        40.29 o                         
  -4  -1   7       4101.27       4104.78        48.22 o                         
  -3  -1   7        828.14        802.16        11.45 o                         
  -2  -1   7        461.93        432.75         6.35 o                         
  -1  -1   7         23.11         22.58         1.53 o                         
   0  -1   7         70.15         61.76         2.25 o                         
   1  -1   7        981.64       1036.48        13.34 o                         
   2  -1   7        263.47        273.97         5.72 o                         
   3  -1   7        155.47        160.36         5.07 o                         
   4  -1   7          6.46          3.77         1.96 o                         
   5  -1   7        184.21        176.72         7.92 o                         
   6  -1   7         32.12         31.41         3.91 o                         
  -9   0   7        703.51        708.22        13.29 o                         
  -8   0   7        154.93        165.68         4.91 o                         
  -7   0   7         40.37         40.41         2.52 o                         
  -6   0   7       1365.04       1346.87        18.38 o                         
  -5   0   7          2.82          5.66         1.12 o                         
  -4   0   7         24.37         30.74         1.71 o                         
  -3   0   7          1.27          3.62         1.44 o                         
  -2   0   7       1768.21       1822.25        19.91 o                         
  -1   0   7        582.09        538.61         7.04 o                         
   0   0   7       1053.80       1076.31        12.89 o                         
   1   0   7        212.56        218.22         4.71 o                         
   2   0   7         92.13         94.37         3.73 o                         
   3   0   7        185.02        188.94         5.02 o                         
   4   0   7        310.71        324.36         7.91 o                         
   5   0   7         96.71        108.15         5.72 o                         
 -10   1   7         75.71         82.31        12.36 o                         
  -9   1   7         70.28         65.41         3.80 o                         
  -8   1   7        165.58        166.65         4.81 o                         
  -7   1   7         29.59         29.55         2.21 o                         
  -6   1   7       1450.11       1445.24        19.07 o                         
  -5   1   7         24.74         20.36         1.89 o                         
  -4   1   7        128.77        123.41         5.12 o                         
  -3   1   7          0.51          3.14         0.76 o                         
  -2   1   7        314.19        302.16         3.93 o                         
  -1   1   7        820.21        842.77        12.96 o                         
   0   1   7       3121.46       3182.81        33.78 o                         
   1   1   7        442.11        428.02         7.13 o                         
   2   1   7        103.71         96.22         3.78 o                         
   3   1   7       1552.43       1590.38        20.13 o                         
   4   1   7        892.73        922.87        13.94 o                         
   5   1   7        111.44        144.32         7.71 o                         
 -10   2   7          5.64          6.73         2.20 o                         
  -9   2   7         30.68         31.69         3.26 o                         
  -8   2   7         17.54         16.31         1.85 o                         
  -7   2   7          1.22          3.01         1.16 o                         
  -6   2   7        350.47        364.41         9.25 o                         
  -5   2   7        710.62        662.34        11.98 o                         
  -4   2   7       1193.26       1116.97        17.49 o                         
  -3   2   7       2849.65       2870.62        30.48 o                         
  -2   2   7       4101.92       4135.97        55.46 o                         
  -1   2   7       4591.03       4516.99        56.60 o                         
   0   2   7        648.25        621.10         8.67 o                         
   1   2   7        129.69        129.04         3.52 o                         
   2   2   7        454.27        440.24         7.73 o                         
   3   2   7        230.13        229.87         5.66 o                         
   4   2   7         18.38         19.28         2.66 o                         
 -10   3   7        157.52        176.47         9.58 o                         
  -9   3   7       1105.06       1076.61        25.11 o                         
  -8   3   7        812.91        845.50        14.36 o                         
  -7   3   7        653.91        646.28        11.27 o                         
  -6   3   7       1650.46       1582.83        24.18 o                         
  -5   3   7       1618.15       1607.83        24.55 o                         
  -4   3   7        314.11        321.94         7.06 o                         
  -3   3   7        166.16        165.15         3.70 o                         
  -2   3   7        287.47        269.08         5.62 o                         
  -1   3   7        770.02        706.59        11.26 o                         
   0   3   7         35.14         35.81         2.57 o                         
   1   3   7        124.82        126.98         3.34 o                         
   2   3   7         58.71         55.33         2.92 o                         
   3   3   7        114.58        107.39         4.46 o                         
   4   3   7         54.00         58.17         4.16 o                         
 -10   4   7        405.42        396.58        14.40 o                         
  -9   4   7        885.75        872.93        49.91 o                         
  -8   4   7        772.01        751.57        15.38 o                         
  -7   4   7         44.41         42.89         2.79 o                         
  -6   4   7         45.39         33.61         2.32 o                         
  -5   4   7        332.14        312.74         6.92 o                         
  -4   4   7       1172.11       1178.20        16.18 o                         
  -3   4   7       1737.08       1657.60        19.08 o                         
  -2   4   7          8.47         15.17         1.67 o                         
  -1   4   7        235.10        224.03         5.50 o                         
   0   4   7         48.89         50.00         3.01 o                         
   1   4   7        729.76        720.04        16.29 o                         
   2   4   7         43.05         40.42         2.48 o                         
   3   4   7        274.61        264.45         7.40 o                         
   4   4   7        102.00         98.03        10.69 o                         
 -10   5   7         33.56         27.04         7.13 o                         
  -9   5   7         35.68         29.41         4.28 o                         
  -8   5   7        128.20        136.52         5.73 o                         
  -7   5   7        626.01        637.22        12.79 o                         
  -6   5   7          9.26         11.55         1.57 o                         
  -5   5   7        209.97        216.53         5.33 o                         
  -4   5   7        495.65        475.10         7.15 o                         
  -3   5   7         19.78         22.99         1.73 o                         
  -2   5   7        311.30        300.70         6.87 o                         
  -1   5   7       1397.01       1355.95        18.94 o                         
   0   5   7         47.27         48.79         3.70 o                         
   1   5   7        635.09        634.26        15.07 o                         
   2   5   7        663.86        665.36        15.41 o                         
   3   5   7        148.13        156.77         7.86 o                         
 -10   6   7         58.26         54.88         5.65 o                         
  -9   6   7          4.73          3.25         2.14 o                         
  -8   6   7         51.10         47.87         3.61 o                         
  -7   6   7        261.49        277.07         7.41 o                         
  -6   6   7       1047.86       1031.61        15.01 o                         
  -5   6   7       2768.78       2732.44        39.79 o                         
  -4   6   7       1131.00       1160.09        16.89 o                         
  -3   6   7        613.94        590.92         9.84 o                         
  -2   6   7        418.22        417.42        10.20 o                         
  -1   6   7        567.48        566.54        12.16 o                         
   0   6   7       1352.38       1320.18        22.96 o                         
   1   6   7        178.98        195.57        12.25 o                         
   2   6   7         57.94         64.12         4.94 o                         
  -9   7   7        485.94        483.65        14.45 o                         
  -8   7   7        428.45        424.18        10.53 o                         
  -7   7   7        770.42        792.49        15.57 o                         
  -6   7   7       1126.76       1214.05        26.47 o                         
  -5   7   7        345.55        342.74         7.85 o                         
  -4   7   7         34.50         38.37         2.44 o                         
  -3   7   7          4.29          4.79         2.39 o                         
  -2   7   7          9.43         11.88         2.08 o                         
  -1   7   7          2.66          3.90         1.93 o                         
   0   7   7         64.92         59.59         4.31 o                         
   1   7   7          6.86          6.54         2.57 o                         
  -9   8   7        370.93        373.69        12.27 o                         
  -8   8   7         27.85         35.21         3.84 o                         
  -7   8   7         97.95        108.78         4.33 o                         
  -6   8   7         38.79         45.11         5.04 o                         
  -5   8   7          6.65          7.33         2.37 o                         
  -4   8   7         62.82         71.05         4.10 o                         
  -3   8   7        509.36        504.31        10.42 o                         
  -2   8   7         73.82         67.68         3.88 o                         
  -1   8   7         12.74         18.78         2.85 o                         
   0   8   7         32.86         33.62         3.89 o                         
  -9   9   7          6.52          6.24         2.84 o                         
  -8   9   7        115.27        145.20        23.84 o                         
  -7   9   7         21.11         21.00         3.93 o                         
  -4   9   7         65.81         64.59         4.09 o                         
  -3   9   7        237.32        253.36        10.16 o                         
  -2   9   7         86.35         89.47         4.74 o                         
  -1   9   7        244.12        238.34        12.07 o                         
  -4  10   7        797.04        793.67        20.01 o                         
  -3  10   7        598.12        640.57        26.00 o                         
  -1 -11   8        425.84        435.30        18.27 o                         
   0 -11   8         90.95        104.23         6.28 o                         
   1 -11   8        360.77        363.20        14.26 o                         
   2 -11   8        360.93        347.86        11.74 o                         
   3 -11   8        733.37        776.97        19.86 o                         
  -3 -10   8        935.19        981.51        23.98 o                         
  -2 -10   8        395.91        370.69        16.49 o                         
  -1 -10   8        238.83        236.66        18.47 o                         
   0 -10   8        467.11        512.83        14.31 o                         
   1 -10   8        145.02        142.32         7.23 o                         
   2 -10   8         56.60         61.11         5.19 o                         
   3 -10   8        189.11        180.97         8.44 o                         
   4 -10   8         35.66         29.25         4.24 o                         
  -4  -9   8         20.85         19.33         3.85 o                         
  -3  -9   8          5.57          5.64         2.66 o                         
  -2  -9   8         48.77         53.10         5.01 o                         
  -1  -9   8          1.05          2.23         2.03 o                         
   0  -9   8         46.73         51.90         4.56 o                         
   1  -9   8         23.97         24.97         3.78 o                         
   2  -9   8        112.82        118.04         6.59 o                         
   3  -9   8          0.43         -1.23         1.36 o                         
   4  -9   8         31.96         29.28         3.81 o                         
   5  -9   8          1.68          2.15         1.67 o                         
  -5  -8   8        140.46        130.18         8.03 o                         
  -4  -8   8        303.64        293.06        13.81 o                         
  -3  -8   8        163.43        152.72         8.24 o                         
  -2  -8   8          3.69          9.37         6.02 o                         
  -1  -8   8         45.68         43.95         3.25 o                         
   0  -8   8        106.23        107.12         5.82 o                         
   1  -8   8        173.04        183.87         6.33 o                         
   2  -8   8        558.04        553.86        12.33 o                         
   3  -8   8        476.82        473.46        11.65 o                         
   4  -8   8        264.09        264.65         8.72 o                         
   5  -8   8        328.17        351.91        10.61 o                         
  -6  -7   8         19.34         19.16         6.68 o                         
  -5  -7   8         22.71         20.50         6.24 o                         
  -4  -7   8         79.17         75.42         9.13 o                         
  -3  -7   8        458.95        433.84        13.00 o                         
  -2  -7   8        924.83        869.44        19.96 o                         
  -1  -7   8       1118.85       1190.89        19.88 o                         
   0  -7   8       1220.99       1275.25        20.83 o                         
   1  -7   8       1001.66       1013.64        17.92 o                         
   2  -7   8        653.44        664.77        13.79 o                         
   3  -7   8        205.83        206.56         7.29 o                         
   4  -7   8        159.58        171.90         7.01 o                         
   5  -7   8         56.53         63.41         4.62 o                         
   6  -7   8         50.39         49.91         7.13 o                         
  -7  -6   8        314.39        345.73        20.50 o                         
  -6  -6   8       1317.35       1289.85        44.11 o                         
  -5  -6   8       1024.09       1033.68        36.54 o                         
  -4  -6   8       1635.93       1587.20        31.84 o                         
  -3  -6   8       1420.56       1413.96        27.26 o                         
  -2  -6   8       1028.22       1131.11        19.01 o                         
  -1  -6   8        309.38        316.89         5.97 o                         
   0  -6   8          5.46          8.52         1.38 o                         
   1  -6   8          9.30          9.07         1.58 o                         
   2  -6   8         22.22         22.87         2.91 o                         
   3  -6   8         14.83         12.68         2.55 o                         
   4  -6   8        484.86        504.15        14.65 o                         
   5  -6   8         60.31         58.34         5.67 o                         
   6  -6   8         46.88         50.35        14.26 o                         
  -8  -5   8        328.87        321.23        16.49 o                         
  -7  -5   8        709.53        724.23        19.46 o                         
  -6  -5   8        880.78        845.11        20.74 o                         
  -5  -5   8        521.58        483.62        22.06 o                         
  -4  -5   8        325.72        283.71         9.63 o                         
  -3  -5   8         16.39         21.14         2.34 o                         
  -2  -5   8        346.67        310.95         6.55 o                         
  -1  -5   8        795.81        795.00        10.87 o                         
   0  -5   8       1047.47       1045.62        13.50 o                         
   1  -5   8         37.92         38.80         2.55 o                         
   2  -5   8        219.14        215.33         6.18 o                         
   3  -5   8        187.17        191.91         9.73 o                         
   4  -5   8          7.29          4.72         2.35 o                         
   5  -5   8        106.40        104.67        10.47 o                         
   6  -5   8         26.80         26.21         5.65 o                         
  -8  -4   8        148.38        143.60         8.91 o                         
  -7  -4   8        124.16        120.14         6.96 o                         
  -6  -4   8         49.83         50.56         5.12 o                         
  -5  -4   8        271.20        234.03         8.67 o                         
  -4  -4   8        880.85        896.04        13.60 o                         
  -3  -4   8        143.20        150.17         4.50 o                         
  -2  -4   8        376.25        368.65         6.25 o                         
  -1  -4   8        230.36        231.53         6.55 o                         
   0  -4   8         49.67         43.82         2.28 o                         
   1  -4   8        772.07        777.43        17.15 o                         
   2  -4   8       2857.67       2751.31        39.93 o                         
   3  -4   8       1403.78       1413.76        23.79 o                         
   4  -4   8        187.30        200.76         7.35 o                         
   5  -4   8        220.22        233.88         8.75 o                         
   6  -4   8        284.78        270.68        23.39 o                         
  -9  -3   8         88.91         75.69         6.26 o                         
  -8  -3   8        146.95        145.65         7.92 o                         
  -7  -3   8         15.48         11.11         2.78 o                         
  -6  -3   8        283.02        262.51         8.06 o                         
  -5  -3   8        242.37        235.90         6.17 o                         
  -4  -3   8        131.94        132.09         4.07 o                         
  -3  -3   8        560.54        559.35         9.33 o                         
  -2  -3   8       1978.01       1962.41        25.95 o                         
  -1  -3   8       1315.42       1269.05        15.48 o                         
   0  -3   8       1406.37       1365.43        16.59 o                         
   1  -3   8       2108.24       1981.41        22.94 o                         
   2  -3   8       1501.26       1478.77        16.98 o                         
   3  -3   8        348.26        337.84         9.10 o                         
   4  -3   8         72.27         89.55         5.03 o                         
   5  -3   8         17.46         17.93         3.60 o                         
   6  -3   8         17.48         20.65         4.60 o                         
  -9  -2   8        189.42        198.77        19.38 o                         
  -8  -2   8        763.85        766.92        19.15 o                         
  -7  -2   8       1055.90       1044.52        14.60 o                         
  -6  -2   8       1875.96       1886.44        25.28 o                         
  -5  -2   8       1580.08       1542.79        20.70 o                         
  -4  -2   8        244.99        236.79         5.37 o                         
  -3  -2   8       2000.22       2001.99        25.07 o                         
  -2  -2   8       1399.45       1396.55        16.42 o                         
  -1  -2   8        181.85        175.10         4.07 o                         
   0  -2   8         57.90         48.90         3.00 o                         
   1  -2   8         84.18         86.80         2.87 o                         
   2  -2   8        242.82        255.35         5.19 o                         
   3  -2   8        181.14        183.31         6.55 o                         
   4  -2   8         39.28         42.99         5.20 o                         
   5  -2   8          0.84          0.22         1.83 o                         
  -9  -1   8        314.36        320.72        11.45 o                         
  -8  -1   8         35.06         44.28         2.99 o                         
  -7  -1   8       1169.77       1146.05        18.32 o                         
  -6  -1   8        107.54         99.36         3.67 o                         
  -5  -1   8        276.66        260.97         5.72 o                         
  -4  -1   8       1302.27       1272.62        17.12 o                         
  -3  -1   8        255.08        241.34         5.10 o                         
  -2  -1   8         83.30         76.26         3.13 o                         
  -1  -1   8        627.17        618.98         8.85 o                         
   0  -1   8       1020.17       1007.52        14.96 o                         
   1  -1   8         43.83         44.35         2.23 o                         
   2  -1   8        132.59        133.95         4.24 o                         
   3  -1   8          0.16          1.09         1.23 o                         
   4  -1   8        245.36        233.82         7.77 o                         
   5  -1   8        189.02        195.12         7.60 o                         
  -9   0   8        263.53        260.08         7.30 o                         
  -8   0   8        170.31        159.11         4.79 o                         
  -7   0   8        431.28        415.33         7.54 o                         
  -6   0   8          8.17         11.61         1.87 o                         
  -5   0   8        103.72         96.91         3.29 o                         
  -4   0   8        274.94        259.10         5.26 o                         
  -3   0   8        122.49        134.60         3.92 o                         
  -2   0   8         26.26         23.49         1.55 o                         
  -1   0   8        122.65        108.65         2.87 o                         
   0   0   8       1193.00       1154.88        13.41 o                         
   1   0   8        453.85        443.08         7.55 o                         
   2   0   8       1281.55       1269.88        16.61 o                         
   3   0   8        710.74        732.68        11.74 o                         
   4   0   8        241.99        264.67         8.36 o                         
   5   0   8        440.54        440.84        19.27 o                         
 -10   1   8         14.74         20.25         3.02 o                         
  -9   1   8         24.47         17.22         2.68 o                         
  -8   1   8         20.90         22.82         2.25 o                         
  -7   1   8        219.69        223.69         5.06 o                         
  -6   1   8        217.84        204.28         6.11 o                         
  -5   1   8         49.86         46.96         2.17 o                         
  -4   1   8       1080.48       1058.31        17.33 o                         
  -3   1   8       1302.52       1236.09        19.47 o                         
  -2   1   8       2499.53       2516.54        24.86 o                         
  -1   1   8       2741.80       2680.91        26.65 o                         
   0   1   8       1065.48       1063.50        13.64 o                         
   1   1   8       1037.68       1034.65        13.81 o                         
   2   1   8        189.65        185.87         4.92 o                         
   3   1   8         69.49         75.92         3.54 o                         
   4   1   8         58.01         65.70         4.01 o                         
 -10   2   8        502.55        492.73        11.51 o                         
  -9   2   8        770.17        749.32        12.87 o                         
  -8   2   8       1073.41       1074.79        17.22 o                         
  -7   2   8       1329.84       1330.16        19.28 o                         
  -6   2   8        504.07        507.65        10.80 o                         
  -5   2   8       1101.70       1070.00        17.64 o                         
  -4   2   8       1959.78       1810.75        27.19 o                         
  -3   2   8        785.18        785.67        10.68 o                         
  -2   2   8          4.42          6.49         1.26 o                         
  -1   2   8        102.15        101.70         3.49 o                         
   0   2   8         58.80         64.09         2.81 o                         
   1   2   8          0.35          1.93         1.66 o                         
   2   2   8        242.46        239.91         5.55 o                         
   3   2   8         87.82         77.09         5.60 o                         
   4   2   8          0.67         -1.18         1.44 o                         
 -10   3   8        502.99        534.50        17.12 o                         
  -9   3   8        638.51        636.34        14.76 o                         
  -8   3   8        512.72        512.61        10.39 o                         
  -7   3   8        290.92        299.51         7.16 o                         
  -6   3   8        568.83        532.78        13.00 o                         
  -5   3   8         94.45         97.38         3.99 o                         
  -4   3   8        650.90        593.58        11.20 o                         
  -3   3   8          3.81          5.37         1.13 o                         
  -2   3   8        383.39        409.92         8.81 o                         
  -1   3   8        329.39        333.45         7.18 o                         
   0   3   8         23.05         24.97         2.60 o                         
   1   3   8         65.80         63.25         4.70 o                         
   2   3   8        114.50        109.26         3.99 o                         
   3   3   8        152.22        154.79         6.05 o                         
 -10   4   8          4.15          2.52         2.56 o                         
  -9   4   8         51.44         52.58         4.39 o                         
  -8   4   8         76.11         77.49         7.13 o                         
  -7   4   8         88.97         77.89         3.61 o                         
  -6   4   8        279.61        261.61         6.80 o                         
  -5   4   8       1171.99       1102.75        17.95 o                         
  -4   4   8          0.76          2.47         1.15 o                         
  -3   4   8        836.27        818.20        11.27 o                         
  -2   4   8       1223.85       1155.60        16.63 o                         
  -1   4   8          5.44          8.11         1.75 o                         
   0   4   8        644.77        634.36        15.76 o                         
   1   4   8       1903.85       1810.67        32.67 o                         
   2   4   8         19.46         21.71         3.32 o                         
   3   4   8         48.99         54.14         4.63 o                         
 -10   5   8          1.70          4.38         2.66 o                         
  -9   5   8          5.15          9.51         2.48 o                         
  -8   5   8         24.37         23.50         2.96 o                         
  -7   5   8          4.42          5.95         1.53 o                         
  -6   5   8        734.94        703.50        12.98 o                         
  -5   5   8        910.67        875.66        19.39 o                         
  -4   5   8        721.43        733.33        11.63 o                         
  -3   5   8       2156.31       2189.01        25.19 o                         
  -2   5   8       1266.79       1257.46        18.00 o                         
  -1   5   8        843.81        834.50        16.08 o                         
   0   5   8        156.80        159.91         6.62 o                         
   1   5   8        111.19        115.08         6.10 o                         
   2   5   8        642.92        644.05        15.78 o                         
  -9   6   8        128.83        140.73         6.32 o                         
  -8   6   8        830.31        856.61        16.72 o                         
  -7   6   8       1614.98       1566.81        36.99 o                         
  -6   6   8        850.06        875.08        13.50 o                         
  -5   6   8        334.39        359.37         9.73 o                         
  -4   6   8        469.81        478.40         8.70 o                         
  -3   6   8        107.38        108.50         3.90 o                         
  -2   6   8          7.51          7.54         1.93 o                         
  -1   6   8        153.69        142.28         5.87 o                         
   0   6   8          1.27          2.64         1.98 o                         
   1   6   8         38.65         46.05         4.36 o                         
  -9   7   8        134.62        136.77         7.01 o                         
  -8   7   8        345.47        363.49         9.50 o                         
  -7   7   8        199.10        215.86         6.55 o                         
  -6   7   8         14.42         17.15         3.62 o                         
  -5   7   8         49.63         50.36         3.94 o                         
  -4   7   8         27.64         33.98         2.33 o                         
  -3   7   8        130.13        134.49         5.12 o                         
  -2   7   8        327.08        314.78         8.69 o                         
  -1   7   8        111.64        118.40         5.74 o                         
   0   7   8          5.64          7.03         2.42 o                         
  -9   8   8        253.82        278.23        10.22 o                         
  -8   8   8          2.10         -0.23         2.68 o                         
  -7   8   8         12.74         13.77         3.42 o                         
  -6   8   8         46.32         65.77         5.65 o                         
  -5   8   8          6.96          6.02         2.52 o                         
  -4   8   8         67.93         69.62         5.17 o                         
  -3   8   8        110.21        116.55         4.91 o                         
  -2   8   8         95.12         99.71         9.58 o                         
  -1   8   8        230.46        234.08        13.28 o                         
  -8   9   8         22.01         15.47         5.79 o                         
  -7   9   8        117.87        140.36        12.03 o                         
  -4   9   8        637.74        668.34        27.18 o                         
  -3   9   8        549.19        540.79        19.16 o                         
  -2   9   8        432.58        448.66        20.94 o                         
  -1 -11   9        405.87        332.81        22.73 o                         
   0 -11   9          3.77          5.79         2.52 o                         
   1 -11   9         95.05        101.80         6.28 o                         
   2 -11   9        408.77        446.88        20.94 o                         
  -3 -10   9         74.42         83.26         6.74 o                         
  -2 -10   9          2.95          3.12         3.56 o                         
  -1 -10   9         48.56         57.93         7.13 o                         
   0 -10   9          4.12          7.35         2.52 o                         
   1 -10   9         28.94         26.30         4.10 o                         
   2 -10   9         98.24        104.71         9.80 o                         
   3 -10   9          1.08          2.67         2.21 o                         
  -4  -9   9        194.51        217.38        10.02 o                         
  -3  -9   9        165.91        175.07         8.75 o                         
  -2  -9   9         58.51         54.36         7.13 o                         
  -1  -9   9          0.95          0.00         2.67 o                         
   0  -9   9          2.43          5.17         2.67 o                         
   1  -9   9          7.35         11.14         4.46 o                         
   2  -9   9        243.48        253.72        10.69 o                         
   3  -9   9        377.04        396.98        10.97 o                         
   4  -9   9        346.60        358.39        10.61 o                         
  -5  -8   9         47.59         62.38         9.36 o                         
  -4  -8   9         24.72         28.34         5.13 o                         
  -3  -8   9        289.28        288.65        10.97 o                         
  -2  -8   9        410.91        416.87        13.05 o                         
  -1  -8   9        737.73        766.32        25.84 o                         
   0  -8   9       1008.22        976.20        31.19 o                         
   1  -8   9        861.98        885.77        17.06 o                         
   2  -8   9        461.07        471.03        11.57 o                         
   3  -8   9        192.03        214.40         8.06 o                         
   4  -8   9        139.97        134.41         6.42 o                         
  -6  -7   9        800.35        771.23        32.97 o                         
  -5  -7   9        797.04        785.93        31.64 o                         
  -4  -7   9        638.29        599.27        25.40 o                         
  -3  -7   9        606.88        633.58        25.40 o                         
  -2  -7   9       2603.53       2585.59        52.13 o                         
  -1  -7   9       1530.63       1562.50        30.86 o                         
   0  -7   9         57.89         74.52         4.12 o                         
   1  -7   9          0.81          0.45         1.54 o                         
   2  -7   9         10.43          9.30         2.22 o                         
   3  -7   9         15.26         16.53         2.99 o                         
   4  -7   9        139.66        155.22         8.66 o                         
   5  -7   9         21.18         18.71         6.24 o                         
  -6  -6   9        710.15        663.07        18.39 o                         
  -5  -6   9        273.55        285.42        10.70 o                         
  -4  -6   9         11.24         14.30         4.01 o                         
  -3  -6   9        206.07        181.07         7.71 o                         
  -2  -6   9         90.68         85.11         4.13 o                         
  -1  -6   9         76.88         79.86         4.37 o                         
   0  -6   9          2.54          2.67         1.44 o                         
   1  -6   9         55.68         61.00         4.71 o                         
   2  -6   9        176.02        164.50         7.88 o                         
   3  -6   9         26.99         28.60         4.68 o                         
   4  -6   9         49.55         56.70         5.82 o                         
   5  -6   9          5.40          6.61         2.66 o                         
  -7  -5   9          0.25         -0.77         1.71 o                         
  -6  -5   9         22.78         20.68         5.35 o                         
  -5  -5   9         91.46        102.19         6.21 o                         
  -4  -5   9        125.17        139.52        13.59 o                         
  -3  -5   9        706.21        656.92        12.83 o                         
  -2  -5   9        125.63        132.90         4.91 o                         
  -1  -5   9          0.28          1.58         1.19 o                         
   0  -5   9        419.31        429.97         8.48 o                         
   1  -5   9        629.90        632.02        12.90 o                         
   2  -5   9         50.68         52.86         3.73 o                         
   3  -5   9        351.49        338.76        14.14 o                         
   4  -5   9       1256.15       1260.93        29.30 o                         
   5  -5   9        740.49        767.08        21.88 o                         
  -8  -4   9        161.40        166.27         8.56 o                         
  -7  -4   9          3.75          5.24         2.46 o                         
  -6  -4   9        166.52        169.53        11.14 o                         
  -5  -4   9         26.86         32.83         4.04 o                         
  -4  -4   9        178.50        187.22         5.28 o                         
  -3  -4   9       1766.59       1727.17        22.90 o                         
  -2  -4   9        503.33        500.80         9.07 o                         
  -1  -4   9         33.83         39.90         2.25 o                         
   0  -4   9       1225.38       1233.28        15.95 o                         
   1  -4   9       2463.59       2446.95        31.17 o                         
   2  -4   9        779.42        780.64        15.27 o                         
   3  -4   9        116.54        125.34         5.72 o                         
   4  -4   9        327.23        329.68         9.95 o                         
   5  -4   9        127.86        145.10         6.91 o                         
  -8  -3   9        532.70        528.88        27.63 o                         
  -7  -3   9        883.31        884.53        32.31 o                         
  -6  -3   9       1997.61       1981.36        35.81 o                         
  -5  -3   9       1657.08       1598.76        21.86 o                         
  -4  -3   9       2338.45       2301.13        29.08 o                         
  -3  -3   9       1570.78       1565.34        20.93 o                         
  -2  -3   9          6.51         15.97         3.90 o                         
  -1  -3   9        105.70        109.41         3.43 o                         
   0  -3   9        717.92        709.52        15.35 o                         
   1  -3   9        265.74        255.05         5.77 o                         
   2  -3   9         58.31         54.42         3.73 o                         
   3  -3   9        260.77        273.31         8.32 o                         
   4  -3   9         57.68         59.91         4.46 o                         
   5  -3   9         43.27         42.83         4.50 o                         
  -9  -2   9        742.68        768.43        20.22 o                         
  -8  -2   9        429.57        427.09        13.28 o                         
  -7  -2   9        542.47        554.69         9.52 o                         
  -6  -2   9         61.21         67.41         3.35 o                         
  -5  -2   9        453.13        452.68         8.62 o                         
  -4  -2   9          5.57          7.07         1.38 o                         
  -3  -2   9        221.37        218.47         6.10 o                         
  -2  -2   9        638.52        639.16         9.45 o                         
  -1  -2   9         26.76         29.70         2.24 o                         
   0  -2   9        399.94        401.34         7.11 o                         
   1  -2   9         88.30         90.90         3.16 o                         
   2  -2   9         36.37         38.89         2.42 o                         
   3  -2   9          0.01          1.76         1.70 o                         
   4  -2   9         13.16         13.27         2.68 o                         
   5  -2   9         39.83         48.05        12.48 o                         
  -9  -1   9          1.75          0.51         2.14 o                         
  -8  -1   9          3.52          3.76         1.40 o                         
  -7  -1   9        853.44        828.26        12.27 o                         
  -6  -1   9        708.67        636.08        10.90 o                         
  -5  -1   9        657.69        639.93        10.56 o                         
  -4  -1   9        213.00        169.07         4.49 o                         
  -3  -1   9        595.28        569.99         9.44 o                         
  -2  -1   9        401.35        390.73         6.58 o                         
  -1  -1   9        102.29        102.53         3.23 o                         
   0  -1   9        332.89        318.51         5.72 o                         
   1  -1   9        293.45        287.67         5.69 o                         
   2  -1   9        691.28        685.89        10.13 o                         
   3  -1   9        449.27        471.72        11.39 o                         
   4  -1   9        930.63        960.53        19.01 o                         
  -9   0   9         27.72         27.08         2.69 o                         
  -8   0   9         48.71         49.38         3.02 o                         
  -7   0   9         19.89         18.05         2.21 o                         
  -6   0   9          3.26          8.07         1.61 o                         
  -5   0   9       1144.22       1159.47        16.08 o                         
  -4   0   9        733.38        679.22        10.48 o                         
  -3   0   9        281.15        251.85         5.26 o                         
  -2   0   9       2216.74       2274.69        25.20 o                         
  -1   0   9       1027.54       1029.99        12.39 o                         
   0   0   9        800.64        791.47        14.98 o                         
   1   0   9        823.60        818.15        13.28 o                         
   2   0   9        431.11        444.20         8.32 o                         
   3   0   9        364.12        368.35         7.89 o                         
   4   0   9          3.91          5.38         2.03 o                         
 -10   1   9         83.44         87.47         5.31 o                         
  -9   1   9        404.67        407.46         8.12 o                         
  -8   1   9       1479.33       1420.15        18.29 o                         
  -7   1   9       1719.13       1663.41        22.17 o                         
  -6   1   9       1147.99       1143.68        19.74 o                         
  -5   1   9        696.04        731.98        13.85 o                         
  -4   1   9        806.34        783.41        20.02 o                         
  -3   1   9       2137.85       2027.45        30.18 o                         
  -2   1   9        844.65        830.97        11.82 o                         
  -1   1   9          7.50         10.78         1.24 o                         
   0   1   9         84.08         85.01         2.89 o                         
   1   1   9         50.68         52.48         3.73 o                         
   2   1   9         30.41         28.48         2.46 o                         
   3   1   9        168.36        169.27         5.16 o                         
 -10   2   9        765.70        810.55        22.17 o                         
  -9   2   9        769.66        806.05        19.04 o                         
  -8   2   9        317.41        316.44         7.99 o                         
  -7   2   9        423.36        419.82        12.05 o                         
  -6   2   9        493.71        485.15        10.68 o                         
  -5   2   9          0.27          0.70         1.30 o                         
  -4   2   9          3.90          2.86         1.42 o                         
  -3   2   9         61.31         78.13         3.47 o                         
  -2   2   9        130.21        128.20         3.93 o                         
  -1   2   9         43.85         40.00         2.63 o                         
   0   2   9        345.30        351.75         8.15 o                         
   1   2   9         84.98         93.17         3.28 o                         
   2   2   9          0.87          1.92         1.59 o                         
   3   2   9         62.98         64.04         3.73 o                         
 -10   3   9          2.28          7.44         3.10 o                         
  -9   3   9         68.82         71.71         4.98 o                         
  -8   3   9          5.94          6.92         2.06 o                         
  -7   3   9          2.74          3.12         1.68 o                         
  -6   3   9        157.52        162.51         5.56 o                         
  -5   3   9        146.88        166.27         5.49 o                         
  -4   3   9        471.52        426.07         9.36 o                         
  -3   3   9         32.24         32.62         2.70 o                         
  -2   3   9        192.21        188.05         4.85 o                         
  -1   3   9        457.27        447.48         9.19 o                         
   0   3   9       1479.63       1413.31        20.88 o                         
   1   3   9        271.28        282.20         7.75 o                         
   2   3   9        252.76        246.25         9.07 o                         
 -10   4   9          0.42         -0.39         2.35 o                         
  -9   4   9         11.88         16.41         3.02 o                         
  -8   4   9         17.00         17.90         2.32 o                         
  -7   4   9        121.22        116.82         4.97 o                         
  -6   4   9         36.79         42.50         4.06 o                         
  -5   4   9          4.32          8.94         1.90 o                         
  -4   4   9       1094.36       1061.46        15.89 o                         
  -3   4   9       1260.22       1208.09        22.64 o                         
  -2   4   9        480.65        503.09         9.67 o                         
  -1   4   9       1695.32       1671.01        23.48 o                         
   0   4   9       1201.04       1197.92        22.13 o                         
   1   4   9        363.92        375.43        11.12 o                         
   2   4   9         25.12         23.00         3.68 o                         
  -9   5   9        296.40        318.29         9.70 o                         
  -8   5   9        378.48        399.46        10.20 o                         
  -7   5   9       1249.53       1291.53        19.08 o                         
  -6   5   9       1079.08       1061.92        18.23 o                         
  -5   5   9        686.82        638.26        12.30 o                         
  -4   5   9        560.64        573.35        10.31 o                         
  -3   5   9        341.97        340.51         6.78 o                         
  -2   5   9         15.67         19.63         3.66 o                         
  -1   5   9         53.87         47.90         3.87 o                         
   0   5   9          8.16          9.64         2.48 o                         
   1   5   9         61.68         51.57         4.59 o                         
  -9   6   9        164.82        174.22         9.45 o                         
  -8   6   9        299.20        340.35        14.80 o                         
  -7   6   9        202.99        195.30        11.38 o                         
  -6   6   9         80.52         73.47         3.77 o                         
  -5   6   9         18.96         17.43         2.05 o                         
  -4   6   9          6.41          5.06         1.59 o                         
  -3   6   9        127.72        125.98         4.38 o                         
  -2   6   9        356.96        371.79         9.84 o                         
  -1   6   9         91.14         85.08         4.94 o                         
   0   6   9          3.74          1.31         1.70 o                         
  -9   7   9         42.01         43.09         3.98 o                         
  -8   7   9        167.19        175.46         6.35 o                         
  -7   7   9        192.74        220.40         6.48 o                         
  -6   7   9         30.10         28.80         2.33 o                         
  -5   7   9         59.53         68.61         3.48 o                         
  -4   7   9          3.42          3.68         1.46 o                         
  -3   7   9          0.78          0.47         1.36 o                         
  -2   7   9        158.59        147.37         6.13 o                         
  -1   7   9        166.99        160.13        10.67 o                         
  -8   8   9         27.61         29.25         2.88 o                         
  -7   8   9        157.39        161.35        10.03 o                         
  -6   8   9         53.43         55.11         5.33 o                         
  -5   8   9        478.47        519.74        16.38 o                         
  -4   8   9        904.93        981.30        18.04 o                         
  -3   8   9        317.14        324.57         8.98 o                         
  -2   8   9        140.98        128.02         9.48 o                         
  -5   9   9        208.69        224.98        16.04 o                         
  -4   9   9         61.61         84.66         4.23 o                         
  -2 -10  10         87.80        102.04         9.36 o                         
  -1 -10  10          0.71         -2.67         2.67 o                         
   0 -10  10         24.56         20.94         5.79 o                         
   1 -10  10         11.23         13.80         2.98 o                         
   2 -10  10          6.87         14.70         4.90 o                         
  -3  -9  10          1.47          9.20         3.79 o                         
  -2  -9  10        177.28        158.63        11.14 o                         
  -1  -9  10        803.97        859.90        29.41 o                         
   0  -9  10        655.78        667.94        17.64 o                         
   1  -9  10        361.97        351.06        12.13 o                         
   2  -9  10        429.83        447.12        14.63 o                         
   3  -9  10        333.71        353.58        10.61 o                         
  -5  -8  10        612.53        635.81        29.41 o                         
  -4  -8  10        707.56        773.01        31.64 o                         
  -3  -8  10        279.10        281.57        16.93 o                         
  -2  -8  10        693.12        666.11        26.29 o                         
   0  -8  10       1313.56       1294.93        28.63 o                         
   1  -8  10        166.74        169.53         6.68 o                         
   2  -8  10         14.73         17.80         3.53 o                         
   3  -8  10          8.10          5.79         2.52 o                         
  -5  -7  10        135.05        153.73        13.37 o                         
  -4  -7  10        187.84        184.47        13.81 o                         
  -3  -7  10         40.54         28.52         6.68 o                         
  -2  -7  10         31.65         31.64         6.68 o                         
   0  -7  10         33.17         25.68         3.74 o                         
   1  -7  10         11.69         13.23         3.12 o                         
   2  -7  10         12.80          9.08         2.98 o                         
   3  -7  10        106.90        103.80         7.08 o                         
   4  -7  10         38.17         34.86         5.33 o                         
  -6  -6  10        162.78        194.47         9.80 o                         
  -5  -6  10          1.14          4.60         2.63 o                         
  -4  -6  10         55.74         50.18         4.92 o                         
  -3  -6  10        311.88        312.98        24.06 o                         
  -2  -6  10        296.86        313.77         8.44 o                         
  -1  -6  10        203.12        191.47         6.36 o                         
   0  -6  10        183.21        183.80         6.42 o                         
   1  -6  10        148.47        135.54         5.73 o                         
   2  -6  10        142.80        150.23         6.32 o                         
   3  -6  10        356.51        366.10        13.54 o                         
   4  -6  10        153.37        176.68         9.45 o                         
  -7  -5  10          1.95          2.09         2.46 o                         
  -6  -5  10          2.05          4.01         4.68 o                         
  -5  -5  10         19.92         27.36         4.23 o                         
  -4  -5  10        448.21        435.37        13.05 o                         
  -3  -5  10        275.98        283.98         7.87 o                         
  -2  -5  10        242.77        250.90         7.29 o                         
  -1  -5  10       1471.73       1477.81        21.04 o                         
   0  -5  10        616.65        627.55        11.27 o                         
   1  -5  10        204.28        202.41         6.88 o                         
   2  -5  10        696.77        694.83        14.75 o                         
   3  -5  10        787.39        836.17        17.34 o                         
   4  -5  10         91.27         97.55         5.62 o                         
  -8  -4  10         70.33         61.94         7.13 o                         
  -7  -4  10        264.25        261.80        10.27 o                         
  -6  -4  10        670.34        694.15        17.88 o                         
  -5  -4  10       2245.67       2223.50        37.13 o                         
  -4  -4  10       3854.67       3784.19        59.81 o                         
  -3  -4  10        897.38        869.18        18.09 o                         
  -2  -4  10        300.16        286.77         6.78 o                         
  -1  -4  10        736.94        780.58        11.62 o                         
   0  -4  10        105.46        116.09         4.30 o                         
   1  -4  10         34.45         42.92         3.47 o                         
   2  -4  10         42.99         42.59         3.92 o                         
   3  -4  10        273.51        274.56         8.76 o                         
   4  -4  10         21.68         21.38         3.29 o                         
  -8  -3  10        543.43        527.88        37.88 o                         
  -7  -3  10        538.40        533.23        27.18 o                         
  -6  -3  10        416.80        411.53         8.77 o                         
  -5  -3  10        782.15        759.69        12.74 o                         
  -4  -3  10          5.77          5.11         1.44 o                         
  -3  -3  10          0.76          4.41         1.40 o                         
  -2  -3  10        221.48        230.31         5.89 o                         
  -1  -3  10        200.73        216.73         5.81 o                         
   0  -3  10         79.47         78.29         3.26 o                         
   1  -3  10         87.12         96.36         4.12 o                         
   2  -3  10         28.40         32.67         5.71 o                         
   3  -3  10         56.51         58.01         4.45 o                         
   4  -3  10          1.20          1.14         1.81 o                         
  -8  -2  10         12.69         13.69         2.97 o                         
  -7  -2  10        260.86        259.91         6.82 o                         
  -6  -2  10        451.04        433.46         8.77 o                         
  -5  -2  10        602.08        564.49        10.15 o                         
  -4  -2  10         50.60         43.29         2.63 o                         
  -3  -2  10        651.84        645.34        10.85 o                         
  -2  -2  10         41.19         36.45         2.56 o                         
  -1  -2  10        794.45        764.05        11.18 o                         
   0  -2  10         51.62         56.10         2.90 o                         
   1  -2  10         79.47         83.32         4.65 o                         
   2  -2  10        368.28        370.22         9.76 o                         
   3  -2  10        484.46        503.86        12.19 o                         
   4  -2  10        554.34        580.02        16.87 o                         
  -9  -1  10         12.26          8.02         4.46 o                         
  -8  -1  10         70.23         66.55         3.41 o                         
  -7  -1  10        383.89        376.18        11.96 o                         
  -6  -1  10          4.04          6.49         1.58 o                         
  -5  -1  10        535.51        515.08         9.26 o                         
  -4  -1  10         33.98         46.40         2.56 o                         
  -3  -1  10       1425.74       1415.73        19.87 o                         
  -2  -1  10       2239.02       2134.62        27.39 o                         
  -1  -1  10        537.15        530.58        12.91 o                         
   0  -1  10        423.38        446.49         7.39 o                         
   1  -1  10        138.57        143.26         4.15 o                         
   2  -1  10        730.43        743.78        11.03 o                         
   3  -1  10        458.40        464.20        11.54 o                         
  -9   0  10        419.64        411.39         9.79 o                         
  -8   0  10        454.01        471.97         8.74 o                         
  -7   0  10        590.10        597.39        10.68 o                         
  -6   0  10       1804.16       1736.56        23.13 o                         
  -5   0  10       1961.04       1855.36        24.02 o                         
  -4   0  10       1224.43       1228.98        21.56 o                         
  -3   0  10        630.97        653.85        10.40 o                         
  -2   0  10        960.55        938.64        13.84 o                         
  -1   0  10        820.09        791.57        10.96 o                         
   0   0  10          2.19          2.44         1.22 o                         
   1   0  10         30.07         33.02         2.38 o                         
   2   0  10        115.02        107.00         3.82 o                         
   3   0  10         85.38         95.93         5.85 o                         
  -9   1  10        854.61        835.18        12.67 o                         
  -8   1  10        718.11        739.76        13.76 o                         
  -7   1  10        269.43        266.26        11.09 o                         
  -6   1  10        135.36        120.30         5.24 o                         
  -5   1  10        245.57        228.22         7.06 o                         
  -4   1  10          5.77          6.39         1.88 o                         
  -3   1  10        155.88        133.95         6.37 o                         
  -2   1  10         52.96         46.35         3.04 o                         
  -1   1  10          7.13          5.17         1.00 o                         
   0   1  10        184.85        193.35         4.92 o                         
   1   1  10        259.46        255.17         5.68 o                         
   2   1  10         95.64         95.22         3.85 o                         
   3   1  10         10.61          9.19         2.59 o                         
  -9   2  10          0.07          2.31         2.23 o                         
  -8   2  10         37.68         40.91         3.44 o                         
  -7   2  10         83.53         83.05         4.58 o                         
  -6   2  10         30.02         36.44         3.39 o                         
  -5   2  10        176.61        179.76         6.02 o                         
  -4   2  10        368.67        356.61         8.84 o                         
  -3   2  10          1.87          4.92         1.61 o                         
  -2   2  10         21.34         21.59         2.25 o                         
  -1   2  10          9.91         10.85         1.89 o                         
   0   2  10        339.18        315.15        11.11 o                         
   1   2  10        539.24        548.63        11.54 o                         
   2   2  10        732.74        726.47        12.55 o                         
  -9   3  10         14.91         14.06         2.53 o                         
  -8   3  10        141.33        155.46         5.57 o                         
  -7   3  10         45.66         47.36         3.67 o                         
  -6   3  10         52.66         51.64         3.46 o                         
  -5   3  10        342.84        317.23         8.18 o                         
  -4   3  10        250.98        249.95         7.13 o                         
  -3   3  10          7.16          8.09         1.99 o                         
  -2   3  10        918.51        925.01        13.60 o                         
  -1   3  10       1622.72       1629.91        23.44 o                         
   0   3  10        583.02        587.60        11.87 o                         
   1   3  10        510.44        532.91        13.79 o                         
   2   3  10        179.08        188.48        13.81 o                         
  -9   4  10        275.35        275.09         8.98 o                         
  -8   4  10        769.45        781.53        14.05 o                         
  -7   4  10       1200.13       1222.38        21.27 o                         
  -6   4  10       1075.98       1039.31        18.48 o                         
  -5   4  10        982.20        957.73        17.10 o                         
  -4   4  10        278.53        290.30         6.95 o                         
  -3   4  10        309.39        283.37         7.14 o                         
  -2   4  10        346.02        362.45         7.60 o                         
  -1   4  10        114.40        106.14         5.03 o                         
   0   4  10         32.33         30.24         3.69 o                         
   1   4  10         88.65         86.71         5.63 o                         
  -9   5  10        281.48        309.97         9.95 o                         
  -8   5  10        233.89        231.19        11.55 o                         
  -7   5  10         72.92         85.94         4.49 o                         
  -6   5  10        134.48        144.81         6.30 o                         
  -5   5  10        175.71        152.16         5.94 o                         
  -4   5  10          8.52          7.03         1.63 o                         
  -3   5  10        197.18        200.93         6.00 o                         
  -2   5  10        113.18        118.31         5.92 o                         
  -1   5  10          6.76          8.02         2.32 o                         
   0   5  10         62.94         58.94         6.75 o                         
  -8   6  10        311.51        318.96         8.97 o                         
  -7   6  10        123.86        148.36         5.08 o                         
  -6   6  10         11.13         13.27         2.04 o                         
  -5   6  10         21.99         21.89         2.36 o                         
  -4   6  10          1.64          2.13         1.48 o                         
  -3   6  10         25.69         33.93         8.00 o                         
  -2   6  10         71.29         75.25         4.68 o                         
  -1   6  10         47.14         41.20         3.93 o                         
  -8   7  10         70.59         89.30         5.61 o                         
  -7   7  10         10.99         11.22         2.04 o                         
  -6   7  10        274.04        295.01         9.54 o                         
  -5   7  10        523.52        577.02        14.05 o                         
  -4   7  10        223.00        234.23        13.72 o                         
  -3   7  10        538.53        536.90        13.44 o                         
  -2   7  10        506.88        571.65        24.06 o                         
  -7   8  10        505.36        583.68        25.40 o                         
  -5   8  10        138.24        138.25         5.28 o                         
  -4   8  10         78.01         83.99        15.15 o                         
   1  -9  11        481.51        495.45        22.28 o                         
  -4  -8  11         42.38         53.92         8.02 o                         
  -3  -8  11        113.73        130.11        11.59 o                         
   1  -8  11         72.28         66.63         5.51 o                         
   2  -8  11         13.02          9.50         2.98 o                         
  -5  -7  11         24.68         31.92         4.60 o                         
  -4  -7  11        126.12        141.92         7.80 o                         
  -3  -7  11         35.70         42.36         4.78 o                         
  -2  -7  11        286.50        289.41        16.49 o                         
  -1  -7  11         74.79         73.98         5.19 o                         
   0  -7  11         16.29         11.70         5.35 o                         
   1  -7  11         14.87         17.39         4.01 o                         
   2  -7  11        111.62        120.90        11.59 o                         
   3  -7  11        241.93        248.01        13.26 o                         
  -6  -6  11         25.93         20.98         4.18 o                         
  -5  -6  11          2.80          3.70         2.46 o                         
  -4  -6  11        112.57        112.09         6.64 o                         
  -3  -6  11         62.31         62.83         5.13 o                         
  -2  -6  11        501.36        514.24        11.83 o                         
  -1  -6  11        508.65        511.77        20.65 o                         
   0  -6  11        435.76        435.96        10.76 o                         
   1  -6  11       1085.43       1082.27        20.00 o                         
   2  -6  11        445.37        465.27        14.47 o                         
   3  -6  11        137.12        170.01         7.46 o                         
  -7  -5  11        140.35        153.73        10.69 o                         
  -6  -5  11         48.57         46.39         5.02 o                         
  -5  -5  11        820.43        776.06        19.69 o                         
  -4  -5  11       1988.30       1978.26        48.99 o                         
  -3  -5  11       1649.04       1606.36        26.20 o                         
  -2  -5  11        917.04        941.09        21.72 o                         
  -1  -5  11        484.87        465.75        11.17 o                         
   0  -5  11        353.86        346.18        15.02 o                         
   1  -5  11        106.31        107.92         5.24 o                         
   2  -5  11          0.18          3.10         1.88 o                         
   3  -5  11         20.56         19.65         3.88 o                         
  -7  -4  11         34.57         26.57         4.18 o                         
  -6  -4  11        392.21        374.05        12.18 o                         
  -5  -4  11        902.54        905.32        17.22 o                         
  -4  -4  11        322.78        307.52        16.25 o                         
  -3  -4  11         33.30         35.41         3.26 o                         
  -2  -4  11         80.41         77.82         4.31 o                         
  -1  -4  11         27.38         31.67         3.26 o                         
   0  -4  11        519.11        521.28        10.38 o                         
   1  -4  11        308.49        311.07         8.78 o                         
   2  -4  11        238.73        232.11         7.91 o                         
   3  -4  11         29.60         28.17         3.55 o                         
  -7  -3  11        335.65        358.19        11.86 o                         
  -6  -3  11        110.66        111.52         4.65 o                         
  -5  -3  11        295.26        296.77         8.49 o                         
  -4  -3  11        153.08        137.63         4.63 o                         
  -3  -3  11        382.58        360.75         7.96 o                         
  -2  -3  11         23.63         23.95         2.64 o                         
  -1  -3  11        383.61        369.67         8.20 o                         
   0  -3  11         21.72         24.49         2.37 o                         
   1  -3  11        784.46        768.22        15.45 o                         
   2  -3  11         47.59         53.64         4.26 o                         
   3  -3  11        106.35        116.94         6.03 o                         
  -8  -2  11         27.96         26.63         3.79 o                         
  -7  -2  11         54.82         49.33         3.86 o                         
  -6  -2  11          8.88          7.87         1.75 o                         
  -5  -2  11          5.40          6.58         1.61 o                         
  -4  -2  11        164.07        156.99         4.89 o                         
  -3  -2  11        868.99        873.03        13.83 o                         
  -2  -2  11        321.10        331.64         7.46 o                         
  -1  -2  11       1905.75       1931.18        25.97 o                         
   0  -2  11        941.35        956.31        13.89 o                         
   1  -2  11         34.15         36.24         2.81 o                         
   2  -2  11        285.41        311.42        11.45 o                         
   3  -2  11        163.80        177.46        10.40 o                         
  -8  -1  11        109.69        109.63         4.17 o                         
  -7  -1  11        994.48        981.74        15.74 o                         
  -6  -1  11        732.45        731.37        12.38 o                         
  -5  -1  11        458.57        472.19         8.98 o                         
  -4  -1  11       1701.20       1626.54        22.12 o                         
  -3  -1  11       2530.73       2417.59        30.67 o                         
  -2  -1  11       1215.93       1254.09        22.00 o                         
  -1  -1  11         12.36         16.62         1.83 o                         
   0  -1  11        142.12        146.04         6.58 o                         
   1  -1  11        318.09        320.37         6.57 o                         
   2  -1  11         65.88         63.82         4.33 o                         
  -9   0  11        557.38        572.90        10.30 o                         
  -8   0  11        566.08        594.53        10.06 o                         
  -7   0  11        464.35        448.40         8.80 o                         
  -6   0  11        189.06        202.00         6.69 o                         
  -5   0  11         59.42         65.49         4.24 o                         
  -4   0  11         14.41         14.24         1.68 o                         
  -3   0  11         22.38         15.90         1.71 o                         
  -2   0  11         39.38         46.52         2.70 o                         
  -1   0  11         51.78         51.19         3.39 o                         
   0   0  11         29.73         28.47         2.66 o                         
   1   0  11         20.51         22.60         2.17 o                         
   2   0  11        171.42        174.81         4.96 o                         
  -9   1  11         38.19         43.86         3.81 o                         
  -8   1  11          0.02          1.06         1.66 o                         
  -7   1  11          0.41          1.23         1.81 o                         
  -6   1  11        175.44        164.57         6.28 o                         
  -5   1  11        596.70        574.12        12.62 o                         
  -4   1  11         85.42         84.17         4.42 o                         
  -3   1  11         11.89         15.07         2.96 o                         
  -2   1  11         23.92         24.20         2.72 o                         
  -1   1  11         58.65         59.49         3.40 o                         
   0   1  11          5.83          7.87         1.31 o                         
   1   1  11         82.51         86.58         4.32 o                         
   2   1  11        258.50        269.11         6.78 o                         
  -9   2  11          1.34          3.64         2.12 o                         
  -8   2  11          5.74          5.24         2.03 o                         
  -7   2  11          0.76          2.41         1.76 o                         
  -6   2  11         93.61        107.35         5.11 o                         
  -5   2  11        422.14        412.13        16.49 o                         
  -4   2  11        311.41        323.22         8.76 o                         
  -3   2  11        196.95        198.84         8.17 o                         
  -2   2  11        302.09        306.82         7.97 o                         
  -1   2  11        211.44        225.40         6.21 o                         
   0   2  11        914.58        890.06        14.38 o                         
   1   2  11        485.33        499.65        11.36 o                         
  -9   3  11        234.63        244.46        13.95 o                         
  -8   3  11        620.87        598.43        12.17 o                         
  -7   3  11        699.92        673.87        14.41 o                         
  -6   3  11       1356.16       1359.80        34.45 o                         
  -5   3  11       1543.19       1591.34        26.01 o                         
  -4   3  11        577.92        566.83        19.38 o                         
  -3   3  11        185.52        198.53         8.42 o                         
  -2   3  11        129.21        131.73         5.32 o                         
  -1   3  11        330.38        329.64         7.74 o                         
   0   3  11         37.83         39.67         4.18 o                         
  -8   4  11        504.26        488.80        10.66 o                         
  -7   4  11        100.19        103.24         5.08 o                         
  -6   4  11         61.35         62.55         3.99 o                         
  -5   4  11         84.10         88.55         5.01 o                         
  -4   4  11         20.15         29.35         3.02 o                         
  -3   4  11         32.14         35.51         4.05 o                         
  -2   4  11         50.18         57.35         3.83 o                         
  -1   4  11        109.33        108.40         4.61 o                         
   0   4  11          7.04          7.58         4.46 o                         
  -8   5  11         57.77         68.92         3.81 o                         
  -7   5  11        493.68        517.45        12.64 o                         
  -6   5  11        167.02        171.37         6.16 o                         
  -5   5  11          0.83          1.15         1.74 o                         
  -4   5  11         68.86         71.28         3.80 o                         
  -3   5  11         84.91         80.75         4.16 o                         
  -2   5  11         33.07         35.18         3.78 o                         
  -1   5  11        136.34        159.97        12.03 o                         
  -7   6  11          0.99          1.01         2.60 o                         
  -6   6  11          1.28          0.55         1.37 o                         
  -5   6  11        155.36        154.21         8.49 o                         
  -4   6  11        581.70        573.87        14.35 o                         
  -3   6  11        648.44        704.64        20.32 o                         
  -6   7  11        446.63        494.59        11.19 o                         
  -5   7  11        891.06        904.92        17.39 o                         
  -3  -8  12         10.94         18.27         8.02 o                         
  -4  -7  12         34.88         39.05         5.02 o                         
  -3  -7  12         10.22         11.20         3.21 o                         
  -2  -7  12        311.29        302.06        14.70 o                         
  -1  -7  12        150.45        150.21         7.40 o                         
   0  -7  12        540.44        528.52        15.08 o                         
   1  -7  12        583.63        608.11        14.47 o                         
  -5  -6  12        319.67        306.97        11.67 o                         
  -4  -6  12        254.92        249.93        10.17 o                         
  -3  -6  12        763.74        743.69        19.15 o                         
  -2  -6  12        884.74        896.47        17.57 o                         
  -1  -6  12        729.64        730.60        18.07 o                         
   0  -6  12        371.52        383.56        16.49 o                         
   1  -6  12        308.05        320.15         9.57 o                         
   2  -6  12        111.65        107.39         8.91 o                         
  -6  -5  12        978.94        964.19        53.03 o                         
  -5  -5  12        140.66        107.03         6.51 o                         
  -4  -5  12         38.95         34.75         4.12 o                         
  -3  -5  12        188.48        208.55         7.98 o                         
  -2  -5  12        195.48        203.26         7.12 o                         
  -1  -5  12         16.92         13.67         2.55 o                         
   0  -5  12        431.85        423.39        12.81 o                         
   1  -5  12         68.25         77.95         4.77 o                         
   2  -5  12         54.25         61.40         5.33 o                         
  -6  -4  12         35.05         35.26         4.18 o                         
  -5  -4  12        112.92        127.85         6.41 o                         
  -4  -4  12        186.66        195.67         6.83 o                         
  -3  -4  12         43.14         53.37         3.84 o                         
  -2  -4  12         54.97         54.12         3.84 o                         
  -1  -4  12        596.33        578.93        12.84 o                         
   0  -4  12          6.20          6.79         2.66 o                         
   1  -4  12          1.14          3.34         1.96 o                         
   2  -4  12         89.92         84.51        13.59 o                         
  -7  -3  12         24.49         28.96         4.04 o                         
  -6  -3  12        243.83        256.94         7.94 o                         
  -5  -3  12          2.47          2.83         1.80 o                         
  -4  -3  12         22.95         24.70         2.47 o                         
  -3  -3  12         90.05         85.39         4.76 o                         
  -2  -3  12        511.64        514.04        10.22 o                         
  -1  -3  12        783.18        819.08        14.14 o                         
   0  -3  12        161.71        180.46        11.00 o                         
   1  -3  12       1129.00       1163.58        21.27 o                         
   2  -3  12        450.97        475.84        22.73 o                         
  -7  -2  12        399.86        398.59        21.35 o                         
  -6  -2  12        258.57        254.79         6.70 o                         
  -5  -2  12        549.66        546.01        12.03 o                         
  -4  -2  12        852.23        826.40        13.67 o                         
  -3  -2  12       1498.55       1452.25        20.90 o                         
  -2  -2  12       1055.86       1041.01        16.34 o                         
  -1  -2  12        410.41        415.91         9.00 o                         
   0  -2  12        480.72        498.80         9.30 o                         
   1  -2  12          0.74          3.90         1.89 o                         
  -8  -1  12        538.13        533.95        11.31 o                         
  -7  -1  12        593.81        581.98        11.05 o                         
  -6  -1  12        158.71        157.61         5.02 o                         
  -5  -1  12         46.94         46.42         2.77 o                         
  -4  -1  12        153.66        164.37         4.84 o                         
  -3  -1  12         10.52         10.33         1.75 o                         
  -2  -1  12         87.49         89.34         3.79 o                         
  -1  -1  12          0.74          1.81         1.50 o                         
   0  -1  12         16.10         17.93         2.21 o                         
   1  -1  12         96.03         98.37         3.75 o                         
  -8   0  12         14.04         13.01         2.74 o                         
  -7   0  12          9.26          9.59         2.38 o                         
  -6   0  12         89.82         82.09         4.84 o                         
  -5   0  12        277.45        263.47         9.41 o                         
  -4   0  12        196.85        189.26         7.03 o                         
  -3   0  12        161.19        149.83         6.33 o                         
  -2   0  12          4.51          7.48         1.57 o                         
  -1   0  12          3.67          3.72         1.36 o                         
   0   0  12         19.84         22.84         2.11 o                         
   1   0  12         82.10         88.57         3.47 o                         
  -8   1  12         48.89         59.13         4.51 o                         
  -7   1  12         29.07         32.66         3.84 o                         
  -6   1  12         16.81         15.79         2.68 o                         
  -5   1  12         22.19         24.71         3.21 o                         
  -4   1  12        519.12        515.23        12.25 o                         
  -3   1  12        706.42        679.41        18.97 o                         
  -2   1  12        162.39        169.95         6.92 o                         
  -1   1  12        401.98        396.73         9.91 o                         
   0   1  12        745.50        737.80        13.02 o                         
  -8   2  12        543.60        586.36        13.94 o                         
  -7   2  12        526.51        525.02        12.85 o                         
  -6   2  12       1220.59       1175.10        21.43 o                         
  -5   2  12        863.90        837.56        23.12 o                         
  -4   2  12        725.56        724.64        23.47 o                         
  -3   2  12        696.61        687.98        14.82 o                         
  -2   2  12        454.18        429.89        12.24 o                         
  -1   2  12         83.76         90.55         4.86 o                         
   0   2  12          4.11          4.55         1.62 o                         
  -8   3  12        383.36        367.82        14.22 o                         
  -7   3  12       1015.11       1045.06        25.25 o                         
  -6   3  12        161.83        150.07         6.29 o                         
  -5   3  12          2.17          2.86         1.89 o                         
  -4   3  12          2.95          3.69         1.96 o                         
  -3   3  12          5.43          7.78         2.06 o                         
  -2   3  12         77.64         80.99         4.64 o                         
  -1   3  12        138.65        141.39         7.06 o                         
  -8   4  12         41.09         49.91         7.58 o                         
  -7   4  12         51.07         60.39         4.21 o                         
  -6   4  12          2.50          0.69         1.67 o                         
  -5   4  12        416.45        452.07        11.14 o                         
  -4   4  12        297.34        292.30         8.76 o                         
  -3   4  12          5.19          8.70         1.87 o                         
  -2   4  12          7.16          2.09         2.42 o                         
  -7   5  12          2.49          3.25         3.04 o                         
  -6   5  12        104.83        109.01         5.24 o                         
  -5   5  12          4.78          7.30         1.99 o                         
  -4   5  12        116.59        113.92         4.85 o                         
  -3   5  12        438.50        471.83        20.94 o                         
  -4  -6  13        250.65        254.21        10.49 o                         
  -3  -6  13          8.95          5.71         2.66 o                         
  -2  -6  13          2.45          0.89         1.89 o                         
  -1  -6  13         36.85         39.71         4.69 o                         
   0  -6  13          2.45          2.09         2.03 o                         
  -5  -5  13         40.23         40.74         5.25 o                         
  -4  -5  13          1.57          0.07         1.70 o                         
  -3  -5  13        208.98        218.41         7.63 o                         
  -2  -5  13         84.82         87.46         5.07 o                         
  -1  -5  13        238.99        246.29         9.51 o                         
   0  -5  13         41.09         43.32         4.50 o                         
  -5  -4  13          3.47          6.80         1.98 o                         
  -4  -4  13        706.37        753.13        15.61 o                         
  -3  -4  13        134.28        156.28         9.32 o                         
  -2  -4  13         75.54         74.91         4.50 o                         
  -1  -4  13         78.04         80.61         4.64 o                         
   0  -4  13        474.31        469.39        13.69 o                         
  -6  -3  13        401.00        382.00        10.22 o                         
  -5  -3  13        279.84        265.57         7.25 o                         
  -4  -3  13        297.81        292.43         7.44 o                         
  -3  -3  13       1278.85       1313.51        19.93 o                         
  -2  -3  13        729.26        709.04        14.79 o                         
  -1  -3  13        395.35        394.04        10.19 o                         
   0  -3  13        165.48        174.00        12.70 o                         
  -7  -2  13        336.46        321.98        12.10 o                         
  -6  -2  13        105.24        109.34         5.53 o                         
  -5  -2  13        241.46        237.33         9.32 o                         
  -4  -2  13        209.38        215.69         6.07 o                         
  -3  -2  13          1.26          2.61         1.50 o                         
  -2  -2  13          0.44          1.75         1.38 o                         
  -1  -2  13          7.34          7.73         1.94 o                         
   0  -2  13         64.25         69.73         6.78 o                         
  -7  -1  13         18.29         13.84         1.94 o                         
  -6  -1  13         18.26         23.28         3.02 o                         
  -5  -1  13         96.85         93.54         3.62 o                         
  -4  -1  13        329.41        301.44         8.28 o                         
  -3  -1  13        175.15        169.39         6.43 o                         
  -2  -1  13          1.17          0.37         1.25 o                         
  -1  -1  13          1.95          2.52         1.51 o                         
   0  -1  13         14.37         13.88         3.45 o                         
  -7   0  13         22.99         19.08         2.99 o                         
  -6   0  13        177.61        182.89         7.38 o                         
  -5   0  13         19.59         25.42         3.78 o                         
  -4   0  13         58.08         69.41         4.71 o                         
  -3   0  13        152.42        146.57         7.88 o                         
  -2   0  13        603.48        605.24        14.61 o                         
  -1   0  13        868.77        833.30        21.25 o                         
  -7   1  13        387.37        408.10        11.49 o                         
  -6   1  13       1269.16       1304.63        25.29 o                         
  -5   1  13        521.92        511.34        12.68 o                         
  -4   1  13        421.94        386.99        11.07 o                         
  -3   1  13        493.85        492.98        16.43 o                         
  -2   1  13        783.70        753.41        16.71 o                         
  -1   1  13        376.77        358.71        14.81 o                         
  -7   2  13        707.95        684.59        20.77 o                         
  -6   2  13        371.71        355.77        10.21 o                         
  -5   2  13        192.06        189.61         7.27 o                         
  -4   2  13          4.65          4.83         2.22 o                         
  -3   2  13         12.04         14.30         3.07 o                         
  -2   2  13         21.12         20.24         3.72 o                         
  -6   3  13          0.64         -0.50         1.71 o                         
  -5   3  13          9.91         11.12         2.48 o                         
  -4   3  13         41.92         34.76         4.88 o                         
  -3   3  13        384.67        420.59        20.05 o                         
  -3  -4  14        370.43        346.37        13.64 o                         
  -4  -3  14        216.59        227.67        10.91 o                         
  -3  -3  14          9.87          7.77         2.78 o                         
  -2  -3  14          9.73         10.69         4.90 o                         
  -5  -2  14          4.43          4.93         1.89 o                         
  -4  -2  14        177.98        190.24         7.84 o                         
  -3  -2  14        213.16        208.37         6.25 o                         
  -2  -2  14         24.74         27.57         4.38 o                         
  -5  -1  14          1.63          1.21         2.35 o                         
  -4  -1  14        117.44        125.68         6.69 o                         
  -3  -1  14         43.70         45.52         5.33 o                         
  -5   0  14        951.25        934.31        31.19 o                         
  -4   0  14        475.06        445.99        19.61 o                         
  -3   0  14         92.87         90.90         9.36 o                         
                                                                                
